# Supplementary material for: Sporting tournaments and changed birth rates 9 months later: a systematic review
Source: PeerJ. 2024 Feb 27;12:e16993. doi: 10.7717/peerj.16993 (PMC10906258; doi:10.7717/peerj.16993)
Supplement: Supplemental Information 2 [file peerj-12-16993-s002.ris]

TY  - JOUR
TI  - Physical activity during pregnancy: a systematic review for the assessment of current evidence with future recommendations
T2  - BMC Sports Science, Medicine and Rehabilitation
VL  - 14
IS  - 1
PY  - 2022
DO  - 10.1186/s13102-022-00524-z
AU  - Cilar Budler, L.
AU  - Budler, M.
N1  - Export Date: 7 November 2022
M3  - Article
DB  - Scopus
C7  - 133
UR  - https://www.scopus.com/inward/record.uri?eid=2-s2.0-85134365966&doi=10.1186%2fs13102-022-00524-z&partnerID=40&md5=14a344c89c5f67e078895e54e68fc8ee
ER  - 

TY  - JOUR
TI  - Epidemiology and management of 10,486 pediatric fractures in Shenzhen: experience and lessons to be learnt
T2  - BMC Pediatrics
VL  - 22
IS  - 1
PY  - 2022
DO  - 10.1186/s12887-022-03199-0
AU  - Qiu, X.
AU  - Deng, H.
AU  - Su, Q.
AU  - Zeng, S.
AU  - Han, S.
AU  - Li, S.
AU  - Cui, Z.
AU  - Zhu, T.
AU  - Tang, G.
AU  - Xiong, Z.
AU  - Tang, S.
N1  - Export Date: 7 November 2022
M3  - Article
DB  - Scopus
C7  - 161
UR  - https://www.scopus.com/inward/record.uri?eid=2-s2.0-85127301631&doi=10.1186%2fs12887-022-03199-0&partnerID=40&md5=1f9ec8add75d14db7bd11bcc3e702a42
ER  - 

TY  - JOUR
TI  - Physical activity during pregnancy and its effects on neonatal outcomes
T2  - Placenta
VL  - 128
SP  - 9
EP  - 17
PY  - 2022
DO  - 10.1016/j.placenta.2022.08.009
AU  - Santos, P.C.
AU  - Leirós-Rodríguez, R.
AU  - Abreu, S.
AU  - Ferreira, M.
AU  - Alves, O.
AU  - Mota, J.
N1  - Export Date: 7 November 2022
M3  - Article
DB  - Scopus
UR  - https://www.scopus.com/inward/record.uri?eid=2-s2.0-85136601042&doi=10.1016%2fj.placenta.2022.08.009&partnerID=40&md5=98b437246481c12167b0dc9337dfb832
ER  - 

TY  - JOUR
TI  - Relative age effect on elite men's futsal according to region and playing position: A study of the FIFA Futsal World Cup Lithuania 2021
T2  - Revista Andaluza de Medicina del Deporte
VL  - 15
IS  - 3
SP  - 97
EP  - 101
PY  - 2022
DO  - 10.33155/j.ramd.2022.08.002
AU  - de Oliveira Castro, H.
AU  - Figueiredo, L.S.
AU  - de Castro Ribeiro, L.
AU  - de Oliveira, V.
AU  - da Silva Aguiar, S.
AU  - Gomes, S.A.
N1  - Export Date: 7 November 2022
M3  - Article
DB  - Scopus
UR  - https://www.scopus.com/inward/record.uri?eid=2-s2.0-85140223673&doi=10.33155%2fj.ramd.2022.08.002&partnerID=40&md5=d949c783aaf883795287ed6d6002a9a1
ER  - 

TY  - JOUR
TI  - Swiss Medical Devices for Autologous Regenerative Medicine: From Innovation to Clinical Validation
T2  - Pharmaceutics
VL  - 14
IS  - 8
PY  - 2022
DO  - 10.3390/pharmaceutics14081617
AU  - Gomri, F.
AU  - Vischer, S.
AU  - Turzi, A.
AU  - Berndt, S.
N1  - Export Date: 7 November 2022
M3  - Review
DB  - Scopus
C7  - 1617
UR  - https://www.scopus.com/inward/record.uri?eid=2-s2.0-85137385458&doi=10.3390%2fpharmaceutics14081617&partnerID=40&md5=879cd17f6f5bcb87f7f32cc9756b15cd
ER  - 

TY  - JOUR
TI  - Time Spent on Daily Activities and Its Association with Life Satisfaction among Czech Adolescents from 1992 to 2019
T2  - International Journal of Environmental Research and Public Health
VL  - 19
IS  - 15
PY  - 2022
DO  - 10.3390/ijerph19159422
AU  - Kvasková, L.
AU  - Rečka, K.
AU  - Ježek, S.
AU  - Macek, P.
N1  - Export Date: 7 November 2022
M3  - Article
DB  - Scopus
C7  - 9422
UR  - https://www.scopus.com/inward/record.uri?eid=2-s2.0-85137109895&doi=10.3390%2fijerph19159422&partnerID=40&md5=2f629e86a7975188a277f5fdeb8b4e6f
ER  - 

TY  - JOUR
TI  - Influence of physical activity on male fertility
T2  - Andrologia
VL  - 54
IS  - 7
PY  - 2022
DO  - 10.1111/and.14433
AU  - Minas, A.
AU  - Fernandes, A.C.C.
AU  - Maciel Júnior, V.L.
AU  - Adami, L.
AU  - Intasqui, P.
AU  - Bertolla, R.P.
N1  - Export Date: 7 November 2022
M3  - Review
DB  - Scopus
C7  - e14433
UR  - https://www.scopus.com/inward/record.uri?eid=2-s2.0-85127936111&doi=10.1111%2fand.14433&partnerID=40&md5=4b44812ac47963eb257b026cc86ba3fb
ER  - 

TY  - JOUR
TI  - Sports participation and preterm birth: a nationwide birth cohort in Japan
T2  - Pediatric Research
VL  - 92
IS  - 2
SP  - 572
EP  - 579
PY  - 2022
DO  - 10.1038/s41390-021-01808-9
AU  - Tamai, K.
AU  - Matsumoto, N.
AU  - Takeuchi, A.
AU  - Nakamura, M.
AU  - Nakamura, K.
AU  - Kageyama, M.
AU  - Washio, Y.
AU  - Tsukahara, H.
AU  - Yorifuji, T.
N1  - Cited By :2
N1  - Export Date: 7 November 2022
M3  - Article
DB  - Scopus
UR  - https://www.scopus.com/inward/record.uri?eid=2-s2.0-85117932982&doi=10.1038%2fs41390-021-01808-9&partnerID=40&md5=ce23b1ee365560d56b5384e69304d851
ER  - 

TY  - JOUR
TI  - Associations Between Kindergarten Participation in Organized Physical Activity and Subsequent Healthy Body Weight and Leg Strength by the End of Second Grade
T2  - Journal of Physical Activity and Health
VL  - 19
IS  - 7
SP  - 474
EP  - 480
PY  - 2022
DO  - 10.1123/jpah.2022-0031
AU  - Kosak, L.-A.
AU  - Harandian, K.
AU  - Harbec, M.-J.
AU  - Pagani, L.S.
N1  - Export Date: 7 November 2022
M3  - Article
DB  - Scopus
UR  - https://www.scopus.com/inward/record.uri?eid=2-s2.0-85135371209&doi=10.1123%2fjpah.2022-0031&partnerID=40&md5=c57ec34a2632f281befa7409e3da5ebe
ER  - 

TY  - JOUR
TI  - Cardiac cycle: an observational/interventional study protocol to characterise cardiopulmonary function and evaluate a home-based cycling program in children and adolescents born extremely preterm
T2  - BMJ Open
VL  - 12
IS  - 7
PY  - 2022
DO  - 10.1136/bmjopen-2021-057622
AU  - Clarke, M.M.
AU  - Willis, C.E.
AU  - Cheong, J.L.Y.
AU  - Cheung, M.M.H.
AU  - Mynard, J.P.
N1  - Export Date: 7 November 2022
M3  - Article
DB  - Scopus
C7  - e057622
UR  - https://www.scopus.com/inward/record.uri?eid=2-s2.0-85133630545&doi=10.1136%2fbmjopen-2021-057622&partnerID=40&md5=3b0d03991438f9e9ccfeae7e4ee47407
ER  - 

TY  - JOUR
TI  - More Physical Activity, More Work Engagement? A Northern Finland Birth Cohort 1966 Study
T2  - Journal of Occupational and Environmental Medicine
VL  - 64
IS  - 7
SP  - 541
EP  - 549
PY  - 2022
DO  - 10.1097/JOM.0000000000002530
AU  - Kiema-Junes, H.
AU  - Saarinen, A.
AU  - Korpelainen, R.
AU  - Kangas, M.
AU  - Ala-Mursula, L.
AU  - Pyky, R.
AU  - Hintsanen, M.
N1  - Cited By :1
N1  - Export Date: 7 November 2022
M3  - Article
DB  - Scopus
UR  - https://www.scopus.com/inward/record.uri?eid=2-s2.0-85129921253&doi=10.1097%2fJOM.0000000000002530&partnerID=40&md5=782c8c860211b8b9a71331436418c6cd
ER  - 

TY  - JOUR
TI  - Teaching Gender Differences at Medical School Could Improve the Safety and Efficacy of Personalized Physical Activity Prescription
T2  - Frontiers in Cardiovascular Medicine
VL  - 9
PY  - 2022
DO  - 10.3389/fcvm.2022.919257
AU  - Mattioli, A.V.
AU  - Nasi, M.
AU  - Pinti, M.
AU  - Palumbo, C.
N1  - Export Date: 7 November 2022
M3  - Article
DB  - Scopus
C7  - 919257
UR  - https://www.scopus.com/inward/record.uri?eid=2-s2.0-85133821184&doi=10.3389%2ffcvm.2022.919257&partnerID=40&md5=58b941c7050ab2388e04cda1fdb622cf
ER  - 

TY  - JOUR
TI  - Infant injuries treated at Red Cross War Memorial Children’s Hospital, Cape Town, South Africa
T2  - SAJCH South African Journal of Child Health
VL  - 16
IS  - 2
SP  - 93
EP  - 98
PY  - 2022
DO  - 10.7196/SAJCH.2022.v16i2.1878
AU  - Storm, K.K.
AU  - van Dijk, M.
AU  - van As, A.B.
N1  - Export Date: 7 November 2022
M3  - Article
DB  - Scopus
UR  - https://www.scopus.com/inward/record.uri?eid=2-s2.0-85134624604&doi=10.7196%2fSAJCH.2022.v16i2.1878&partnerID=40&md5=520a5da6116f962b8512c78be845f586
ER  - 

TY  - JOUR
TI  - RELATIVE AGE EFFECT IN U12 SPANISH BASKETBALL: THE PAST DECADE ANALYSIS 
ST  - EDAD RELATIVA EN BALONCESTO U12 ESPAÑOL: ANÁLISIS DE LA ÚLTIMA DÉCADA
T2  - Revista Internacional de Medicina y Ciencias de la Actividad Fisica y del Deporte
VL  - 22
IS  - 86
SP  - 243
EP  - 254
PY  - 2022
DO  - 10.15366/rimcafd2022.86.003
AU  - Díaz-Aroca, A.
AU  - Arias-Estero, J.L.
N1  - Export Date: 7 November 2022
M3  - Article
DB  - Scopus
UR  - https://www.scopus.com/inward/record.uri?eid=2-s2.0-85132900205&doi=10.15366%2frimcafd2022.86.003&partnerID=40&md5=0af5b5a95825b55e52e3a3cf6fbd7b4b
ER  - 

TY  - JOUR
TI  - Differences in mortality between temporary and permanent workers: results from the Rome Longitudinal Study
T2  - BMJ Open
VL  - 12
IS  - 5
PY  - 2022
DO  - 10.1136/bmjopen-2021-058594
AU  - Nardi, A.
AU  - Dei Bardi, L.
AU  - Davoli, M.
AU  - Agabiti, N.
AU  - Cesaroni, G.
N1  - Export Date: 7 November 2022
M3  - Article
DB  - Scopus
C7  - e058594
UR  - https://www.scopus.com/inward/record.uri?eid=2-s2.0-85131212378&doi=10.1136%2fbmjopen-2021-058594&partnerID=40&md5=e2db9a67d146ac440e22718d324a1a7d
ER  - 

TY  - JOUR
TI  - A rare case of pregnancy in a patient with Prune belly syndrome
T2  - Journal of Pediatric Surgery Case Reports
VL  - 80
PY  - 2022
DO  - 10.1016/j.epsc.2022.102251
AU  - Morita, S.
AU  - Nagai, R.
AU  - Hayashi, K.
N1  - Export Date: 7 November 2022
M3  - Article
DB  - Scopus
C7  - 102251
UR  - https://www.scopus.com/inward/record.uri?eid=2-s2.0-85126515092&doi=10.1016%2fj.epsc.2022.102251&partnerID=40&md5=9a4b6c4e51dd5d4b39ff388afd479f3b
ER  - 

TY  - JOUR
TI  - Impact of Low Energy Availability on Skeletal Health in Physically Active Adults
T2  - Calcified Tissue International
VL  - 110
IS  - 5
SP  - 605
EP  - 614
PY  - 2022
DO  - 10.1007/s00223-022-00957-1
AU  - Popp, K.L.
AU  - Cooke, L.M.
AU  - Bouxsein, M.L.
AU  - Hughes, J.M.
N1  - Cited By :1
N1  - Export Date: 7 November 2022
M3  - Review
DB  - Scopus
UR  - https://www.scopus.com/inward/record.uri?eid=2-s2.0-85124840596&doi=10.1007%2fs00223-022-00957-1&partnerID=40&md5=c9fc0ecb88d0e40bcc2927b681e49664
ER  - 

TY  - JOUR
TI  - Variations in the relative age effect with age and sex, and over time—Elite-level data from international soccer world cups
T2  - PLoS ONE
VL  - 17
IS  - 4 April
PY  - 2022
DO  - 10.1371/journal.pone.0264813
AU  - Pedersen, A.V.
AU  - Aune, T.K.
AU  - Dalen, T.
AU  - Lorås, H.
N1  - Export Date: 7 November 2022
M3  - Article
DB  - Scopus
C7  - e0264813
UR  - https://www.scopus.com/inward/record.uri?eid=2-s2.0-85129254007&doi=10.1371%2fjournal.pone.0264813&partnerID=40&md5=27275847dac19bdcd1e3c117470e9093
ER  - 

TY  - JOUR
TI  - Relationship between Sibling Characteristics and Talent Development
T2  - Journal of Physical Education and Sport
VL  - 22
IS  - 3
SP  - 741
EP  - 748
PY  - 2022
DO  - 10.7752/jpes.2022.03093
AU  - Mackenzie, K.
AU  - Andronikos, G.
AU  - Travlos, A.
AU  - Souglis, A.
AU  - Fountain, H.
AU  - English, C.
AU  - Martindale, R.J.J.
N1  - Export Date: 7 November 2022
M3  - Article
DB  - Scopus
C7  - 93
UR  - https://www.scopus.com/inward/record.uri?eid=2-s2.0-85128459888&doi=10.7752%2fjpes.2022.03093&partnerID=40&md5=3d03c57f5489adc393a2fb8e7540fa88
ER  - 

TY  - JOUR
TI  - The Reproductive Impact of Eating Disorders in Adolescents
T2  - Seminars in Reproductive Medicine
VL  - 40
IS  - 1-2
SP  - 79
EP  - 86
PY  - 2022
DO  - 10.1055/s-0042-1742326
AU  - Curran, K.A.
AU  - Pitt, P.D.
N1  - Export Date: 7 November 2022
M3  - Review
DB  - Scopus
UR  - https://www.scopus.com/inward/record.uri?eid=2-s2.0-85124221704&doi=10.1055%2fs-0042-1742326&partnerID=40&md5=06ca84c840d493eeaf8d114c8598428a
ER  - 

TY  - JOUR
TI  - Relative Age Effect in Brazilian water polo: analysis of male and female athletes from U16 to senior categories
T2  - Motriz. Revista de Educacao Fisica
VL  - 28
PY  - 2022
DO  - 10.1590/s1980-657420220002022
AU  - de Oliveira Castro, H.
AU  - Francisco, P.S.
AU  - de Oliveira, V.
AU  - Vasques, D.M.
AU  - Monteiro, G.N.
AU  - Prado, A.K.G.
AU  - Aburachid, L.M.C.
AU  - Figueiredo, L.S.
N1  - Export Date: 7 November 2022
M3  - Article
DB  - Scopus
C7  - e10220002022
UR  - https://www.scopus.com/inward/record.uri?eid=2-s2.0-85140603575&doi=10.1590%2fs1980-657420220002022&partnerID=40&md5=c94b3e75738ba25b90c41577e95fa2f5
ER  - 

TY  - JOUR
TI  - The Association between Physical Exercise during Pregnancy and Maternal and Neonatal Health Outcomes: A Systematic Review and Meta-Analysis of Randomized Controlled Trials
T2  - Computational and Mathematical Methods in Medicine
VL  - 2022
PY  - 2022
DO  - 10.1155/2022/3462392
AU  - Wang, Y.
AU  - Wu, L.
AU  - Wu, X.
AU  - Zhou, C.
N1  - Export Date: 7 November 2022
M3  - Review
DB  - Scopus
C7  - 3462392
UR  - https://www.scopus.com/inward/record.uri?eid=2-s2.0-85137027869&doi=10.1155%2f2022%2f3462392&partnerID=40&md5=70950824732e2ab946d6ec4c8aa3b109
ER  - 

TY  - JOUR
TI  - Are soccer players born later in the year more technically skilled than those born earlier in the year
T2  - International Journal of Sports Science and Coaching
PY  - 2022
DO  - 10.1177/17479541221117630
AU  - Hunter, A.H.
AU  - Smith, N.M.A.
AU  - Camata, T.V.
AU  - Crowther, M.S.
AU  - Mather, A.
AU  - Moura, F.A.
AU  - Santiago, P.R.P.
AU  - Wilson, R.S.
N1  - Export Date: 7 November 2022
M3  - Article
DB  - Scopus
UR  - https://www.scopus.com/inward/record.uri?eid=2-s2.0-85135826879&doi=10.1177%2f17479541221117630&partnerID=40&md5=14e3d5cb7127a9f5a6bd6a00aa5a2f18
ER  - 

TY  - JOUR
TI  - Can the parental socio-economic status promote the children to participate in physical exercise? An empirical study based on the survey data of CGSS 2017
T2  - European Review for Medical and Pharmacological Sciences
VL  - 26
IS  - 12
SP  - 4188
EP  - 4196
PY  - 2022
DO  - 10.26355/eurrev_202206_29055
AU  - Feng, X.S.
AU  - Shi, P.
N1  - Export Date: 7 November 2022
M3  - Article
DB  - Scopus
UR  - https://www.scopus.com/inward/record.uri?eid=2-s2.0-85133521937&doi=10.26355%2feurrev_202206_29055&partnerID=40&md5=d9269ea9d2bcfeb1986562784b87081c
ER  - 

TY  - CHAP
TI  - Effect of exercise and lifestyles on male reproductive potential
T2  - Fertility, Pregnancy, and Wellness
SP  - 131
EP  - 147
PY  - 2022
DO  - 10.1016/B978-0-12-818309-0.00026-5
AU  - Vaamonde, D.
AU  - Garcia-Manso, J.M.
AU  - Hackney, A.C.
N1  - Export Date: 7 November 2022
M3  - Book Chapter
DB  - Scopus
UR  - https://www.scopus.com/inward/record.uri?eid=2-s2.0-85131495676&doi=10.1016%2fB978-0-12-818309-0.00026-5&partnerID=40&md5=c3d196d0d6088a27b439862a25d84449
ER  - 

TY  - JOUR
TI  - Embarking on a journey: a bibliometric analysis of the relative age effect in sport science 
ST  - Der Beginn einer Reise: eine bibliometrische Analyse des relativen Alterseffekts in der Sportwissenschaft
T2  - German Journal of Exercise and Sport Research
PY  - 2022
DO  - 10.1007/s12662-021-00792-w
AU  - Bilgiç, M.
AU  - Işın, A.
N1  - Cited By :2
N1  - Export Date: 7 November 2022
M3  - Article
DB  - Scopus
UR  - https://www.scopus.com/inward/record.uri?eid=2-s2.0-85123260972&doi=10.1007%2fs12662-021-00792-w&partnerID=40&md5=02323e8ba0502a1f3b307578dfa65445
ER  - 

TY  - JOUR
TI  - Relative Age Effect on Brazilian male elite futsal athletes according to playing position and performance by goals scored on Brazil National Futsal Leagues
T2  - Motriz. Revista de Educacao Fisica
VL  - 28
PY  - 2022
DO  - 10.1590/S1980-657420210011521
AU  - de Oliveira Castro, H.
AU  - da Silva Aguiar, S.
AU  - Clemente, F.M.
AU  - Lima, R.F.
AU  - de Conti Teixeira Costa, G.
AU  - Figueiredo, L.S.
AU  - de Oliveira, V.
AU  - Gomes, S.A.
AU  - Barbieri, R.A.
N1  - Cited By :2
N1  - Export Date: 7 November 2022
M3  - Article
DB  - Scopus
C7  - e10220011521
UR  - https://www.scopus.com/inward/record.uri?eid=2-s2.0-85121986429&doi=10.1590%2fS1980-657420210011521&partnerID=40&md5=2a5c6774612b1509f05417f5881b96ec
ER  - 

TY  - JOUR
TI  - Small relative age effect appears in professional female italian team sports
T2  - International Journal of Environmental Research and Public Health
VL  - 19
IS  - 1
PY  - 2022
DO  - 10.3390/ijerph19010385
AU  - Brustio, P.R.
AU  - Boccia, G.
AU  - De Pasquale, P.
AU  - Lupo, C.
AU  - Ungureanu, A.N.
N1  - Cited By :1
N1  - Export Date: 7 November 2022
M3  - Article
DB  - Scopus
C7  - 385
UR  - https://www.scopus.com/inward/record.uri?eid=2-s2.0-85121867503&doi=10.3390%2fijerph19010385&partnerID=40&md5=6406b560d891faa5b05286ae7bcaf9c6
ER  - 

TY  - JOUR
TI  - Incidence of and Mortality from Amyotrophic Lateral Sclerosis in National Football League Athletes
T2  - JAMA Network Open
VL  - 4
IS  - 12
PY  - 2021
DO  - 10.1001/jamanetworkopen.2021.38801
AU  - Daneshvar, D.H.
AU  - Mez, J.
AU  - Alosco, M.L.
AU  - Baucom, Z.H.
AU  - Mahar, I.
AU  - Baugh, C.M.
AU  - Valle, J.P.
AU  - Weuve, J.
AU  - Paganoni, S.
AU  - Cantu, R.C.
AU  - Zafonte, R.D.
AU  - Stern, R.A.
AU  - Stein, T.D.
AU  - Tripodis, Y.
AU  - Nowinski, C.J.
AU  - McKee, A.C.
N1  - Cited By :9
N1  - Export Date: 7 November 2022
M3  - Article
DB  - Scopus
C7  - e2138801
UR  - https://www.scopus.com/inward/record.uri?eid=2-s2.0-85122000433&doi=10.1001%2fjamanetworkopen.2021.38801&partnerID=40&md5=6f2f25263b9c6addf92ac58655d02f20
ER  - 

TY  - JOUR
TI  - 2021 PACES expert consensus statement on the indications and management of cardiovascular implantable electronic devices in pediatric patients: Executive summary
T2  - Cardiology in the Young
VL  - 31
IS  - 11
SP  - 1717
EP  - 1737
PY  - 2021
DO  - 10.1017/S1047951121003395
AU  - Silka, M.J.
AU  - Shah, M.J.
AU  - Silva, J.N.A.
AU  - Balaji, S.
AU  - Beach, C.M.
AU  - Benjamin, M.N.
AU  - Berul, C.I.
AU  - Cannon, B.
AU  - Cecchin, F.
AU  - Cohen, M.I.
AU  - Dalal, A.S.
AU  - Dechert, B.E.
AU  - Foster, A.
AU  - Gebauer, R.
AU  - Cecilia Gonzalez Corcia, M.
AU  - Kannakeril, P.J.
AU  - Karpawich, P.P.
AU  - Kim, J.J.
AU  - Krishna, M.R.
AU  - Kubuš, P.
AU  - Lapage, M.J.
AU  - Mah, D.Y.
AU  - Malloy-Walton, L.
AU  - Miyazaki, A.
AU  - Motonaga, K.S.
AU  - Niu, M.C.
AU  - Olen, M.
AU  - Paul, T.
AU  - Rosenthal, E.
AU  - Saarel, E.V.
AU  - Silvetti, M.S.
AU  - Stephenson, E.A.
AU  - Tan, R.B.
AU  - Triedman, J.
AU  - Von Bergen, N.H.
AU  - Wackel, P.L.
N1  - Export Date: 7 November 2022
M3  - Article
DB  - Scopus
UR  - https://www.scopus.com/inward/record.uri?eid=2-s2.0-85111999884&doi=10.1017%2fS1047951121003395&partnerID=40&md5=a56e72e3a762bf060763c8472a28073c
ER  - 

TY  - JOUR
TI  - Different Effects of Acute and Chronic Strenuous Physical Exercise on Superoxide Dismutase (SOD), Malondialdehyde (MDA) Levels, and Sperm Quality of the Wistar Rats
T2  - Journal of Kerman University of Medical Sciences
VL  - 28
IS  - 6
SP  - 539
EP  - 547
PY  - 2021
DO  - 10.22062/jkmu.2021.91825
AU  - Dewangga, M.W.
AU  - Irianto, D.P.
AU  - Dimyati
AU  - Sumaryanto
AU  - Nasihun, T.
AU  - Febrianta, Y.
AU  - Wahyuni
AU  - Wijianto
AU  - Agustiyawan
N1  - Cited By :1
N1  - Export Date: 7 November 2022
M3  - Article
DB  - Scopus
UR  - https://www.scopus.com/inward/record.uri?eid=2-s2.0-85124191620&doi=10.22062%2fjkmu.2021.91825&partnerID=40&md5=236574c53abdf7d10e0328a84a193eab
ER  - 

TY  - JOUR
TI  - Talent selection based on sport-specific tasks is affected by the relative age effects among adolescent handball players
T2  - International Journal of Environmental Research and Public Health
VL  - 18
IS  - 21
PY  - 2021
DO  - 10.3390/ijerph182111418
AU  - Tróznai, Z.
AU  - Utczás, K.
AU  - Pápai, J.
AU  - Négele, Z.
AU  - Juhász, I.
AU  - Szabó, T.
AU  - Petridis, L.
N1  - Cited By :1
N1  - Export Date: 7 November 2022
M3  - Article
DB  - Scopus
C7  - 11418
UR  - https://www.scopus.com/inward/record.uri?eid=2-s2.0-85118135952&doi=10.3390%2fijerph182111418&partnerID=40&md5=a38f39eda031a22336def89fc8380674
ER  - 

TY  - JOUR
TI  - Use of nutritional supplements amongst individuals exercising at gymnasiums
T2  - Progress in Nutrition
VL  - 23
IS  - 3
PY  - 2021
DO  - 10.23751/pn.v23i3.11010
AU  - Junejo, S.
AU  - Shakoor, S.
AU  - Mustehsan, Z.H.
AU  - Lateef, M.
AU  - Iftikhar, H.
AU  - Rabbani, S.
N1  - Export Date: 7 November 2022
M3  - Article
DB  - Scopus
C7  - e2021186
UR  - https://www.scopus.com/inward/record.uri?eid=2-s2.0-85121318697&doi=10.23751%2fpn.v23i3.11010&partnerID=40&md5=651012302a3231101eba21e8d47bacf5
ER  - 

TY  - JOUR
TI  - Corrective effect of gymnastic training on sternocleidomastoid muscle
T2  - Gazzetta Medica Italiana Archivio per le Scienze Mediche
VL  - 180
IS  - 10
SP  - 622
EP  - 625
PY  - 2021
DO  - 10.23736/S0393-3660.20.04571-4
AU  - Kara, E.
N1  - Export Date: 7 November 2022
M3  - Conference Paper
DB  - Scopus
UR  - https://www.scopus.com/inward/record.uri?eid=2-s2.0-85126106968&doi=10.23736%2fS0393-3660.20.04571-4&partnerID=40&md5=328792cf804ecffbcb02e601701fb8f5
ER  - 

TY  - JOUR
TI  - Public health needs evolutionary thinking
T2  - Proceedings of the National Academy of Sciences of the United States of America
VL  - 118
IS  - 31
PY  - 2021
DO  - 10.1073/pnas.2110985118
AU  - Jasienskaa, G.
N1  - Export Date: 7 November 2022
M3  - Note
DB  - Scopus
C7  - e2110985118
UR  - https://www.scopus.com/inward/record.uri?eid=2-s2.0-85111857795&doi=10.1073%2fpnas.2110985118&partnerID=40&md5=8420b50967a1154f577c0e598f384d1e
ER  - 

TY  - JOUR
TI  - Relative age effect in greek female young volleyball players: Data from the national talent identification program
T2  - Journal of Physical Education and Sport
VL  - 21
SP  - 1967
EP  - 1975
PY  - 2021
DO  - 10.7752/jpes.2021.s3250
AU  - Ntozis, C.
AU  - Cherouveim, E.
AU  - Gountas, K.
AU  - Bakodimos, G.
AU  - Apostolidis, N.
AU  - Tsolakis, C.
N1  - Cited By :1
N1  - Export Date: 7 November 2022
M3  - Article
DB  - Scopus
C7  - 250
UR  - https://www.scopus.com/inward/record.uri?eid=2-s2.0-85112634069&doi=10.7752%2fjpes.2021.s3250&partnerID=40&md5=a85aa05bd32a354c86a90881a8737e9c
ER  - 

TY  - JOUR
TI  - Intake of fish and marine n-3 polyunsaturated fatty acids and risk of cardiovascular disease mortality: A meta-analysis of prospective cohort studies
T2  - Nutrients
VL  - 13
IS  - 7
PY  - 2021
DO  - 10.3390/nu13072342
AU  - Jiang, L.
AU  - Wang, J.
AU  - Xiong, K.
AU  - Xu, L.
AU  - Zhang, B.
AU  - Ma, A.
N1  - Cited By :8
N1  - Export Date: 7 November 2022
M3  - Article
DB  - Scopus
C7  - 2342
UR  - https://www.scopus.com/inward/record.uri?eid=2-s2.0-85109341722&doi=10.3390%2fnu13072342&partnerID=40&md5=a18cc8291f04ee4a8fce488e336f573a
ER  - 

TY  - JOUR
TI  - Soccer Scores, Short-Term Mood and Fertility
T2  - European Journal of Population
VL  - 37
IS  - 3
SP  - 625
EP  - 641
PY  - 2021
DO  - 10.1007/s10680-021-09576-2
AU  - Bernardi, F.
AU  - Cozzani, M.
N1  - Export Date: 7 November 2022
M3  - Article
DB  - Scopus
UR  - https://www.scopus.com/inward/record.uri?eid=2-s2.0-85104636716&doi=10.1007%2fs10680-021-09576-2&partnerID=40&md5=4647a021a7f1d0613102081d3d2f2291
ER  - 

TY  - JOUR
TI  - The effect of neonatal dysphagia on subsequent racing performance in Standardbred horses
T2  - Equine Veterinary Journal
VL  - 53
IS  - 3
SP  - 481
EP  - 487
PY  - 2021
DO  - 10.1111/evj.13326
AU  - Delvescovo, B.
AU  - Mullen, K.R.
AU  - Eicker, S.W.
AU  - Ivanek, R.
AU  - Ainsworth, D.M.
N1  - Export Date: 7 November 2022
M3  - Article
DB  - Scopus
UR  - https://www.scopus.com/inward/record.uri?eid=2-s2.0-85090125912&doi=10.1111%2fevj.13326&partnerID=40&md5=077f952fb53805c46046ceb48378d8a5
ER  - 

TY  - JOUR
TI  - Patients with rare endocrine conditions have corresponding views on unmet needs in clinical research
T2  - Endocrine
VL  - 71
IS  - 3
SP  - 561
EP  - 568
PY  - 2021
DO  - 10.1007/s12020-021-02618-z
AU  - de Graaf, J.P.
AU  - de Vries, F.
AU  - Dirkson, A.
AU  - Hiort, O.
AU  - Pereira, A.M.
AU  - Korbonits, M.
AU  - Cools, M.
N1  - Cited By :3
N1  - Export Date: 7 November 2022
M3  - Article
DB  - Scopus
UR  - https://www.scopus.com/inward/record.uri?eid=2-s2.0-85100516616&doi=10.1007%2fs12020-021-02618-z&partnerID=40&md5=8d754931c434e36e06187d6a2c4bb522
ER  - 

TY  - JOUR
TI  - The top five clinical tips for treating male infertility with chinese medicine
T2  - Journal of Chinese Medicine
VL  - 2021
IS  - 125
SP  - 32
EP  - 38
PY  - 2021
AU  - Pojer, O.
N1  - Export Date: 7 November 2022
M3  - Article
DB  - Scopus
UR  - https://www.scopus.com/inward/record.uri?eid=2-s2.0-85102680286&partnerID=40&md5=130ecacee5285ba089273f6f615dded0
ER  - 

TY  - JOUR
TI  - Male Fertility before and after Androgen Abuse
T2  - Journal of Clinical Endocrinology and Metabolism
VL  - 106
IS  - 2
SP  - 442
EP  - 449
PY  - 2021
DO  - 10.1210/clinem/dgaa837
AU  - Windfeld-Mathiasen, J.
AU  - Dalhoff, K.P.
AU  - Andersen, J.T.
AU  - Klemp, M.
AU  - Horwitz, A.
AU  - Horwitz, H.
N1  - Cited By :9
N1  - Export Date: 7 November 2022
M3  - Article
DB  - Scopus
UR  - https://www.scopus.com/inward/record.uri?eid=2-s2.0-85100361007&doi=10.1210%2fclinem%2fdgaa837&partnerID=40&md5=3b46f3ce0f05f31fe2d3bfa24bb2124b
ER  - 

TY  - JOUR
TI  - The Relative Age Effect on Anthropometry, Body Composition, Biological Maturation and Motor Performance in Young Brazilian Soccer Players
T2  - Journal of Human Kinetics
VL  - 77
IS  - 1
SP  - 147
EP  - 157
PY  - 2021
DO  - 10.2478/HUKIN-2021-0017
AU  - Altimari, J.M.
AU  - Altimari, L.R.
AU  - Bortolotti, H.
AU  - Junior, A.F.
AU  - Gabardo, J.M.
AU  - Buzzachera, C.F.
AU  - Frisselli, A.
AU  - Moraes, A.C.D.
N1  - Cited By :3
N1  - Export Date: 7 November 2022
M3  - Article
DB  - Scopus
UR  - https://www.scopus.com/inward/record.uri?eid=2-s2.0-85101224849&doi=10.2478%2fHUKIN-2021-0017&partnerID=40&md5=e370f988d5bfb9b2e2d44a9ea94d53ef
ER  - 

TY  - JOUR
TI  - Relative Age Effect in Elite German Soccer: Influence of Gender and Competition Level
T2  - Frontiers in Psychology
VL  - 11
PY  - 2021
DO  - 10.3389/fpsyg.2020.587023
AU  - Götze, M.
AU  - Hoppe, M.W.
N1  - Cited By :9
N1  - Export Date: 7 November 2022
M3  - Article
DB  - Scopus
C7  - 587023
UR  - https://www.scopus.com/inward/record.uri?eid=2-s2.0-85099727138&doi=10.3389%2ffpsyg.2020.587023&partnerID=40&md5=5bcfabe3942db62ceff2a69325eb3fcf
ER  - 

TY  - JOUR
TI  - Activity and participation in preschool children with different injury types of obstetric brachial plexus paralysis
T2  - Turkish Journal of Physiotherapy and Rehabilitation
VL  - 32
IS  - 1
SP  - 51
EP  - 59
PY  - 2021
DO  - 10.21653/tjpr.753488
AU  - DELIOGLU, K.
AU  - ÜZÜMCÜGIL, A.
AU  - ÖZTÜRK, E.
AU  - GÜNEL, M.K.
N1  - Cited By :1
N1  - Export Date: 7 November 2022
M3  - Article
DB  - Scopus
UR  - https://www.scopus.com/inward/record.uri?eid=2-s2.0-85118951196&doi=10.21653%2ftjpr.753488&partnerID=40&md5=7a882c7c67361e65ffcb870f978a6ad8
ER  - 

TY  - JOUR
TI  - Relative age effect and age of peak performance: An analysis of women's football players in the Olympic games (1996-2016)
T2  - Motriz. Revista de Educacao Fisica
VL  - 27
PY  - 2021
DO  - 10.1590/S1980-65742021006921
AU  - Barreira, J.
AU  - Bueno, B.
AU  - Chiminazzo, J.G.C.
N1  - Cited By :2
N1  - Export Date: 7 November 2022
M3  - Review
DB  - Scopus
UR  - https://www.scopus.com/inward/record.uri?eid=2-s2.0-85117468321&doi=10.1590%2fS1980-65742021006921&partnerID=40&md5=ee8b881c61b8f519c5a57c3b292d91a3
ER  - 

TY  - JOUR
TI  - Performance in male and female elite tennis across season of birth
T2  - Chronobiology International
VL  - 38
IS  - 6
SP  - 851
EP  - 857
PY  - 2021
DO  - 10.1080/07420528.2021.1896532
AU  - Blanch, A.
AU  - Solé, S.
N1  - Export Date: 7 November 2022
M3  - Article
DB  - Scopus
UR  - https://www.scopus.com/inward/record.uri?eid=2-s2.0-85103372093&doi=10.1080%2f07420528.2021.1896532&partnerID=40&md5=896c5861a956ec89374f8453eda13e33
ER  - 

TY  - JOUR
TI  - Research in Another un-Examined (RAE) context. A chronology of 35 years of relative age effect research in soccer: is it time to move on?
T2  - Science and Medicine in Football
VL  - 5
IS  - 4
SP  - 301
EP  - 309
PY  - 2021
DO  - 10.1080/24733938.2020.1841278
AU  - Roberts, S.J.
AU  - McRobert, A.P.
AU  - Rudd, J.
AU  - Enright, K.
AU  - Reeves, M.J.
N1  - Cited By :4
N1  - Export Date: 7 November 2022
M3  - Article
DB  - Scopus
UR  - https://www.scopus.com/inward/record.uri?eid=2-s2.0-85095781791&doi=10.1080%2f24733938.2020.1841278&partnerID=40&md5=ac61aac2d5a30b4969fba7cf20a8d41d
ER  - 

TY  - JOUR
TI  - Mechanisms explaining the birthplace effect for male elite football players
T2  - Journal of Sports Sciences
VL  - 39
IS  - 5
SP  - 576
EP  - 582
PY  - 2021
DO  - 10.1080/02640414.2020.1835237
AU  - van Nieuwstadt, M.H.H.
AU  - Das, M.
AU  - Elferink-Gemser, M.T.
N1  - Cited By :4
N1  - Export Date: 7 November 2022
M3  - Article
DB  - Scopus
UR  - https://www.scopus.com/inward/record.uri?eid=2-s2.0-85093673415&doi=10.1080%2f02640414.2020.1835237&partnerID=40&md5=c6efc3625056ba59764a0318ea308e9f
ER  - 

TY  - JOUR
TI  - P wave dispersion over two decades after its discovery. What the cardiologist should know 
ST  - Dispersión de la onda P tras más de dos décadas de su descubrimiento. Lo que el cardiólogo debe saber
T2  - REC: CardioClinics
VL  - 56
IS  - 1
SP  - 49
EP  - 57
PY  - 2021
DO  - 10.1016/j.rccl.2020.08.001
AU  - Carmona Puerta, R.
AU  - Lorenzo Martínez, E.
N1  - Cited By :3
N1  - Export Date: 7 November 2022
M3  - Short Survey
DB  - Scopus
UR  - https://www.scopus.com/inward/record.uri?eid=2-s2.0-85091681713&doi=10.1016%2fj.rccl.2020.08.001&partnerID=40&md5=1f0f14c2b1258b47d045e1c4db1bfe1a
ER  - 

TY  - JOUR
TI  - Older People’s Health-Related Behaviors: Evidence from Three Cohorts of the Lc65+ Study
T2  - Behavioral Medicine
VL  - 47
IS  - 3
SP  - 246
EP  - 250
PY  - 2021
DO  - 10.1080/08964289.2019.1684234
AU  - Seematter-Bagnoud, L.
AU  - Santos-Eggimann, B.
AU  - Nanchen, D.
AU  - Blanco, J.-M.
AU  - Büla, C.
AU  - von Gunten, A.
AU  - Démonet, J.-F.
AU  - Henchoz, Y.
N1  - Cited By :2
N1  - Export Date: 7 November 2022
M3  - Article
DB  - Scopus
UR  - https://www.scopus.com/inward/record.uri?eid=2-s2.0-85079805571&doi=10.1080%2f08964289.2019.1684234&partnerID=40&md5=f629603b500c645d611c1f2b3ac4e494
ER  - 

TY  - JOUR
TI  - The impact of birth order on behavior in contact team sports: Evidence of rugby teams.
T2  - Journal of Neuroscience, Psychology, and Economics
VL  - 13
IS  - 4
SP  - 230
EP  - 243
PY  - 2020
DO  - 10.1037/npe0000135
AU  - Delbianco, F.
AU  - Fioravanti, F.
AU  - Tohmé, F.
N1  - Cited By :1
N1  - Export Date: 7 November 2022
M3  - Article
DB  - Scopus
UR  - https://www.scopus.com/inward/record.uri?eid=2-s2.0-85101966448&doi=10.1037%2fnpe0000135&partnerID=40&md5=aa4d52cdbc89d088d18317d21d40f348
ER  - 

TY  - JOUR
TI  - How individuals with spinal cord injury in the United States access and assess information about experimental therapies and clinical trials: results of a clinical survey
T2  - Spinal Cord Series and Cases
VL  - 6
IS  - 1
PY  - 2020
DO  - 10.1038/s41394-020-00354-6
AU  - Farrehi, C.
AU  - Pazzi, C.
AU  - Capron, M.
AU  - Anderson, K.
AU  - Richardson, B.
AU  - Stillman, M.
N1  - Cited By :2
N1  - Export Date: 7 November 2022
M3  - Article
DB  - Scopus
C7  - 103
UR  - https://www.scopus.com/inward/record.uri?eid=2-s2.0-85096439044&doi=10.1038%2fs41394-020-00354-6&partnerID=40&md5=0b7fe6193b1e6d8cc1f7f3d9bc6000f8
ER  - 

TY  - JOUR
TI  - Random forest algorithm to identify factors associated with sports-related dental injuries in 6 to 13-year-old athlete children in Hamadan, Iran-2018 -a cross-sectional study
T2  - BMC Sports Science, Medicine and Rehabilitation
VL  - 12
IS  - 1
PY  - 2020
DO  - 10.1186/s13102-020-00217-5
AU  - Farhadian, M.
AU  - Torkaman, S.
AU  - Mojarad, F.
N1  - Cited By :2
N1  - Export Date: 7 November 2022
M3  - Article
DB  - Scopus
C7  - 69
UR  - https://www.scopus.com/inward/record.uri?eid=2-s2.0-85095803660&doi=10.1186%2fs13102-020-00217-5&partnerID=40&md5=1592d1fbd21d5ecc29faab0ee7739d92
ER  - 

TY  - JOUR
TI  - Transgender women on college athletic teams — The case of Lindsay hecox
T2  - New England Journal of Medicine
VL  - 383
IS  - 21
SP  - 2000
EP  - 2002
PY  - 2020
DO  - 10.1056/NEJMp2028697
AU  - Dolgin, J.
N1  - Cited By :1
N1  - Export Date: 7 November 2022
M3  - Review
DB  - Scopus
UR  - https://www.scopus.com/inward/record.uri?eid=2-s2.0-85096457076&doi=10.1056%2fNEJMp2028697&partnerID=40&md5=7a70bd69da63b21ec7a2a704b746a6b7
ER  - 

TY  - JOUR
TI  - Birth sex ratio in the offspring of professional male soccer players: Influence of exercise training load
T2  - Human Reproduction
VL  - 35
IS  - 11
SP  - 2613
EP  - 2618
PY  - 2020
DO  - 10.1093/humrep/deaa225
AU  - Vaamonde, D.
AU  - Hackney, A.C.
AU  - Garcia Manso, J.M.
AU  - Arriaza Ardiles, E.
AU  - Vaquero, M.
N1  - Cited By :2
N1  - Export Date: 7 November 2022
M3  - Article
DB  - Scopus
UR  - https://www.scopus.com/inward/record.uri?eid=2-s2.0-85094983312&doi=10.1093%2fhumrep%2fdeaa225&partnerID=40&md5=33b2e69f5b3a389ef163883bf2e3777a
ER  - 

TY  - JOUR
TI  - Commercial equine production in New Zealand. 1. Reproduction and breeding
T2  - Animal Production Science
VL  - 60
IS  - 18
SP  - 2145
EP  - 2154
PY  - 2020
DO  - 10.1071/AN16728
AU  - Gee, E.K.
AU  - Rogers, C.W.
AU  - Bolwell, C.F.
N1  - Cited By :8
N1  - Export Date: 7 November 2022
M3  - Review
DB  - Scopus
UR  - https://www.scopus.com/inward/record.uri?eid=2-s2.0-85049235792&doi=10.1071%2fAN16728&partnerID=40&md5=07e5743e25593b740df744d5dfad9926
ER  - 

TY  - JOUR
TI  - Exercise capacity in children with bronchopulmonary dysplasia at school age
T2  - Respiratory Medicine
VL  - 171
PY  - 2020
DO  - 10.1016/j.rmed.2020.106102
AU  - Prenzel, F.
AU  - Vogel, M.
AU  - Siekmeyer, W.
AU  - Körner, A.
AU  - Kiess, W.
AU  - vom Hove, M.
N1  - Cited By :1
N1  - Export Date: 7 November 2022
M3  - Article
DB  - Scopus
C7  - 106102
UR  - https://www.scopus.com/inward/record.uri?eid=2-s2.0-85089547814&doi=10.1016%2fj.rmed.2020.106102&partnerID=40&md5=f8d87f7db950a4cf50ff25b476b78b61
ER  - 

TY  - JOUR
TI  - Estimating reductions in ethnic inequalities in child adiposity from hypothetical diet, screen time, and sports participation interventions
T2  - Epidemiology
VL  - 31
IS  - 5
SP  - 736
EP  - 744
PY  - 2020
DO  - 10.1097/EDE.0000000000001221
AU  - Lara, M.
AU  - Labrecque, J.A.
AU  - Van Lenthe, F.J.
AU  - Voortman, T.
N1  - Export Date: 7 November 2022
M3  - Article
DB  - Scopus
UR  - https://www.scopus.com/inward/record.uri?eid=2-s2.0-85089127485&doi=10.1097%2fEDE.0000000000001221&partnerID=40&md5=fa9348e3b2595088c8279c6b79d0a967
ER  - 

TY  - JOUR
TI  - A demographic test of accidental versus intentional island colonization by Pleistocene humans
T2  - Journal of Human Evolution
VL  - 145
PY  - 2020
DO  - 10.1016/j.jhevol.2020.102839
AU  - Ihara, Y.
AU  - Ikeya, K.
AU  - Nobayashi, A.
AU  - Kaifu, Y.
N1  - Cited By :3
N1  - Export Date: 7 November 2022
M3  - Article
DB  - Scopus
C7  - 102839
UR  - https://www.scopus.com/inward/record.uri?eid=2-s2.0-85087399568&doi=10.1016%2fj.jhevol.2020.102839&partnerID=40&md5=78edc148562110b34047c75e66b8e54d
ER  - 

TY  - JOUR
TI  - Prematurity and Dysmaturity Are Associated With Reduced Height and Shorter Distal Limb Length in Horses
T2  - Journal of Equine Veterinary Science
VL  - 91
PY  - 2020
DO  - 10.1016/j.jevs.2020.103129
AU  - Clothier, J.
AU  - Small, A.
AU  - Hinch, G.
AU  - Brown, W.Y.
N1  - Cited By :2
N1  - Export Date: 7 November 2022
M3  - Article
DB  - Scopus
C7  - 103129
UR  - https://www.scopus.com/inward/record.uri?eid=2-s2.0-85085934793&doi=10.1016%2fj.jevs.2020.103129&partnerID=40&md5=17a5b5a2c0e7f011e62fbff5a63c6507
ER  - 

TY  - JOUR
TI  - Evidence for the Relative Age Effect in the Spanish Professional Soccer League
T2  - Journal of Human Kinetics
VL  - 73
IS  - 1
SP  - 209
EP  - 218
PY  - 2020
DO  - 10.2478/hukin-2019-0145
AU  - Yagüe, J.M.
AU  - Molinero, O.
AU  - Alba, J.Á.
AU  - Redondo, J.C.
N1  - Cited By :3
N1  - Export Date: 7 November 2022
M3  - Article
DB  - Scopus
UR  - https://www.scopus.com/inward/record.uri?eid=2-s2.0-85089195898&doi=10.2478%2fhukin-2019-0145&partnerID=40&md5=cf128efcb16482174727561abadeec1b
ER  - 

TY  - JOUR
TI  - Beyond Birth Control: Noncontraceptive Benefits of Hormonal Methods and Their Key Role in the General Medical Care of Women
T2  - Journal of Women's Health
VL  - 29
IS  - 7
SP  - 937
EP  - 943
PY  - 2020
DO  - 10.1089/jwh.2019.7731
AU  - Schrager, S.
AU  - Larson, M.
AU  - Carlson, J.
AU  - Ledford, K.
AU  - Ehrenthal, D.B.
N1  - Cited By :2
N1  - Export Date: 7 November 2022
M3  - Article
DB  - Scopus
UR  - https://www.scopus.com/inward/record.uri?eid=2-s2.0-85088258676&doi=10.1089%2fjwh.2019.7731&partnerID=40&md5=d007d5419a03caebb114511df0efcca6
ER  - 

TY  - JOUR
TI  - Chinese trends in adolescent marriage and fertility between 1990 and 2015: a systematic synthesis of national and subnational population data
T2  - The Lancet Global Health
VL  - 8
IS  - 7
SP  - e954
EP  - e964
PY  - 2020
DO  - 10.1016/S2214-109X(20)30130-3
AU  - Luo, D.
AU  - Yan, X.
AU  - Xu, R.
AU  - Zhang, J.
AU  - Shi, X.
AU  - Ma, J.
AU  - Song, Y.
AU  - Patton, G.C.
AU  - Sawyer, S.M.
N1  - Cited By :17
N1  - Export Date: 7 November 2022
M3  - Article
DB  - Scopus
UR  - https://www.scopus.com/inward/record.uri?eid=2-s2.0-85086458637&doi=10.1016%2fS2214-109X%2820%2930130-3&partnerID=40&md5=53c99435cece20b1010bb4250ae3b568
ER  - 

TY  - JOUR
TI  - Does artificial snow fertilise the soil of mountain meadows in the krkonoše national park?
T2  - European Journal of Environmental Sciences
VL  - 10
IS  - 1
SP  - 32
EP  - 41
PY  - 2020
DO  - 10.14712/23361964.2020.5
AU  - Krenová, Z.
AU  - Bílek, O.
AU  - Zýval, V.
N1  - Export Date: 7 November 2022
M3  - Article
DB  - Scopus
UR  - https://www.scopus.com/inward/record.uri?eid=2-s2.0-85091164122&doi=10.14712%2f23361964.2020.5&partnerID=40&md5=ada1d5f3f2828124b53a5efd9c39700e
ER  - 

TY  - JOUR
TI  - Relative age effect in international ski jumping: Analysis of fis world cup and fis junior world ski championships
T2  - Journal of Physical Education and Sport
VL  - 20
IS  - 3
SP  - 1455
EP  - 1460
PY  - 2020
DO  - 10.7752/jpes.2020.03200
AU  - Hammer, T.M.
N1  - Cited By :1
N1  - Export Date: 7 November 2022
M3  - Article
DB  - Scopus
C7  - 200
UR  - https://www.scopus.com/inward/record.uri?eid=2-s2.0-85085693202&doi=10.7752%2fjpes.2020.03200&partnerID=40&md5=044873c6d25bac6c2c7de678620593ab
ER  - 

TY  - JOUR
TI  - Association of sport participation in preterm and full term born children and body and fat mass indices from age 3 to 14 years
T2  - Journal of Science and Medicine in Sport
VL  - 23
IS  - 5
SP  - 493
EP  - 497
PY  - 2020
DO  - 10.1016/j.jsams.2019.11.006
AU  - Spiegler, J.
AU  - Mendonça, M.
AU  - Wolke, D.
N1  - Cited By :1
N1  - Export Date: 7 November 2022
M3  - Article
DB  - Scopus
UR  - https://www.scopus.com/inward/record.uri?eid=2-s2.0-85075821691&doi=10.1016%2fj.jsams.2019.11.006&partnerID=40&md5=f14e315d8e1c7918a89e1fe2ddac5c0b
ER  - 

TY  - JOUR
TI  - Isolated fallopian tube torsion in pediatric age: An Italian multicenter retrospective study
T2  - Journal of Pediatric Surgery
VL  - 55
IS  - 4
SP  - 711
EP  - 714
PY  - 2020
DO  - 10.1016/j.jpedsurg.2019.04.032
AU  - Bertozzi, M.
AU  - Noviello, C.
AU  - Molinaro, F.
AU  - Ratta, A.
AU  - Lisi, G.
AU  - Cobellis, G.
AU  - Federici, S.
AU  - Chiesa, P.L.
AU  - Martino, A.
AU  - Messina, M.
N1  - Cited By :9
N1  - Export Date: 7 November 2022
M3  - Article
DB  - Scopus
UR  - https://www.scopus.com/inward/record.uri?eid=2-s2.0-85065923681&doi=10.1016%2fj.jpedsurg.2019.04.032&partnerID=40&md5=955df95a0233b865e6b009a8656b8c7a
ER  - 

TY  - JOUR
TI  - Physical activity patterns among 9000 pregnant women in poland: A cross-sectional study
T2  - International Journal of Environmental Research and Public Health
VL  - 17
IS  - 5
PY  - 2020
DO  - 10.3390/ijerph17051771
AU  - Walasik, I.
AU  - Szymusik, I.
AU  - Kwiatkowska, K.
AU  - Kaczyńska, K.K.
N1  - Cited By :12
N1  - Export Date: 7 November 2022
M3  - Article
DB  - Scopus
C7  - 1771
UR  - https://www.scopus.com/inward/record.uri?eid=2-s2.0-85082019064&doi=10.3390%2fijerph17051771&partnerID=40&md5=e2743d6670ddad619fb20c498e0e31bf
ER  - 

TY  - JOUR
TI  - Improving reproductive function in women with polycystic ovary syndrome with high-intensity interval training (IMPROV-IT): Study protocol for a two-centre, three-armed randomised controlled trial
T2  - BMJ Open
VL  - 10
IS  - 2
PY  - 2020
DO  - 10.1136/bmjopen-2019-034733
AU  - Kiel, I.A.
AU  - Lionett, S.
AU  - Parr, E.B.
AU  - Jones, H.
AU  - Røset, M.A.H.
AU  - Salvesen, O.
AU  - Vanky, E.
AU  - Moholdt, T.
N1  - Cited By :6
N1  - Export Date: 7 November 2022
M3  - Article
DB  - Scopus
C7  - 034733
UR  - https://www.scopus.com/inward/record.uri?eid=2-s2.0-85079772628&doi=10.1136%2fbmjopen-2019-034733&partnerID=40&md5=51200d81445e67ce77d705a2eb1d7f68
ER  - 

TY  - JOUR
TI  - Multicenter study of 37 pediatric patients with SCIWORA or other spinal cord injury without associated bone lesion 
ST  - Étude multicentrique de 37 patients pédiatriques victimes de SCIWORA et autres traumatismes médullaires sans lésion osseuse associée
T2  - Revue de Chirurgie Orthopedique et Traumatologique
VL  - 106
IS  - 1
SP  - 58
EP  - 62
PY  - 2020
DO  - 10.1016/j.rcot.2019.11.006
AU  - Brauge, D.
AU  - Plas, B.
AU  - Vinchon, M.
AU  - Charni, S.
AU  - Di Rocco, F.
AU  - Sacko, O.
AU  - Mrozek, S.
AU  - Sales de Gauzy, J.
N1  - Export Date: 7 November 2022
M3  - Article
DB  - Scopus
UR  - https://www.scopus.com/inward/record.uri?eid=2-s2.0-85075867124&doi=10.1016%2fj.rcot.2019.11.006&partnerID=40&md5=6f3850668bf491097eac401fca06a37d
ER  - 

TY  - JOUR
TI  - Multicenter study of 37 pediatric patients with SCIWORA or other spinal cord injury without associated bone lesion
T2  - Orthopaedics and Traumatology: Surgery and Research
VL  - 106
IS  - 1
SP  - 167
EP  - 171
PY  - 2020
DO  - 10.1016/j.otsr.2019.10.006
AU  - Brauge, D.
AU  - Plas, B.
AU  - Vinchon, M.
AU  - Charni, S.
AU  - Di Rocco, F.
AU  - Sacko, O.
AU  - Mrozek, S.
AU  - Sales de Gauzy, J.
N1  - Cited By :7
N1  - Export Date: 7 November 2022
M3  - Article
DB  - Scopus
UR  - https://www.scopus.com/inward/record.uri?eid=2-s2.0-85075840392&doi=10.1016%2fj.otsr.2019.10.006&partnerID=40&md5=bcc031f9dbec8951be51e2e9b8ec56aa
ER  - 

TY  - JOUR
TI  - “To be, or not to be, that is the question”: Modeling and differentiation among siblings participating in organized youth sport
T2  - Journal of Sport and Exercise Psychology
VL  - 42
IS  - 6
SP  - 500
EP  - 510
PY  - 2020
DO  - 10.1123/JSEP.2019-0279
AU  - Osai, K.V.
AU  - Dorsch, T.E.
AU  - Whiteman, S.D.
N1  - Cited By :3
N1  - Export Date: 7 November 2022
M3  - Article
DB  - Scopus
UR  - https://www.scopus.com/inward/record.uri?eid=2-s2.0-85098067487&doi=10.1123%2fJSEP.2019-0279&partnerID=40&md5=dbeed4c029bb721738c2c3c62bf0cf08
ER  - 

TY  - JOUR
TI  - The birth and development of women's sports in Russia in the first third of the XX century
T2  - International Journal of Pharmaceutical Research
VL  - 12
SP  - 3005
EP  - 3009
PY  - 2020
DO  - 10.31838/ijpr/2020.SP2.366
AU  - Kasintsev, S.A.
AU  - Skrynnik, O.V.
AU  - Russu, O.N.
AU  - Kolotilshchikova, S.V.
AU  - Shcherbina, Y.F.
N1  - Export Date: 7 November 2022
M3  - Article
DB  - Scopus
UR  - https://www.scopus.com/inward/record.uri?eid=2-s2.0-85093686735&doi=10.31838%2fijpr%2f2020.SP2.366&partnerID=40&md5=93e9d082b7615d223b779aaac5e92ae0
ER  - 

TY  - JOUR
TI  - Too Real to Be Virtual: Autonomic and EEG Responses to Extreme Stress Scenarios in Virtual Reality
T2  - Behavioural Neurology
VL  - 2020
PY  - 2020
DO  - 10.1155/2020/5758038
AU  - Fadeev, K.A.
AU  - Smirnov, A.S.
AU  - Zhigalova, O.P.
AU  - Bazhina, P.S.
AU  - Tumialis, A.V.
AU  - Golokhvast, K.S.
N1  - Cited By :9
N1  - Export Date: 7 November 2022
M3  - Article
DB  - Scopus
C7  - 5758038
UR  - https://www.scopus.com/inward/record.uri?eid=2-s2.0-85082766952&doi=10.1155%2f2020%2f5758038&partnerID=40&md5=eada6cb4efe34bc9116b134940111b53
ER  - 

TY  - SER
TI  - The Male Reproductive System, Exercise, and Training: Endocrine Adaptations
T2  - Contemporary Endocrinology
SP  - 109
EP  - 121
PY  - 2020
DO  - 10.1007/978-3-030-33376-8_7
AU  - Lanfranco, F.
AU  - Minetto, M.A.
N1  - Export Date: 7 November 2022
M3  - Book Chapter
DB  - Scopus
UR  - https://www.scopus.com/inward/record.uri?eid=2-s2.0-85080900997&doi=10.1007%2f978-3-030-33376-8_7&partnerID=40&md5=aa90e29996e7f57c1d77925992584481
ER  - 

TY  - JOUR
TI  - Solving sport’s ‘relative age’ problem: a systematic review of proposed solutions
T2  - International Review of Sport and Exercise Psychology
VL  - 13
IS  - 1
SP  - 187
EP  - 204
PY  - 2020
DO  - 10.1080/1750984X.2019.1675083
AU  - Webdale, K.
AU  - Baker, J.
AU  - Schorer, J.
AU  - Wattie, N.
N1  - Cited By :28
N1  - Export Date: 7 November 2022
M3  - Review
DB  - Scopus
UR  - https://www.scopus.com/inward/record.uri?eid=2-s2.0-85074326375&doi=10.1080%2f1750984X.2019.1675083&partnerID=40&md5=e2012d1e091cf393a8100f28e099e2fe
ER  - 

TY  - JOUR
TI  - Effects of Physical Activity During Pregnancy on Neonatal Birth Weight
T2  - Scientific Reports
VL  - 9
IS  - 1
PY  - 2019
DO  - 10.1038/s41598-019-42473-7
AU  - Pathirathna, M.L.
AU  - Sekijima, K.
AU  - Sadakata, M.
AU  - Fujiwara, N.
AU  - Muramatsu, Y.
AU  - Wimalasiri, K.M.S.
N1  - Cited By :11
N1  - Export Date: 7 November 2022
M3  - Article
DB  - Scopus
C7  - 6000
UR  - https://www.scopus.com/inward/record.uri?eid=2-s2.0-85064340445&doi=10.1038%2fs41598-019-42473-7&partnerID=40&md5=06d8844253a94c093ec8269571fe5d38
ER  - 

TY  - JOUR
TI  - Maternal caffeine intake in pregnancy is inversely related to childhood peer problems in Japan: The Kyushu Okinawa Maternal and Child Health Study
T2  - Nutritional Neuroscience
VL  - 22
IS  - 11
SP  - 817
EP  - 824
PY  - 2019
DO  - 10.1080/1028415X.2018.1450089
AU  - Miyake, Y.
AU  - Tanaka, K.
AU  - Okubo, H.
AU  - Sasaki, S.
AU  - Arakawa, M.
N1  - Cited By :8
N1  - Export Date: 7 November 2022
M3  - Article
DB  - Scopus
UR  - https://www.scopus.com/inward/record.uri?eid=2-s2.0-85043714810&doi=10.1080%2f1028415X.2018.1450089&partnerID=40&md5=1c237293633dd8d1a43902354998b445
ER  - 

TY  - JOUR
TI  - Signatures of selection in the genome of Swedish warmblood horses selected for sport performance
T2  - BMC Genomics
VL  - 20
IS  - 1
PY  - 2019
DO  - 10.1186/s12864-019-6079-1
AU  - Ablondi, M.
AU  - Viklund, Å.
AU  - Lindgren, G.
AU  - Eriksson, S.
AU  - Mikko, S.
N1  - Cited By :29
N1  - Export Date: 7 November 2022
M3  - Article
DB  - Scopus
C7  - 717
UR  - https://www.scopus.com/inward/record.uri?eid=2-s2.0-85072370354&doi=10.1186%2fs12864-019-6079-1&partnerID=40&md5=a1951036b5fb1451cbb3a928d0a8ceeb
ER  - 

TY  - JOUR
TI  - Trends and Prevalence of Overweight and Obesity among Children Aged 2-7 Years from 2011 to 2017 in Xiamen, China
T2  - Obesity Facts
VL  - 12
IS  - 4
SP  - 476
EP  - 488
PY  - 2019
DO  - 10.1159/000501722
AU  - Chen, J.
AU  - Hu, C.
AU  - Zeng, G.
AU  - Xu, C.
AU  - Xu, L.
AU  - Shi, J.
AU  - Niu, C.
AU  - Zhang, L.
N1  - Cited By :2
N1  - Export Date: 7 November 2022
M3  - Article
DB  - Scopus
UR  - https://www.scopus.com/inward/record.uri?eid=2-s2.0-85070523875&doi=10.1159%2f000501722&partnerID=40&md5=6722145d49134db151063fe4ac3a3921
ER  - 

TY  - JOUR
TI  - Factors influencing the popularity of artificial insemination of mares in Europe
T2  - Animals
VL  - 9
IS  - 7
PY  - 2019
DO  - 10.3390/ani9070460
AU  - Kowalczyk, A.
AU  - Czerniawska-Piatkowska, E.
AU  - Kuczaj, M.
N1  - Cited By :7
N1  - Export Date: 7 November 2022
M3  - Review
DB  - Scopus
C7  - 460
UR  - https://www.scopus.com/inward/record.uri?eid=2-s2.0-85071391097&doi=10.3390%2fani9070460&partnerID=40&md5=46c906c66e8fea2c1d8dfb395c91f20e
ER  - 

TY  - JOUR
TI  - Pediatric Hypertension
T2  - Current Treatment Options in Pediatrics
VL  - 5
IS  - 2
SP  - 61
EP  - 77
PY  - 2019
DO  - 10.1007/s40746-019-00151-w
AU  - Altemose, K.E.
AU  - Brady, T.M.
N1  - Export Date: 7 November 2022
M3  - Review
DB  - Scopus
UR  - https://www.scopus.com/inward/record.uri?eid=2-s2.0-85079022574&doi=10.1007%2fs40746-019-00151-w&partnerID=40&md5=b885f24621eac14400ba82f011c4722d
ER  - 

TY  - JOUR
TI  - Comparison of physical activity and body compA validated question from the osition in a cohort of children born extremely preterm or with extremely low birth weight to matched term-born controls: A follow-up study
T2  - BMJ Paediatrics Open
VL  - 3
IS  - 1
PY  - 2019
DO  - 10.1136/bmjpo-2019-000481
AU  - Engan, M.
AU  - Vollsæter, M.
AU  - Øymar, K.
AU  - Markestad, T.
AU  - Eide, G.E.
AU  - Halvorsen, T.
AU  - Juliusson, P.
AU  - Clemm, H.
N1  - Cited By :7
N1  - Export Date: 7 November 2022
M3  - Article
DB  - Scopus
C7  - e000481
UR  - https://www.scopus.com/inward/record.uri?eid=2-s2.0-85073041518&doi=10.1136%2fbmjpo-2019-000481&partnerID=40&md5=10be63181a159b3eb594ee27ecfb6986
ER  - 

TY  - JOUR
TI  - Within- and between-person variation in morning testosterone is associated with economic risk-related decisions in athletic women across the menstrual cycle
T2  - Hormones and Behavior
VL  - 112
SP  - 77
EP  - 80
PY  - 2019
DO  - 10.1016/j.yhbeh.2019.04.007
AU  - Cook, C.J.
AU  - Crewther, B.T.
N1  - Cited By :4
N1  - Export Date: 7 November 2022
M3  - Article
DB  - Scopus
UR  - https://www.scopus.com/inward/record.uri?eid=2-s2.0-85064207208&doi=10.1016%2fj.yhbeh.2019.04.007&partnerID=40&md5=c38accea1df8e80216d780fb16ddba90
ER  - 

TY  - JOUR
TI  - The population-based prevalence of hypertension and correlates of blood pressure among Australian children
T2  - Pediatric Nephrology
VL  - 34
IS  - 6
SP  - 1107
EP  - 1115
PY  - 2019
DO  - 10.1007/s00467-019-04206-w
AU  - Larkins, N.G.
AU  - Teixeira-Pinto, A.
AU  - Kim, S.
AU  - Burgner, D.P.
AU  - Craig, J.C.
N1  - Cited By :11
N1  - Export Date: 7 November 2022
M3  - Article
DB  - Scopus
UR  - https://www.scopus.com/inward/record.uri?eid=2-s2.0-85061736431&doi=10.1007%2fs00467-019-04206-w&partnerID=40&md5=512656e2869ded870740ee341552d902
ER  - 

TY  - JOUR
TI  - Association between relative age effect and organisational practices of American youth football
T2  - Journal of Sports Sciences
VL  - 37
IS  - 10
SP  - 1146
EP  - 1153
PY  - 2019
DO  - 10.1080/02640414.2018.1546545
AU  - Jones, C.
AU  - Visek, A.J.
AU  - Barron, M.J.
AU  - Hyman, M.
AU  - Chandran, A.
N1  - Cited By :10
N1  - Export Date: 7 November 2022
M3  - Article
DB  - Scopus
UR  - https://www.scopus.com/inward/record.uri?eid=2-s2.0-85058239088&doi=10.1080%2f02640414.2018.1546545&partnerID=40&md5=d3ef18de31dfd857b5bcbf5b5be180e2
ER  - 

TY  - JOUR
TI  - Sports participation and adiposity do not mediate the relationship between birth weight and arterial thickness in adolescents: ABCD Growth Study
T2  - Cardiology in the Young
VL  - 29
IS  - 5
SP  - 620
EP  - 625
PY  - 2019
DO  - 10.1017/S1047951119000325
AU  - Urban, J.
AU  - Cayres, S.
AU  - Codogno, J.
AU  - Turi-Lynch, B.
AU  - Mantovani, A.
AU  - Fernandes, R.
N1  - Export Date: 7 November 2022
M3  - Article
DB  - Scopus
UR  - https://www.scopus.com/inward/record.uri?eid=2-s2.0-85066745410&doi=10.1017%2fS1047951119000325&partnerID=40&md5=7343852c8e34ccc20edb3fbe33161dea
ER  - 

TY  - JOUR
TI  - Child and family characteristics are associated with a dietary variety index in 4-year-old children from the Generation XXI cohort
T2  - Nutrition Research
VL  - 63
SP  - 76
EP  - 85
PY  - 2019
DO  - 10.1016/j.nutres.2018.12.001
AU  - Barros, L.
AU  - Lopes, C.
AU  - Oliveira, A.
N1  - Cited By :4
N1  - Export Date: 7 November 2022
M3  - Article
DB  - Scopus
UR  - https://www.scopus.com/inward/record.uri?eid=2-s2.0-85060439415&doi=10.1016%2fj.nutres.2018.12.001&partnerID=40&md5=6cf981278666cd1ec4b6a95014ab320f
ER  - 

TY  - JOUR
TI  - Ground flora recovery in disused pheasant pens is limited and affected by pheasant release density
T2  - Biological Conservation
VL  - 231
SP  - 181
EP  - 188
PY  - 2019
DO  - 10.1016/j.biocon.2018.12.020
AU  - Capstick, L.A.
AU  - Sage, R.B.
AU  - Hoodless, A.
N1  - Cited By :3
N1  - Export Date: 7 November 2022
M3  - Article
DB  - Scopus
UR  - https://www.scopus.com/inward/record.uri?eid=2-s2.0-85059561788&doi=10.1016%2fj.biocon.2018.12.020&partnerID=40&md5=8c2ea8f4dbd6dfa1ca40c684abb45c81
ER  - 

TY  - CHAP
TI  - Exercise, sports, and men’s health
T2  - Effects of Lifestyle on Men’s Health
SP  - 349
EP  - 359
PY  - 2019
DO  - 10.1016/B978-0-12-816665-9.00019-6
AU  - Randolph, J.T.
AU  - Burleson, L.K.
AU  - Sheffield, A.
AU  - Hannan, J.L.
N1  - Export Date: 7 November 2022
M3  - Book Chapter
DB  - Scopus
UR  - https://www.scopus.com/inward/record.uri?eid=2-s2.0-85081384513&doi=10.1016%2fB978-0-12-816665-9.00019-6&partnerID=40&md5=4dd5d0c97d9fd2fc7a920e0234140978
ER  - 

TY  - JOUR
TI  - Impact of Sport Activity and Physical Exercise on Obstetrical and Perineal Outcomes at Delivery: A Prospective Study
T2  - American Journal of Perinatology
VL  - 36
SP  - S83
EP  - S90
PY  - 2019
DO  - 10.1055/s-0039-1691816
AU  - Uccella, S.
AU  - Manzoni, P.
AU  - Marconi, N.
AU  - Toscani, C.
AU  - Biasoli, S.
AU  - Cianci, S.
AU  - Franchi, M.
AU  - Sorice, P.
AU  - Bertoli, F.
AU  - Zorzato, P.C.
AU  - Gallina, D.
AU  - Ghezzi, F.
AU  - Serati, M.
N1  - Cited By :4
N1  - Export Date: 7 November 2022
M3  - Article
DB  - Scopus
UR  - https://www.scopus.com/inward/record.uri?eid=2-s2.0-85068125789&doi=10.1055%2fs-0039-1691816&partnerID=40&md5=5d1ba3fc4b96aacb73bed2560ffbde06
ER  - 

TY  - JOUR
TI  - A unique opportunity to use football to improve birth registration awareness and completeness in Nigeria
T2  - British Journal of Sports Medicine
VL  - 52
IS  - 23
SP  - 1529
EP  - 1530
PY  - 2018
DO  - 10.1136/bjsports-2016-097404
AU  - Makinde, O.A.
AU  - Odimegwu, C.O.
AU  - Olaolorun, F.M.
N1  - Cited By :1
N1  - Export Date: 7 November 2022
M3  - Note
DB  - Scopus
UR  - https://www.scopus.com/inward/record.uri?eid=2-s2.0-85056574617&doi=10.1136%2fbjsports-2016-097404&partnerID=40&md5=38a9cad6b986ebbe3038edfeb0f3d5a1
ER  - 

TY  - JOUR
TI  - Correlates of physical activity parenting: The Skilled Kids study
T2  - Scandinavian Journal of Medicine and Science in Sports
VL  - 28
IS  - 12
SP  - 2691
EP  - 2701
PY  - 2018
DO  - 10.1111/sms.13287
AU  - Laukkanen, A.
AU  - Niemistö, D.
AU  - Finni, T.
AU  - Cantell, M.
AU  - Korhonen, E.
AU  - Sääkslahti, A.
N1  - Cited By :11
N1  - Export Date: 7 November 2022
M3  - Article
DB  - Scopus
UR  - https://www.scopus.com/inward/record.uri?eid=2-s2.0-85053519906&doi=10.1111%2fsms.13287&partnerID=40&md5=859228c7c690c9130efe07df17603bce
ER  - 

TY  - JOUR
TI  - Sport, doping and female fertility 11 Medical and Health Sciences 1103 Clinical Sciences Rosario Pivonello
T2  - Reproductive Biology and Endocrinology
VL  - 16
IS  - 1
PY  - 2018
DO  - 10.1186/s12958-018-0437-8
AU  - La Vignera, S.
AU  - Condorelli, R.A.
AU  - Cannarella, R.
AU  - Duca, Y.
AU  - Calogero, A.E.
N1  - Cited By :11
N1  - Export Date: 7 November 2022
M3  - Review
DB  - Scopus
C7  - 108
UR  - https://www.scopus.com/inward/record.uri?eid=2-s2.0-85056581930&doi=10.1186%2fs12958-018-0437-8&partnerID=40&md5=247a959c8397f12ca94f4a0f93cbbfb2
ER  - 

TY  - JOUR
TI  - Sport, doping and male fertility 11 Medical and Health Sciences 1117 Public Health and Health Services 11 Medical and Health Sciences 1114 Paediatrics and Reproductive Medicine Rosario Pivonello
T2  - Reproductive Biology and Endocrinology
VL  - 16
IS  - 1
PY  - 2018
DO  - 10.1186/s12958-018-0435-x
AU  - Sansone, A.
AU  - Sansone, M.
AU  - Vaamonde, D.
AU  - Sgrò, P.
AU  - Salzano, C.
AU  - Romanelli, F.
AU  - Lenzi, A.
AU  - Di Luigi, L.
N1  - Cited By :20
N1  - Export Date: 7 November 2022
M3  - Article
DB  - Scopus
C7  - 114
UR  - https://www.scopus.com/inward/record.uri?eid=2-s2.0-85056335762&doi=10.1186%2fs12958-018-0435-x&partnerID=40&md5=fe2b3c942c1274f52b17828489edaa2c
ER  - 

TY  - JOUR
TI  - Cardiovascular diseases in middle aged and older adults in China: the joint effects and mediation of different types of physical exercise and neighborhood greenness and walkability
T2  - Environmental Research
VL  - 167
SP  - 175
EP  - 183
PY  - 2018
DO  - 10.1016/j.envres.2018.07.003
AU  - Jia, X.
AU  - Yu, Y.
AU  - Xia, W.
AU  - Masri, S.
AU  - Sami, M.
AU  - Hu, Z.
AU  - Yu, Z.
AU  - Wu, J.
N1  - Cited By :75
N1  - Export Date: 7 November 2022
M3  - Article
DB  - Scopus
UR  - https://www.scopus.com/inward/record.uri?eid=2-s2.0-85049987219&doi=10.1016%2fj.envres.2018.07.003&partnerID=40&md5=9ef4042348def4a5deaf81f459c24307
ER  - 

TY  - JOUR
TI  - The influence of age-policy changes on the relative age effect across the Australian Rules football talent pathway
T2  - Journal of Science and Medicine in Sport
VL  - 21
IS  - 10
SP  - 1106
EP  - 1111
PY  - 2018
DO  - 10.1016/j.jsams.2018.03.008
AU  - Haycraft, J.A.Z.
AU  - Kovalchik, S.
AU  - Pyne, D.B.
AU  - Larkin, P.
AU  - Robertson, S.
N1  - Cited By :24
N1  - Export Date: 7 November 2022
M3  - Article
DB  - Scopus
UR  - https://www.scopus.com/inward/record.uri?eid=2-s2.0-85044753975&doi=10.1016%2fj.jsams.2018.03.008&partnerID=40&md5=6ce3d356ccfba4d98f4c243e411c1f45
ER  - 

TY  - JOUR
TI  - A discrete-time and finite-state Markov Chain model for association football matches
T2  - Communications in Statistics: Simulation and Computation
VL  - 47
IS  - 8
SP  - 2476
EP  - 2485
PY  - 2018
DO  - 10.1080/03610918.2017.1348518
AU  - Zou, Q.
AU  - Li, Q.
AU  - Guo, H.
AU  - Shi, J.
N1  - Cited By :1
N1  - Export Date: 7 November 2022
M3  - Article
DB  - Scopus
UR  - https://www.scopus.com/inward/record.uri?eid=2-s2.0-85027133629&doi=10.1080%2f03610918.2017.1348518&partnerID=40&md5=a646e76752c98503db057578a9d80630
ER  - 

TY  - JOUR
TI  - Transient Relative Age Effects across annual age groups in National level Australian Swimming
T2  - Journal of Science and Medicine in Sport
VL  - 21
IS  - 8
SP  - 839
EP  - 845
PY  - 2018
DO  - 10.1016/j.jsams.2017.12.008
AU  - Cobley, S.
AU  - Abbott, S.
AU  - Dogramaci, S.
AU  - Kable, A.
AU  - Salter, J.
AU  - Hintermann, M.
AU  - Romann, M.
N1  - Cited By :30
N1  - Export Date: 7 November 2022
M3  - Article
DB  - Scopus
UR  - https://www.scopus.com/inward/record.uri?eid=2-s2.0-85040742949&doi=10.1016%2fj.jsams.2017.12.008&partnerID=40&md5=10ee2f9f9dd1f94625c3e55684bee609
ER  - 

TY  - JOUR
TI  - Anthropometric and physical performance of youth handball players: The role of the relative age
T2  - Sports
VL  - 6
IS  - 2
PY  - 2018
DO  - 10.3390/sports6020047
AU  - Camacho-Cardenosa, A.
AU  - Camacho-Cardenosa, M.
AU  - González-Custodio, A.
AU  - Martínez-Guardado, I.
AU  - Timón, R.
AU  - Olcina, G.
AU  - Brazo-Sayavera, J.
N1  - Cited By :18
N1  - Export Date: 7 November 2022
M3  - Article
DB  - Scopus
C7  - 47
UR  - https://www.scopus.com/inward/record.uri?eid=2-s2.0-85069641232&doi=10.3390%2fsports6020047&partnerID=40&md5=86d4c29abd1c83ba41da365b0c4bc0df
ER  - 

TY  - JOUR
TI  - Leisure time physical activity in 9- to 11-year-old children born moderately preterm: A cohort study
T2  - BMC Pediatrics
VL  - 18
IS  - 1
PY  - 2018
DO  - 10.1186/s12887-018-1141-8
AU  - Nordvall-Lassen, M.
AU  - Hegaard, H.K.
AU  - Obel, C.
AU  - Lindhard, M.S.
AU  - Hedegaard, M.
AU  - Henriksen, T.B.
N1  - Cited By :7
N1  - Export Date: 7 November 2022
M3  - Article
DB  - Scopus
C7  - 163
UR  - https://www.scopus.com/inward/record.uri?eid=2-s2.0-85046724852&doi=10.1186%2fs12887-018-1141-8&partnerID=40&md5=ba309de6d1a32a31b52c1ae5768e5dd5
ER  - 

TY  - JOUR
TI  - Medication patterns and fertility rates in a cohort of anabolic steroid users
T2  - Translational Andrology and Urology
VL  - 7
SP  - S198
EP  - S204
PY  - 2018
DO  - 10.21037/tau.2018.05.05
AU  - Avant, R.A.
AU  - Charchenko, C.M.
AU  - Alom, M.
AU  - Westerman, M.E.
AU  - Maldonado, F.
AU  - Miest, T.
AU  - Trost, L.
N1  - Cited By :2
N1  - Export Date: 7 November 2022
M3  - Article
DB  - Scopus
UR  - https://www.scopus.com/inward/record.uri?eid=2-s2.0-85047607220&doi=10.21037%2ftau.2018.05.05&partnerID=40&md5=a7aebc97cfb7c8281378a889468b130a
ER  - 

TY  - JOUR
TI  - Arrhythmogenic right ventricular cardiomyopathy and pregnancy
T2  - International Journal of Cardiology
VL  - 258
SP  - 199
EP  - 200
PY  - 2018
DO  - 10.1016/j.ijcard.2018.01.081
AU  - Tsatsopoulou, A.
N1  - Cited By :1
N1  - Export Date: 7 November 2022
M3  - Editorial
DB  - Scopus
UR  - https://www.scopus.com/inward/record.uri?eid=2-s2.0-85043471631&doi=10.1016%2fj.ijcard.2018.01.081&partnerID=40&md5=2c13bfd5fb688e73639473a60d7bba97
ER  - 

TY  - JOUR
TI  - Premature birth affects the degree of airway dysanapsis and mechanical ventilatory constraints
T2  - Experimental Physiology
VL  - 103
IS  - 2
SP  - 261
EP  - 275
PY  - 2018
DO  - 10.1113/EP086588
AU  - Duke, J.W.
AU  - Gladstone, I.M.
AU  - Sheel, A.W.
AU  - Lovering, A.T.
N1  - Cited By :22
N1  - Export Date: 7 November 2022
M3  - Article
DB  - Scopus
UR  - https://www.scopus.com/inward/record.uri?eid=2-s2.0-85038424295&doi=10.1113%2fEP086588&partnerID=40&md5=e67623793bb9fddb1935e36a21425a59
ER  - 

TY  - JOUR
TI  - Relative age effect, skeletal maturation and aerobic running performance in youth soccer players
T2  - Motriz. Revista de Educacao Fisica
VL  - 24
IS  - 4
PY  - 2018
DO  - 10.1590/S1980-6574201800040018
AU  - Teixeira, A.S.
AU  - Da Silva, J.F.
AU  - Dos Santos, P.C.
AU  - Do Nascimento Salvador, P.C.
AU  - De Souza Campos, F.
AU  - De Lucas, R.D.
AU  - Guglielmo, L.G.A.
N1  - Cited By :3
N1  - Export Date: 7 November 2022
M3  - Article
DB  - Scopus
C7  - e101864
UR  - https://www.scopus.com/inward/record.uri?eid=2-s2.0-85104397709&doi=10.1590%2fS1980-6574201800040018&partnerID=40&md5=776c720bdca68a456e6e40f0780d9e7e
ER  - 

TY  - JOUR
TI  - The relative age effect on Brazilian Elite Futsal: Men and Women Scenarios
T2  - Motriz. Revista de Educacao Fisica
VL  - 23
IS  - 3
PY  - 2018
DO  - 10.1590/S1980-6574201700030016
AU  - Morales, V.R.
AU  - Alves, I.V.G.
AU  - Galatti, L.R.
AU  - Marques, R.F.R.
N1  - Cited By :13
N1  - Export Date: 7 November 2022
M3  - Article
DB  - Scopus
C7  - e101704
UR  - https://www.scopus.com/inward/record.uri?eid=2-s2.0-85070836245&doi=10.1590%2fS1980-6574201700030016&partnerID=40&md5=c2b35d9b17f11c2e11468c0d46ed49a6
ER  - 

TY  - JOUR
TI  - Tracking of Blood Pressure in Children and Adolescents in Germany in the Context of Risk Factors for Hypertension
T2  - International Journal of Hypertension
VL  - 2018
PY  - 2018
DO  - 10.1155/2018/8429891
AU  - Sarganas, G.
AU  - Schaffrath Rosario, A.
AU  - Niessner, C.
AU  - Woll, A.
AU  - Neuhauser, H.K.
N1  - Cited By :11
N1  - Export Date: 7 November 2022
M3  - Article
DB  - Scopus
C7  - 8429891
UR  - https://www.scopus.com/inward/record.uri?eid=2-s2.0-85056513028&doi=10.1155%2f2018%2f8429891&partnerID=40&md5=ac46d9059786e19b1c53749fd2bcd57a
ER  - 

TY  - JOUR
TI  - Lumbopelvic pain, anxiety, physical activity and mode of conception: A prospective cohort study of pregnant women
T2  - BMJ Open
VL  - 8
IS  - 11
PY  - 2018
DO  - 10.1136/bmjopen-2018-022508
AU  - Lardon, E.
AU  - St-Laurent, A.
AU  - Babineau, V.
AU  - Descarreaux, M.
AU  - Ruchat, S.-M.
N1  - Cited By :14
N1  - Export Date: 7 November 2022
M3  - Article
DB  - Scopus
C7  - e022508
UR  - https://www.scopus.com/inward/record.uri?eid=2-s2.0-85056055069&doi=10.1136%2fbmjopen-2018-022508&partnerID=40&md5=d901b13e1c033d48685b1aed368526aa
ER  - 

TY  - JOUR
TI  - Predicting injury in professional baseball pitchers from delivery mechanics: A statistical model using quantitative video analysis
T2  - Orthopedics
VL  - 41
IS  - 1
SP  - 43
EP  - 53
PY  - 2018
DO  - 10.3928/01477447-20171127-05
AU  - Sutter, E.G.
AU  - Orenduff, J.
AU  - Fox, W.J.
AU  - Myers, J.
AU  - Garrigues, G.E.
N1  - Cited By :4
N1  - Export Date: 7 November 2022
M3  - Article
DB  - Scopus
UR  - https://www.scopus.com/inward/record.uri?eid=2-s2.0-85049541386&doi=10.3928%2f01477447-20171127-05&partnerID=40&md5=b1199804eaa565e781d60b0d9e1b7257
ER  - 

TY  - JOUR
TI  - Gender effects in allergology - Secondary publications and update
T2  - World Allergy Organization Journal
VL  - 10
IS  - 1
PY  - 2017
DO  - 10.1186/s40413-017-0178-8
AU  - Jensen-Jarolim, E.
N1  - Cited By :2
N1  - Export Date: 7 November 2022
M3  - Editorial
DB  - Scopus
C7  - 47
UR  - https://www.scopus.com/inward/record.uri?eid=2-s2.0-85039554409&doi=10.1186%2fs40413-017-0178-8&partnerID=40&md5=00c8568372a8c789dd0617a5d185abea
ER  - 

TY  - JOUR
TI  - Effects of childhood and adolescence physical activity patterns on psychosis risk - A general population cohort study
T2  - npj Schizophrenia
VL  - 3
IS  - 1
PY  - 2017
DO  - 10.1038/s41537-016-0007-z
AU  - Sormunen, E.
AU  - Saarinen, M.M.
AU  - Salokangas, R.K.R.
AU  - Telama, R.
AU  - Hutri-Kahonen, N.
AU  - Tammelin, T.
AU  - Viikari, J.
AU  - Raitakari, O.
AU  - Hietala, J.
N1  - Cited By :25
N1  - Export Date: 7 November 2022
M3  - Article
DB  - Scopus
C7  - 5
UR  - https://www.scopus.com/inward/record.uri?eid=2-s2.0-85056218924&doi=10.1038%2fs41537-016-0007-z&partnerID=40&md5=f98d8d0ca6f52806a1eab4bd5d92c736
ER  - 

TY  - JOUR
TI  - Getting a Sporting Chance: Title IX and the Intergenerational Transmission of Health
T2  - Health Economics (United Kingdom)
VL  - 26
IS  - 12
SP  - 1583
EP  - 1600
PY  - 2017
DO  - 10.1002/hec.3453
AU  - Schulkind, L.
N1  - Cited By :7
N1  - Export Date: 7 November 2022
M3  - Article
DB  - Scopus
UR  - https://www.scopus.com/inward/record.uri?eid=2-s2.0-85006060145&doi=10.1002%2fhec.3453&partnerID=40&md5=2ad1265fe1a7c7a5d015b32fb20ae604
ER  - 

TY  - JOUR
TI  - Effects of the Healthy Start randomized intervention trial on physical activity among normal weight preschool children predisposed to overweight and obesity
T2  - PLoS ONE
VL  - 12
IS  - 10
PY  - 2017
DO  - 10.1371/journal.pone.0185266
AU  - Händel, M.N.
AU  - Larsen, S.C.
AU  - Rohde, J.F.
AU  - Stougaard, M.
AU  - Olsen, N.J.
AU  - Heitmann, B.L.
N1  - Cited By :13
N1  - Export Date: 7 November 2022
M3  - Article
DB  - Scopus
C7  - e0185266
UR  - https://www.scopus.com/inward/record.uri?eid=2-s2.0-85030995886&doi=10.1371%2fjournal.pone.0185266&partnerID=40&md5=513c36d5eeb1c5aff0c190123f864cdf
ER  - 

TY  - JOUR
TI  - Exercise in Pregnancy
T2  - Clinics in Sports Medicine
VL  - 36
IS  - 4
SP  - 741
EP  - 752
PY  - 2017
DO  - 10.1016/j.csm.2017.05.005
AU  - Gregg, V.H.
AU  - Ferguson, J.E.
N1  - Cited By :21
N1  - Export Date: 7 November 2022
M3  - Review
DB  - Scopus
UR  - https://www.scopus.com/inward/record.uri?eid=2-s2.0-85028945494&doi=10.1016%2fj.csm.2017.05.005&partnerID=40&md5=7a0fa3dd1f609a30eb507b1d315edc3b
ER  - 

TY  - JOUR
TI  - Clinical practice guidelines for the care of girls and women with Turner syndrome: Proceedings from the 2016 Cincinnati International Turner Syndrome Meeting
T2  - European Journal of Endocrinology
VL  - 177
IS  - 3
SP  - G1
EP  - G70
PY  - 2017
DO  - 10.1530/EJE-17-0430
AU  - Gravholt, C.H.
AU  - Andersen, N.H.
AU  - Conway, G.S.
AU  - Dekkers, O.M.
AU  - Geffner, M.E.
AU  - Klein, K.O.
AU  - Lin, A.E.
AU  - Mauras, N.
AU  - Quigley, C.A.
AU  - Rubin, K.
AU  - Sandberg, D.E.
AU  - Sas, T.C.J.
AU  - Silberbach, M.
AU  - Söderström-Anttila, V.
AU  - Stochholm, K.
AU  - Van Alfen-Van DerVelden, J.A.
AU  - Woelfle, J.
AU  - Backeljauw, P.F.
AU  - Bamba, V.
AU  - Bonfig, N.B.
AU  - Braverman, A.C.
AU  - Breech, L.L.
AU  - Brickman, W.J.
AU  - Brown, N.M.
AU  - Bryant, N.
AU  - Cernich, J.
AU  - Chernausek, S.
AU  - Christin-Maitre, S.
AU  - Corathers, S.D.
AU  - Crawford, A.
AU  - Crenshaw, M.L.
AU  - Davenport, M.L.
AU  - De Backer, J.
AU  - Eagle, K.
AU  - Gawlik, A.
AU  - Gutmark-Little, I.
AU  - Hay, D.
AU  - Hiratzka, L.
AU  - Hong, D.S.
AU  - Hovatta, O.
AU  - Hultcrantz, M.
AU  - Johnson, W.H.
AU  - Kanaka-Gantenbein, C.
AU  - Karnis, M.F.
AU  - Knickmeyer, R.C.
AU  - Kristrøm, B.
AU  - Lajiness-O'Neill, R.R.
AU  - Landin-Wilhelmsen, K.
AU  - Law, J.R.
AU  - Lippe, B.
AU  - Lopez, L.
AU  - Mawson, L.
AU  - Mazzanti, L.
AU  - Mortensen, K.H.
AU  - Popovic, J.
AU  - Prakash, S.
AU  - Ranallo, K.C.
AU  - Rappold, G.A.
AU  - Roos-Hesselink, J.
AU  - Rosenfield, R.
AU  - Ross, J.
AU  - Roulot-Marullo, D.
AU  - Saidi, A.
AU  - Santen, R.J.
AU  - Scurlock, C.C.
AU  - Sheanon, N.M.
AU  - Smyth, A.
AU  - Van Hagen, I.M.
AU  - Verlinde, F.
AU  - Wasniewska, M.
AU  - Young, L.T.
N1  - Cited By :525
N1  - Export Date: 7 November 2022
M3  - Article
DB  - Scopus
UR  - https://www.scopus.com/inward/record.uri?eid=2-s2.0-85028665160&doi=10.1530%2fEJE-17-0430&partnerID=40&md5=9b51d76de3a13fa81007dc795c4befab
ER  - 

TY  - JOUR
TI  - Female relative age effects and the second-quartile phenomenon in young female ice hockey players
T2  - Psychology of Sport and Exercise
VL  - 32
SP  - 12
EP  - 16
PY  - 2017
DO  - 10.1016/j.psychsport.2017.05.002
AU  - Hancock, D.J.
N1  - Cited By :6
N1  - Export Date: 7 November 2022
M3  - Article
DB  - Scopus
UR  - https://www.scopus.com/inward/record.uri?eid=2-s2.0-85019883323&doi=10.1016%2fj.psychsport.2017.05.002&partnerID=40&md5=b99e9ff6374261fe25468bea483ab3e6
ER  - 

TY  - JOUR
TI  - Low glycemic index prototype isomaltulose— Update of clinical trials
T2  - Nutrients
VL  - 9
IS  - 4
PY  - 2017
DO  - 10.3390/nu9040381
AU  - Maresch, C.C.
AU  - Petry, S.F.
AU  - Theis, S.
AU  - Bosy‐Westphal, A.
AU  - Linn, T.
N1  - Cited By :23
N1  - Export Date: 7 November 2022
M3  - Review
DB  - Scopus
C7  - 381
UR  - https://www.scopus.com/inward/record.uri?eid=2-s2.0-85018478447&doi=10.3390%2fnu9040381&partnerID=40&md5=bd35e9fc5c7e2fb8a0060a130e69612b
ER  - 

TY  - JOUR
TI  - Exercise in pregnancy!
T2  - American Journal of Obstetrics and Gynecology
VL  - 216
IS  - 4
SP  - 335
EP  - 337
PY  - 2017
DO  - 10.1016/j.ajog.2017.01.023
AU  - Berghella, V.
AU  - Saccone, G.
N1  - Cited By :43
N1  - Export Date: 7 November 2022
M3  - Editorial
DB  - Scopus
UR  - https://www.scopus.com/inward/record.uri?eid=2-s2.0-85016296419&doi=10.1016%2fj.ajog.2017.01.023&partnerID=40&md5=e9c5c55a719b80fdbc9bc88a62220a0c
ER  - 

TY  - JOUR
TI  - Playing position influences the relative age effect in senior rugby union 
ST  - Effet d’âge relative et position de jeu chez des rugbyman français seniors
T2  - Science and Sports
VL  - 32
IS  - 2
SP  - 114
EP  - 116
PY  - 2017
DO  - 10.1016/j.scispo.2016.06.009
AU  - Kearney, P.E.
N1  - Cited By :5
N1  - Export Date: 7 November 2022
M3  - Article
DB  - Scopus
UR  - https://www.scopus.com/inward/record.uri?eid=2-s2.0-85013392517&doi=10.1016%2fj.scispo.2016.06.009&partnerID=40&md5=0e5bdc8e41a6f571616f39af55af9698
ER  - 

TY  - CONF
TI  - Aerobic Exercise and Its Effect on Oxytocin Level and Labor Progression
T2  - IOP Conference Series: Materials Science and Engineering
VL  - 180
IS  - 1
PY  - 2017
DO  - 10.1088/1757-899X/180/1/012177
AU  - Irianti, S.
AU  - Ginandjar, A.B.
AU  - Krisnadi, S.R.
AU  - Effendi, J.S.
AU  - Nataprawira, D.
AU  - Gandamihardja, S.
N1  - Cited By :3
N1  - Export Date: 7 November 2022
M3  - Conference Paper
DB  - Scopus
C7  - 012177
UR  - https://www.scopus.com/inward/record.uri?eid=2-s2.0-85016566057&doi=10.1088%2f1757-899X%2f180%2f1%2f012177&partnerID=40&md5=384120d46284ada6260a7941854434a9
ER  - 

TY  - CONF
TI  - Stimulation methods for students' studies using wearables technology
T2  - IEEE Region 10 Annual International Conference, Proceedings/TENCON
SP  - 1043
EP  - 1047
PY  - 2017
DO  - 10.1109/TENCON.2016.7848165
AU  - Ueda, T.
AU  - Ikeda, Y.
N1  - Cited By :4
N1  - Export Date: 7 November 2022
M3  - Conference Paper
DB  - Scopus
C7  - 7848165
UR  - https://www.scopus.com/inward/record.uri?eid=2-s2.0-85015385670&doi=10.1109%2fTENCON.2016.7848165&partnerID=40&md5=2cd6b2d7b2cde9a01fb74b455e4d2f3b
ER  - 

TY  - JOUR
TI  - Pregnant Women in Sport Climbing - Is there a Higher Risk for Preterm Birth? 
ST  - Schwangere und Sportklettern - Findet sich eine höhere Frühgeburtenrate?
T2  - Zeitschrift fur Geburtshilfe und Neonatologie
VL  - 221
IS  - 1
SP  - 25
EP  - 29
PY  - 2017
DO  - 10.1055/s-0042-119654
AU  - Drastig, J.
AU  - Hillebrandt, D.
AU  - Rath, W.
AU  - Küpper, T.
N1  - Export Date: 7 November 2022
M3  - Article
DB  - Scopus
C7  - zgn08-2015-0092
UR  - https://www.scopus.com/inward/record.uri?eid=2-s2.0-85009959264&doi=10.1055%2fs-0042-119654&partnerID=40&md5=0c4955885885c7c7767a1a3dc19cc4c4
ER  - 

TY  - JOUR
TI  - Physical exercise during pregnancy and its related factors: An observational study in Japan
T2  - Asian Pacific Island Nursing Journal
VL  - 2
IS  - 4
SP  - 166
EP  - 173
PY  - 2017
DO  - 10.9741/23736658.1074
AU  - Haruna, M.
AU  - Matsuzaki, M.
AU  - Shiraishi, M.
AU  - Yeo, S.
N1  - Cited By :1
N1  - Export Date: 7 November 2022
M3  - Article
DB  - Scopus
UR  - https://www.scopus.com/inward/record.uri?eid=2-s2.0-85087767341&doi=10.9741%2f23736658.1074&partnerID=40&md5=d6c7ef1af1d320a509795b01e3d75909
ER  - 

TY  - JOUR
TI  - Physical activities and lifestyle factors related to adolescent idiopathic scoliosis
T2  - Journal of Bone and Joint Surgery - American Volume
VL  - 99
IS  - 4
SP  - 284
EP  - 294
PY  - 2017
DO  - 10.2106/JBJS.16.00459
AU  - Watanabe, K.
AU  - Michikawa, T.
AU  - Yonezawa, I.
AU  - Takaso, M.
AU  - Minami, S.
AU  - Soshi, S.
AU  - Tsuji, T.
AU  - Okada, E.
AU  - Abe, K.
AU  - Takahashi, M.
AU  - Asakura, K.
AU  - Nishiwaki, Y.
AU  - Matsumoto, M.
N1  - Cited By :28
N1  - Export Date: 7 November 2022
M3  - Review
DB  - Scopus
UR  - https://www.scopus.com/inward/record.uri?eid=2-s2.0-85016923674&doi=10.2106%2fJBJS.16.00459&partnerID=40&md5=aee59c1127d2402e7ec2697d2e6f7080
ER  - 

TY  - JOUR
TI  - Transgender athletes: How can they be accommodated?
T2  - Current Sports Medicine Reports
VL  - 16
IS  - 1
SP  - 12
EP  - 13
PY  - 2017
DO  - 10.1249/JSR.0000000000000321
AU  - Genel, M.
N1  - Cited By :16
N1  - Export Date: 7 November 2022
M3  - Note
DB  - Scopus
UR  - https://www.scopus.com/inward/record.uri?eid=2-s2.0-85009904384&doi=10.1249%2fJSR.0000000000000321&partnerID=40&md5=dc43877217dca672050220d247e11d54
ER  - 

TY  - JOUR
TI  - Birth Weight, School Sports Ability, and Adulthood Leisure-Time Physical Activity
T2  - Medicine and Science in Sports and Exercise
VL  - 49
IS  - 1
SP  - 64
EP  - 70
PY  - 2017
DO  - 10.1249/MSS.0000000000001077
AU  - Elhakeem, A.
AU  - Cooper, R.
AU  - Bann, D.
AU  - Kuh, D.
AU  - Hardy, R.
N1  - Cited By :17
N1  - Export Date: 7 November 2022
M3  - Article
DB  - Scopus
UR  - https://www.scopus.com/inward/record.uri?eid=2-s2.0-84984684820&doi=10.1249%2fMSS.0000000000001077&partnerID=40&md5=c29b83e009b943076e74a458a9f9c3c6
ER  - 

TY  - JOUR
TI  - Perspectives in pediatric pathology, chapter 23. Testicular pathology secondary to physical and chemical injury
T2  - Pediatric and Developmental Pathology
VL  - 19
IS  - 6
SP  - 452
EP  - 459
PY  - 2016
DO  - 10.2350/16-04-1811-PB.1
AU  - Nistal, M.
AU  - Paniagua, R.
AU  - González-Peramato, P.
AU  - Reyes-Múgica, M.
N1  - Cited By :2
N1  - Export Date: 7 November 2022
M3  - Review
DB  - Scopus
UR  - https://www.scopus.com/inward/record.uri?eid=2-s2.0-85008452815&doi=10.2350%2f16-04-1811-PB.1&partnerID=40&md5=87197048628dc75a8b5e5fc439ee3e96
ER  - 

TY  - JOUR
TI  - High-risk sports during pregnancy 
ST  - Risikosportarten in der Schwangerschaft
T2  - Gynakologe
VL  - 49
IS  - 9
SP  - 715
EP  - 725
PY  - 2016
DO  - 10.1007/s00129-016-3925-y
AU  - Kramarz, S.
N1  - Cited By :3
N1  - Export Date: 7 November 2022
M3  - Article
DB  - Scopus
UR  - https://www.scopus.com/inward/record.uri?eid=2-s2.0-84981186402&doi=10.1007%2fs00129-016-3925-y&partnerID=40&md5=3fe1cefcdf3638dfe5d1f9c3656bf4ee
ER  - 

TY  - JOUR
TI  - The sex ratio at birth in France was unchanged 9 months after the 1998 FIFA World Cup
T2  - Early Human Development
VL  - 99
SP  - 13
EP  - 15
PY  - 2016
DO  - 10.1016/j.earlhumdev.2016.04.009
AU  - Masukume, G.
AU  - Grech, V.
N1  - Cited By :3
N1  - Export Date: 7 November 2022
M3  - Article
DB  - Scopus
UR  - https://www.scopus.com/inward/record.uri?eid=2-s2.0-84977084243&doi=10.1016%2fj.earlhumdev.2016.04.009&partnerID=40&md5=f07052d011b2183e4f29364e71da1800
ER  - 

TY  - JOUR
TI  - Relative age effects in a cognitive task: A case study of youth chess
T2  - High Ability Studies
VL  - 27
IS  - 2
SP  - 211
EP  - 221
PY  - 2016
DO  - 10.1080/13598139.2016.1242063
AU  - Helsen, W.F.
AU  - Baker, J.
AU  - Schorer, J.
AU  - Steingröver, C.
AU  - Wattie, N.
AU  - Starkes, J.L.
N1  - Cited By :9
N1  - Export Date: 7 November 2022
M3  - Article
DB  - Scopus
UR  - https://www.scopus.com/inward/record.uri?eid=2-s2.0-84994235638&doi=10.1080%2f13598139.2016.1242063&partnerID=40&md5=4fabdf3334a75f9bbc5d46d2c388454e
ER  - 

TY  - JOUR
TI  - Influence of premature birth on the health conditions, receipt of special education and sport participation of children aged 6-17 years in the USA
T2  - Journal of Public Health (United Kingdom)
VL  - 38
IS  - 2
SP  - e47
EP  - e54
PY  - 2016
DO  - 10.1093/pubmed/fdv098
AU  - Kodjebacheva, G.D.
AU  - Sabo, T.
N1  - Cited By :4
N1  - Export Date: 7 November 2022
M3  - Article
DB  - Scopus
UR  - https://www.scopus.com/inward/record.uri?eid=2-s2.0-84979200867&doi=10.1093%2fpubmed%2ffdv098&partnerID=40&md5=ef79ae2e1b6d7ec9d1b6081404df874d
ER  - 

TY  - JOUR
TI  - Sudden unexpected death in children with congenital heart defects
T2  - European Heart Journal
VL  - 37
IS  - 7
SP  - 621
EP  - 626
PY  - 2016
DO  - 10.1093/eurheartj/ehv478
AU  - Jortveit, J.
AU  - Eskedal, L.
AU  - Hirth, A.
AU  - Fomina, T.
AU  - Døhlen, G.
AU  - Hagemo, P.
AU  - Tell, G.S.
AU  - Birkeland, S.
AU  - øyen, N.
AU  - Holmstrøm, H.
N1  - Cited By :29
N1  - Export Date: 7 November 2022
M3  - Article
DB  - Scopus
UR  - https://www.scopus.com/inward/record.uri?eid=2-s2.0-84960114417&doi=10.1093%2feurheartj%2fehv478&partnerID=40&md5=f4f4577bdbad1d7048d1f6e36ee1bc4d
ER  - 

TY  - JOUR
TI  - Reply: Analysis of the sex ratio at birth in South Africa increased 9 months after the 2010 FIFA World Cup
T2  - Early Human Development
VL  - 97
SP  - 11
EP  - 13
PY  - 2016
DO  - 10.1016/j.earlhumdev.2015.12.002
AU  - Masukume, G.
AU  - Grech, V.
AU  - Scherb, H.
N1  - Cited By :5
N1  - Export Date: 7 November 2022
M3  - Article
DB  - Scopus
UR  - https://www.scopus.com/inward/record.uri?eid=2-s2.0-84983143342&doi=10.1016%2fj.earlhumdev.2015.12.002&partnerID=40&md5=f17bf007621c46c782d702cdade9ad2a
ER  - 

TY  - SER
TI  - Exercise, Training, and the Hypothalamic-Pituitary-Gonadal Axis in Men and Women
T2  - Frontiers of Hormone Research
VL  - 47
SP  - 27
EP  - 43
PY  - 2016
DO  - 10.1159/000445154
AU  - Cano Sokoloff, N.
AU  - Misra, M.
AU  - Ackerman, K.E.
N1  - Cited By :39
N1  - Export Date: 7 November 2022
M3  - Article
DB  - Scopus
UR  - https://www.scopus.com/inward/record.uri?eid=2-s2.0-84976869645&doi=10.1159%2f000445154&partnerID=40&md5=eefeef370e2a2cdb7bcbf0602d7aa81b
ER  - 

TY  - JOUR
TI  - Laboratory medicine meets precision medicine: The paradigm of metabolomics in perinatology: Proposals from the 4th International Conference on Neonatal and Pediatric Laboratory Medicine
T2  - Clinica Chimica Acta
VL  - 451
SP  - 1
EP  - 3
PY  - 2015
DO  - 10.1016/j.cca.2015.08.025
AU  - Mussap, M.
AU  - Ferrari, M.
AU  - Fanos, V.
N1  - Cited By :5
N1  - Export Date: 7 November 2022
M3  - Editorial
DB  - Scopus
UR  - https://www.scopus.com/inward/record.uri?eid=2-s2.0-84945476193&doi=10.1016%2fj.cca.2015.08.025&partnerID=40&md5=5b08993d5d38bfb93acf020100d14e02
ER  - 

TY  - JOUR
TI  - Management of patients with pulmonary arterial hypertension due to congenital heart disease: Recent advances and future directions
T2  - Expert Review of Cardiovascular Therapy
VL  - 13
IS  - 12
SP  - 1377
EP  - 1392
PY  - 2015
DO  - 10.1586/14779072.2015.1101341
AU  - Blok, I.M.
AU  - Van Riel, A.C.M.J.
AU  - Mulder, B.J.M.
AU  - Bouma, B.J.
N1  - Cited By :4
N1  - Export Date: 7 November 2022
M3  - Review
DB  - Scopus
UR  - https://www.scopus.com/inward/record.uri?eid=2-s2.0-84948567683&doi=10.1586%2f14779072.2015.1101341&partnerID=40&md5=77f5177f80777022557b62915f97ab49
ER  - 

TY  - JOUR
TI  - Committee opinion no. 650: Physical activity and exercise during pregnancy and the postpartum period
T2  - Obstetrics and Gynecology
VL  - 126
IS  - 6
SP  - e135
EP  - e142
PY  - 2015
DO  - 10.1097/AOG.0000000000001214
N1  - Cited By :480
N1  - Export Date: 7 November 2022
M3  - Review
DB  - Scopus
UR  - https://www.scopus.com/inward/record.uri?eid=2-s2.0-84947904571&doi=10.1097%2fAOG.0000000000001214&partnerID=40&md5=0a8fbc0d3d0fb6a0f88395b2c91a8a16
ER  - 

TY  - JOUR
TI  - Are birth weight, early growth, and motor development determinants of physical activity in children and youth? A systematic review and meta-analysis
T2  - Pediatric Exercise Science
VL  - 27
IS  - 4
SP  - 441
EP  - 453
PY  - 2015
DO  - 10.1123/pes.2015-0041
AU  - Øglund, G.P.
AU  - Hildebrand, M.
AU  - Ekelund, U.
N1  - Cited By :17
N1  - Export Date: 7 November 2022
M3  - Review
DB  - Scopus
UR  - https://www.scopus.com/inward/record.uri?eid=2-s2.0-84958037140&doi=10.1123%2fpes.2015-0041&partnerID=40&md5=aab7985535bc3b6a5fea138b4e9593aa
ER  - 

TY  - JOUR
TI  - Men regret anabolic steroid use due to a lack of comprehension regarding the consequences on future fertility
T2  - Andrologia
VL  - 47
IS  - 8
SP  - 872
EP  - 878
PY  - 2015
DO  - 10.1111/and.12340
AU  - Kovac, J.R.
AU  - Scovell, J.
AU  - Ramasamy, R.
AU  - Rajanahally, S.
AU  - Coward, R.M.
AU  - Smith, R.P.
AU  - Lipshultz, L.I.
N1  - Cited By :15
N1  - Export Date: 7 November 2022
M3  - Article
DB  - Scopus
UR  - https://www.scopus.com/inward/record.uri?eid=2-s2.0-84940897882&doi=10.1111%2fand.12340&partnerID=40&md5=86bb0f2d982440901dfaa371e412826b
ER  - 

TY  - JOUR
TI  - Sibling dynamics and sport expertise
T2  - Scandinavian Journal of Medicine and Science in Sports
VL  - 25
IS  - 5
SP  - 724
EP  - 733
PY  - 2015
DO  - 10.1111/sms.12387
AU  - Hopwood, M.J.
AU  - Farrow, D.
AU  - MacMahon, C.
AU  - Baker, J.
N1  - Cited By :36
N1  - Export Date: 7 November 2022
M3  - Article
DB  - Scopus
UR  - https://www.scopus.com/inward/record.uri?eid=2-s2.0-84940205756&doi=10.1111%2fsms.12387&partnerID=40&md5=c8b4e0eccc9db26e51dfe17d32bf61a7
ER  - 

TY  - JOUR
TI  - Analgetic effects of physical activity on labour pain 
ST  - Analgetische effekte körperlich-sportlicher aktivität auf den Geburtsschmerz
T2  - Deutsche Zeitschrift fur Sportmedizin
VL  - 66
IS  - 9
SP  - 235
EP  - 240
PY  - 2015
DO  - 10.5960/dzsm.2015.196
AU  - Reimers, A.K.
AU  - Schwennicke, G.
N1  - Export Date: 7 November 2022
M3  - Article
DB  - Scopus
UR  - https://www.scopus.com/inward/record.uri?eid=2-s2.0-84941927711&doi=10.5960%2fdzsm.2015.196&partnerID=40&md5=1cb138b51d807dc0982db91dd62ffc1e
ER  - 

TY  - JOUR
TI  - Differences in birth weight associated with the 2008 Beijing olympics air pollution reduction: Results from a natural experiment
T2  - Environmental Health Perspectives
VL  - 123
IS  - 9
SP  - 880
EP  - 887
PY  - 2015
DO  - 10.1289/ehp.1408795
AU  - Rich, D.Q.
AU  - Liu, K.
AU  - Zhang, J.
AU  - Thurston, S.W.
AU  - Stevens, T.P.
AU  - Pan, Y.
AU  - Kane, C.
AU  - Weinberger, B.
AU  - Ohman-Strickland, P.
AU  - Woodruff, T.J.
AU  - Duan, X.
AU  - Assibey-Mensah, V.
AU  - Zhang, J.
N1  - Cited By :117
N1  - Export Date: 7 November 2022
M3  - Article
DB  - Scopus
UR  - https://www.scopus.com/inward/record.uri?eid=2-s2.0-84940777624&doi=10.1289%2fehp.1408795&partnerID=40&md5=44088ff7c48194211a6ee7bcf2dfdc62
ER  - 

TY  - JOUR
TI  - The relative age effect and physical fitness characteristics in German male tennis players
T2  - Journal of Sports Science and Medicine
VL  - 14
IS  - 3
SP  - 634
EP  - 642
PY  - 2015
AU  - Ulbricht, A.
AU  - Fernandez-Fernandez, J.
AU  - Mendez-Villanueva, A.
AU  - Ferrauti, A.
N1  - Cited By :27
N1  - Export Date: 7 November 2022
M3  - Article
DB  - Scopus
UR  - https://www.scopus.com/inward/record.uri?eid=2-s2.0-84939125439&partnerID=40&md5=8cdd4f872ae1c2ae2f8b5f5504ac2c26
ER  - 

TY  - JOUR
TI  - Mechanisms in Endocrinology: Medical consequences of doping with anabolic androgenic steroids: Effects on reproductive functions
T2  - European Journal of Endocrinology
VL  - 173
IS  - 2
SP  - R47
EP  - R58
PY  - 2015
DO  - 10.1530/EJE-15-0080
AU  - Nieschlag, E.
AU  - Vorona, E.
N1  - Cited By :109
N1  - Export Date: 7 November 2022
M3  - Review
DB  - Scopus
UR  - https://www.scopus.com/inward/record.uri?eid=2-s2.0-84938902984&doi=10.1530%2fEJE-15-0080&partnerID=40&md5=cd6b06a7bed19b830524577d6a57f256
ER  - 

TY  - JOUR
TI  - Relative Age effect in Spanish football: The 2013/14 season 
ST  - El efecto de la edad relativa en el fútbol español: Temporada 2013/14
T2  - Apunts. Educacion Fisica y Deportes
IS  - 121
SP  - 36
EP  - 43
PY  - 2015
DO  - 10.5672/apunts.2014-0983.es.(2015/3).121.05
AU  - Ayuso, A.P.
AU  - Vicedo, J.C.P.
AU  - Olivares, J.S.
AU  - Víllora, S.G.
N1  - Cited By :8
N1  - Export Date: 7 November 2022
M3  - Article
DB  - Scopus
UR  - https://www.scopus.com/inward/record.uri?eid=2-s2.0-84942852476&doi=10.5672%2fapunts.2014-0983.es.%282015%2f3%29.121.05&partnerID=40&md5=b1fb2328d6acba5af22e9c2802f0c11b
ER  - 

TY  - JOUR
TI  - Television viewing habits and their influence on physical activity and childhood overweight
T2  - Jornal de Pediatria
VL  - 91
IS  - 4
SP  - 346
EP  - 351
PY  - 2015
DO  - 10.1016/j.jped.2014.11.002
AU  - Dutra, G.F.
AU  - Kaufmann, C.C.
AU  - Pretto, A.D.B.
AU  - Albernaz, E.P.
N1  - Cited By :34
N1  - Export Date: 7 November 2022
M3  - Article
DB  - Scopus
UR  - https://www.scopus.com/inward/record.uri?eid=2-s2.0-84938740604&doi=10.1016%2fj.jped.2014.11.002&partnerID=40&md5=82510d96465943f0a123953c1adb5dfd
ER  - 

TY  - JOUR
TI  - Prospective association between objective measures of childhood motor coordination and sedentary behaviour in adolescence and adulthood
T2  - International Journal of Behavioral Nutrition and Physical Activity
VL  - 12
IS  - 1
PY  - 2015
DO  - 10.1186/s12966-015-0236-y
AU  - Smith, L.
AU  - Fisher, A.
AU  - Hamer, M.
N1  - Cited By :23
N1  - Export Date: 7 November 2022
M3  - Article
DB  - Scopus
C7  - 75
UR  - https://www.scopus.com/inward/record.uri?eid=2-s2.0-84934992807&doi=10.1186%2fs12966-015-0236-y&partnerID=40&md5=178ce72979366464bb11d64c4ebd1294
ER  - 

TY  - JOUR
TI  - The Relative Age Effect in Spanish Female Soccer Players. Influence of the Competitive Level and a Playing Position
T2  - Journal of Human Kinetics
VL  - 46
IS  - 1
SP  - 129
EP  - 137
PY  - 2015
DO  - 10.1515/hukin-2015-0041
AU  - Sedano, S.
AU  - Vaeyens, R.
AU  - Redondo, J.C.
N1  - Cited By :41
N1  - Export Date: 7 November 2022
M3  - Article
DB  - Scopus
UR  - https://www.scopus.com/inward/record.uri?eid=2-s2.0-84937781437&doi=10.1515%2fhukin-2015-0041&partnerID=40&md5=42eb0a9efe482cb48f2f2861e06ad661
ER  - 

TY  - JOUR
TI  - Association between participation in outdoor play and sport at 10years old with physical activity in adulthood
T2  - Preventive Medicine
VL  - 74
SP  - 31
EP  - 35
PY  - 2015
DO  - 10.1016/j.ypmed.2015.02.004
AU  - Smith, L.
AU  - Gardner, B.
AU  - Aggio, D.
AU  - Hamer, M.
N1  - Cited By :35
N1  - Export Date: 7 November 2022
M3  - Article
DB  - Scopus
UR  - https://www.scopus.com/inward/record.uri?eid=2-s2.0-84923915868&doi=10.1016%2fj.ypmed.2015.02.004&partnerID=40&md5=376ebfb3b7f8bed0b43edd6d8af5f880
ER  - 

TY  - JOUR
TI  - Body mass index is associated with low back pain in childhood and adolescence: a birth cohort study with a 6-year follow-up in Niigata City, Japan
T2  - European Spine Journal
VL  - 24
IS  - 3
SP  - 474
EP  - 481
PY  - 2015
DO  - 10.1007/s00586-014-3685-0
AU  - Sano, A.
AU  - Hirano, T.
AU  - Watanabe, K.
AU  - Endo, N.
AU  - Ito, T.
AU  - Tanabe, N.
N1  - Cited By :16
N1  - Export Date: 7 November 2022
M3  - Article
DB  - Scopus
UR  - https://www.scopus.com/inward/record.uri?eid=2-s2.0-84925467529&doi=10.1007%2fs00586-014-3685-0&partnerID=40&md5=5435f88c416d5525f2c2989b0a8f8ce6
ER  - 

TY  - JOUR
TI  - Re: Men regret anabolic steroid use due to a lack of comprehension regarding the consequences on future fertility: Editorial comment
T2  - Journal of Urology
VL  - 193
IS  - 2
SP  - 625
PY  - 2015
DO  - 10.1016/j.juro.2014.11.064
AU  - Seftel, A.D.
N1  - Export Date: 7 November 2022
M3  - Note
DB  - Scopus
UR  - https://www.scopus.com/inward/record.uri?eid=2-s2.0-84920695140&doi=10.1016%2fj.juro.2014.11.064&partnerID=40&md5=4585d973daa4ac29ba2c032bcfd11758
ER  - 

TY  - JOUR
TI  - Protein supplements – An emerging market in the field of nutraceuticals
T2  - Pharma Times
VL  - 47
IS  - 9
SP  - 13
EP  - 16
PY  - 2015
AU  - Kulkarni, M.
N1  - Cited By :1
N1  - Export Date: 7 November 2022
M3  - Article
DB  - Scopus
UR  - https://www.scopus.com/inward/record.uri?eid=2-s2.0-84951072514&partnerID=40&md5=257413cf2f5468bff8d0157ba034658a
ER  - 

TY  - JOUR
TI  - The effects of low birth weight on school performance and behavioral outcomes of elementary school children in Oman
T2  - Oman Medical Journal
VL  - 30
IS  - 4
SP  - 241
EP  - 251
PY  - 2015
DO  - 10.5001/omj.2015.50
AU  - Islam, M.M.
N1  - Cited By :12
N1  - Export Date: 7 November 2022
M3  - Article
DB  - Scopus
UR  - https://www.scopus.com/inward/record.uri?eid=2-s2.0-84938082369&doi=10.5001%2fomj.2015.50&partnerID=40&md5=4da022165a9a482ac13e2b1b155c1de9
ER  - 

TY  - JOUR
TI  - Selecting players for youth national teams - A question of birth month and reselection?
T2  - Science and Sports
VL  - 30
IS  - 6
SP  - 314
EP  - 320
PY  - 2015
DO  - 10.1016/j.scispo.2015.04.005
AU  - Sæther, S.A.
N1  - Cited By :11
N1  - Export Date: 7 November 2022
M3  - Article
DB  - Scopus
UR  - https://www.scopus.com/inward/record.uri?eid=2-s2.0-84930366228&doi=10.1016%2fj.scispo.2015.04.005&partnerID=40&md5=b5f614c67353e882819623bc9464dce9
ER  - 

TY  - JOUR
TI  - The status of lawn nutrition within urban parks in public areas of the city of Zagreb 
ST  - Ishranjenost travnjaka u parkovnim javnim površinama grada Zagreba
T2  - Sumarski List
VL  - 139
IS  - 3-4
SP  - 171
EP  - 179
PY  - 2015
AU  - Privora, V.
AU  - Herak Ćustić, M.
AU  - Petek, M.
AU  - Šimić, I.
AU  - Palčić, I.
AU  - Sabljić, N.
N1  - Cited By :1
N1  - Export Date: 7 November 2022
M3  - Article
DB  - Scopus
UR  - https://www.scopus.com/inward/record.uri?eid=2-s2.0-84930016947&partnerID=40&md5=0071908b8a9ad8a964764de3e74e340c
ER  - 

TY  - JOUR
TI  - The relative age effect has no influence on match outcome in youth soccer
T2  - Journal of Sport and Health Science
VL  - 3
IS  - 4
SP  - 273
EP  - 278
PY  - 2014
DO  - 10.1016/j.jshs.2014.07.001
AU  - Kirkendall, D.T.
N1  - Cited By :21
N1  - Export Date: 7 November 2022
M3  - Article
DB  - Scopus
UR  - https://www.scopus.com/inward/record.uri?eid=2-s2.0-84991978125&doi=10.1016%2fj.jshs.2014.07.001&partnerID=40&md5=bc89ce3b2744839fc8f1a9dd15d813b2
ER  - 

TY  - JOUR
TI  - Early-life predictors of leisure-time physical inactivity in midadulthood: Findings from a prospective british birth cohort
T2  - American Journal of Epidemiology
VL  - 180
IS  - 11
SP  - 1098
EP  - 1108
PY  - 2014
DO  - 10.1093/aje/kwu254
AU  - Pinto Pereira, S.M.
AU  - Li, L.
AU  - Power, C.
N1  - Cited By :24
N1  - Export Date: 7 November 2022
M3  - Article
DB  - Scopus
UR  - https://www.scopus.com/inward/record.uri?eid=2-s2.0-84925225159&doi=10.1093%2faje%2fkwu254&partnerID=40&md5=413237c121d88a1e24531209a4543cd3
ER  - 

TY  - JOUR
TI  - Pediatric sensorineural hearing loss
T2  - Ear, Nose and Throat Journal
VL  - 93
IS  - 6
SP  - 196
EP  - 198
PY  - 2014
DO  - 10.1177/014556131409300601
AU  - Kitsko, D.J.
N1  - Export Date: 7 November 2022
M3  - Editorial
DB  - Scopus
UR  - https://www.scopus.com/inward/record.uri?eid=2-s2.0-84942124997&doi=10.1177%2f014556131409300601&partnerID=40&md5=19aee0eec9dcd6c322df061d7d7c7065
ER  - 

TY  - JOUR
TI  - The relationship between medical malpractice litigation and parent reports of patient function following neonatal brachial plexus palsy
T2  - Journal of Bone and Joint Surgery
VL  - 96
IS  - 5
SP  - 373
EP  - 379
PY  - 2014
DO  - 10.2106/JBJS.M.00396
AU  - Eismann, E.A.
AU  - Bauer, A.
AU  - Kozin, S.H.
AU  - Louden, E.
AU  - Cornwall, R.
N1  - Cited By :10
N1  - Export Date: 7 November 2022
M3  - Article
DB  - Scopus
UR  - https://www.scopus.com/inward/record.uri?eid=2-s2.0-84896357595&doi=10.2106%2fJBJS.M.00396&partnerID=40&md5=4cac00ee4baf9a11455801fe866e9b26
ER  - 

TY  - JOUR
TI  - Influence of weight gain rate on early life nutritional status and body composition of children
T2  - Scientific World Journal
VL  - 2014
PY  - 2014
DO  - 10.1155/2014/616108
AU  - Vieira, S.A.
AU  - Magalhães, T.C.A.
AU  - Ribeiro, A.Q.
AU  - Priore, S.E.
AU  - Do Carmo Castro Franceschini, S.
AU  - Da Rocha Sant'ana, L.F.
N1  - Cited By :6
N1  - Export Date: 7 November 2022
M3  - Article
DB  - Scopus
C7  - 616108
UR  - https://www.scopus.com/inward/record.uri?eid=2-s2.0-84934914019&doi=10.1155%2f2014%2f616108&partnerID=40&md5=698c3d86d69842b1f644fb45bb67a31b
ER  - 

TY  - JOUR
TI  - The effect of execution of exercise program with birth ball during pregnancy on anxiety rate in nulliparous women
T2  - Iranian Journal of Obstetrics, Gynecology and Infertility
VL  - 17
IS  - 117
SP  - 8
EP  - 16
PY  - 2014
AU  - Mirzakhani, K.
AU  - Hejazinia, Z.
AU  - Golmakani, N.
AU  - Mirteimouri, M.
AU  - Sardar, M.A.
AU  - Shakeri, M.T.
N1  - Cited By :2
N1  - Export Date: 7 November 2022
M3  - Article
DB  - Scopus
UR  - https://www.scopus.com/inward/record.uri?eid=2-s2.0-84908312744&partnerID=40&md5=bbdb705a55754ce498e0c883dac525e3
ER  - 

TY  - JOUR
TI  - Risk attitudes and birth order
T2  - Journal of Health Psychology
VL  - 19
IS  - 7
SP  - 858
EP  - 868
PY  - 2014
DO  - 10.1177/1359105313481075
AU  - Krause, P.
AU  - Heindl, J.
AU  - Jung, A.
AU  - Langguth, B.
AU  - Hajak, G.
AU  - Sand, P.G.
N1  - Cited By :8
N1  - Export Date: 7 November 2022
M3  - Article
DB  - Scopus
UR  - https://www.scopus.com/inward/record.uri?eid=2-s2.0-84903279110&doi=10.1177%2f1359105313481075&partnerID=40&md5=c16a5787a02cb7c915cf6e272bdc4f4a
ER  - 

TY  - JOUR
TI  - Effect of hydration on spontaneous labor outcomes in nulliparous pregnant women: A multicenter randomized controlled trial comparing three methods
T2  - American Journal of Perinatology
VL  - 31
IS  - 6
SP  - 455
EP  - 462
PY  - 2014
DO  - 10.1055/s-0033-1351661
AU  - Edwards, R.K.
AU  - Reed, C.A.
AU  - Villano, K.S.
AU  - Holmes, J.L.
AU  - Tong, S.
AU  - Davies, J.K.
N1  - Cited By :7
N1  - Export Date: 7 November 2022
M3  - Article
DB  - Scopus
UR  - https://www.scopus.com/inward/record.uri?eid=2-s2.0-84901695606&doi=10.1055%2fs-0033-1351661&partnerID=40&md5=60f1478635f880945e6ddda1131d70fa
ER  - 

TY  - JOUR
TI  - DDE and PCB serum concentration in maternal blood and their adult female offspring
T2  - Environmental Research
VL  - 132
SP  - 384
EP  - 390
PY  - 2014
DO  - 10.1016/j.envres.2014.03.009
AU  - Hsu, W.-W.
AU  - Rose Osuch, J.
AU  - Todem, D.
AU  - Taffe, B.
AU  - O'Keefe, M.
AU  - Adera, S.
AU  - Karmaus, W.
N1  - Cited By :11
N1  - Export Date: 7 November 2022
M3  - Article
DB  - Scopus
UR  - https://www.scopus.com/inward/record.uri?eid=2-s2.0-84900819434&doi=10.1016%2fj.envres.2014.03.009&partnerID=40&md5=cea83e41ecba32f5694010f2c5b4e452
ER  - 

TY  - JOUR
TI  - Association of physical activity in the past year and immediately after in vitro fertilization on pregnancy
T2  - Fertility and Sterility
VL  - 101
IS  - 4
SP  - 1047
EP  - 1054.e5
PY  - 2014
DO  - 10.1016/j.fertnstert.2013.12.041
AU  - Evenson, K.R.
AU  - Calhoun, K.C.
AU  - Herring, A.H.
AU  - Pritchard, D.
AU  - Wen, F.
AU  - Steiner, A.Z.
N1  - Cited By :25
N1  - Export Date: 7 November 2022
M3  - Article
DB  - Scopus
UR  - https://www.scopus.com/inward/record.uri?eid=2-s2.0-84897454550&doi=10.1016%2fj.fertnstert.2013.12.041&partnerID=40&md5=987cec92f8ef776e51d0e67de244d10c
ER  - 

TY  - JOUR
TI  - Examining Mechanisms That Contribute to Relative Age Effects in Pre-Pubescent Female Ice Hockey Players
T2  - Talent Development and Excellence
VL  - 5
IS  - 2
SP  - 59
EP  - 66
PY  - 2013
AU  - Hancock, D.J.
AU  - Seal, K.
AU  - Young, B.W.
AU  - Weir, P.L.
AU  - Ste-Marie, D.M.
N1  - Cited By :11
N1  - Export Date: 7 November 2022
M3  - Article
DB  - Scopus
UR  - https://www.scopus.com/inward/record.uri?eid=2-s2.0-84886806543&partnerID=40&md5=11943b9cf17c8de1e95fcd525f7ed182
ER  - 

TY  - JOUR
TI  - Gestational weight gain and adiposity, fat distribution, metabolic profile, and blood pressure in offspring: The IDEFICS project
T2  - International Journal of Obesity
VL  - 37
IS  - 7
SP  - 914
EP  - 919
PY  - 2013
DO  - 10.1038/ijo.2013.35
AU  - Dello Russo, M.
AU  - Ahrens, W.
AU  - De Vriendt, T.
AU  - Marild, S.
AU  - Molnar, D.
AU  - Moreno, L.A.
AU  - Reeske, A.
AU  - Veidebaum, T.
AU  - Kourides, Y.A.
AU  - Barba, G.
AU  - Siani, A.
N1  - Cited By :43
N1  - Export Date: 7 November 2022
M3  - Article
DB  - Scopus
UR  - https://www.scopus.com/inward/record.uri?eid=2-s2.0-84880266848&doi=10.1038%2fijo.2013.35&partnerID=40&md5=c76dafaa81d700fd3ff18ad3dc99645f
ER  - 

TY  - JOUR
TI  - Coach selections and the relative age effect in male youth ice hockey
T2  - Research Quarterly for Exercise and Sport
VL  - 84
IS  - 1
SP  - 126
EP  - 130
PY  - 2013
DO  - 10.1080/02701367.2013.762325
AU  - Hancock, D.J.
AU  - Ste-Marie, D.M.
AU  - Young, B.W.
N1  - Cited By :50
N1  - Export Date: 7 November 2022
M3  - Article
DB  - Scopus
UR  - https://www.scopus.com/inward/record.uri?eid=2-s2.0-84878213758&doi=10.1080%2f02701367.2013.762325&partnerID=40&md5=5bf784d49e204241fcd7520004b5a99c
ER  - 

TY  - JOUR
TI  - A New Dimension to Relative Age Effects: Constant Year Effects in German Youth Handball
T2  - PLoS ONE
VL  - 8
IS  - 4
PY  - 2013
DO  - 10.1371/journal.pone.0060336
AU  - Schorer, J.
AU  - Wattie, N.
AU  - Baker, J.R.
N1  - Cited By :36
N1  - Export Date: 7 November 2022
M3  - Article
DB  - Scopus
C7  - e60336
UR  - https://www.scopus.com/inward/record.uri?eid=2-s2.0-84876823791&doi=10.1371%2fjournal.pone.0060336&partnerID=40&md5=bb1df739bf43b105f4d506a2379914cc
ER  - 

TY  - JOUR
TI  - Review of outdoor air pollution and child health in Hong Kong
T2  - Hong Kong Journal of Paediatrics
VL  - 18
IS  - 2
SP  - 69
EP  - 76
PY  - 2013
AU  - Lee, S.L.
AU  - Tinsley, H.
AU  - Chau, J.
AU  - Lai, H.K.
AU  - Thach, T.Q.
AU  - Ip, P.
AU  - Chow, C.B.
AU  - Hedley, A.J.
N1  - Cited By :3
N1  - Export Date: 7 November 2022
M3  - Article
DB  - Scopus
UR  - https://www.scopus.com/inward/record.uri?eid=2-s2.0-84876476221&partnerID=40&md5=68edbbfe43b628b9aa41743ee6a618c6
ER  - 

TY  - JOUR
TI  - A prospective investigation of injury incidence and risk factors among army recruits in combat engineer training
T2  - Journal of Occupational Medicine and Toxicology
VL  - 8
IS  - 1
PY  - 2013
DO  - 10.1186/1745-6673-8-5
AU  - Knapik, J.J.
AU  - Graham, B.
AU  - Cobbs, J.
AU  - Thompson, D.
AU  - Steelman, R.
AU  - Jones, B.H.
N1  - Cited By :42
N1  - Export Date: 7 November 2022
M3  - Article
DB  - Scopus
C7  - 5
UR  - https://www.scopus.com/inward/record.uri?eid=2-s2.0-84874470821&doi=10.1186%2f1745-6673-8-5&partnerID=40&md5=d0da1725389ad1f7a909a3b01ac4daf1
ER  - 

TY  - JOUR
TI  - Birth weight and time spent in outdoor physical activity during adolescence
T2  - Medicine and Science in Sports and Exercise
VL  - 45
IS  - 3
SP  - 475
EP  - 480
PY  - 2013
DO  - 10.1249/MSS.0b013e3182752b95
AU  - Gopinath, B.
AU  - Hardy, L.L.
AU  - Baur, L.A.
AU  - Burlutsky, G.
AU  - Mitchell, P.
N1  - Cited By :11
N1  - Export Date: 7 November 2022
M3  - Article
DB  - Scopus
UR  - https://www.scopus.com/inward/record.uri?eid=2-s2.0-84875216928&doi=10.1249%2fMSS.0b013e3182752b95&partnerID=40&md5=24b33569b10a0721ca64bee88736b7fb
ER  - 

TY  - JOUR
TI  - Non-communicable disease epidemic: epidemiology in action (EuroEpi 2013 and NordicEpi 2013): Aarhus, Denmark from 11 August to 14 August 2013
T2  - European Journal of Epidemiology
VL  - 28
IS  - 1
SP  - 1
EP  - 270
PY  - 2013
DO  - 10.1007/s10654-013-9820-0
AU  - Tsukinoki, R.
AU  - Murakami, Y.
N1  - Cited By :3
N1  - Export Date: 7 November 2022
M3  - Article
DB  - Scopus
UR  - https://www.scopus.com/inward/record.uri?eid=2-s2.0-84920266389&doi=10.1007%2fs10654-013-9820-0&partnerID=40&md5=74684c447bc0e2f5fee46a87547279d3
ER  - 

TY  - JOUR
TI  - Maternal fitness at the onset of the second trimester of pregnancy: Correlates and relationship with infant birth weight
T2  - Pediatric Obesity
VL  - 8
IS  - 6
SP  - 464
EP  - 474
PY  - 2013
DO  - 10.1111/j.2047-6310.2012.00129.x
AU  - Bisson, M.
AU  - Alméras, N.
AU  - Plaisance, J.
AU  - Rhéaume, C.
AU  - Bujold, E.
AU  - Tremblay, A.
AU  - Marc, I.
N1  - Cited By :10
N1  - Export Date: 7 November 2022
M3  - Article
DB  - Scopus
UR  - https://www.scopus.com/inward/record.uri?eid=2-s2.0-84900534612&doi=10.1111%2fj.2047-6310.2012.00129.x&partnerID=40&md5=dda76fc5740f7080e2dcb60c13a3e718
ER  - 

TY  - JOUR
TI  - Nephron number reduction and low birth weight: A concern for the paediatrician and beyond
T2  - Current Pediatric Reviews
VL  - 8
IS  - 4
SP  - 350
EP  - 356
PY  - 2012
DO  - 10.2174/157339612803307714
AU  - Vieux, R.
AU  - Hascoet, J.-M.
N1  - Export Date: 7 November 2022
M3  - Review
DB  - Scopus
UR  - https://www.scopus.com/inward/record.uri?eid=2-s2.0-84867726465&doi=10.2174%2f157339612803307714&partnerID=40&md5=a76ba17df20d346236274380ea74e919
ER  - 

TY  - JOUR
TI  - Pediatric orthopaedics
T2  - Current Orthopaedic Practice
VL  - 23
IS  - 5
SP  - 393
PY  - 2012
DO  - 10.1097/BCO.0b013e31826b46f5
AU  - Crenshaw Jr., A.H.
N1  - Export Date: 7 November 2022
M3  - Editorial
DB  - Scopus
UR  - https://www.scopus.com/inward/record.uri?eid=2-s2.0-84867165391&doi=10.1097%2fBCO.0b013e31826b46f5&partnerID=40&md5=9e2b566db21f3a8d29a308d5b4c1ce51
ER  - 

TY  - JOUR
TI  - Evidence of the relative age effect in football in Australia
T2  - Journal of Sports Sciences
VL  - 30
IS  - 13
SP  - 1365
EP  - 1374
PY  - 2012
DO  - 10.1080/02640414.2012.707329
AU  - van den Honert, R.
N1  - Cited By :35
N1  - Export Date: 7 November 2022
M3  - Article
DB  - Scopus
UR  - https://www.scopus.com/inward/record.uri?eid=2-s2.0-84866151912&doi=10.1080%2f02640414.2012.707329&partnerID=40&md5=a6e7a9d6eb9c964d5fa5a992c9e992ff
ER  - 

TY  - JOUR
TI  - Explanation of social inequalities in hyperactivity/inattention in children with prenatal alcohol exposure
T2  - Klinische Padiatrie
VL  - 224
IS  - 5
SP  - 303
EP  - 308
PY  - 2012
DO  - 10.1055/s-0032-1314841
AU  - Pfinder, M.
AU  - Liebig, S.
AU  - Feldmann, R.
N1  - Cited By :3
N1  - Export Date: 7 November 2022
M3  - Article
DB  - Scopus
UR  - https://www.scopus.com/inward/record.uri?eid=2-s2.0-84865714383&doi=10.1055%2fs-0032-1314841&partnerID=40&md5=b713b0029dbcd660814ea55f2f0c8ec5
ER  - 

TY  - JOUR
TI  - Early environment and neurobehavioral development predict adult temperament clusters
T2  - PLoS ONE
VL  - 7
IS  - 7
PY  - 2012
DO  - 10.1371/journal.pone.0038065
AU  - Congdon, E.
AU  - Service, S.
AU  - Wessman, J.
AU  - Seppänen, J.K.
AU  - Schönauer, S.
AU  - Miettunen, J.
AU  - Turunen, H.
AU  - Koiranen, M.
AU  - Joukamaa, M.
AU  - Järvelin, M.-R.
AU  - Peltonen, L.
AU  - Veijola, J.
AU  - Mannila, H.
AU  - Paunio, T.
AU  - Freimer, N.B.
N1  - Cited By :4
N1  - Export Date: 7 November 2022
M3  - Article
DB  - Scopus
C7  - e38065
UR  - https://www.scopus.com/inward/record.uri?eid=2-s2.0-84864023988&doi=10.1371%2fjournal.pone.0038065&partnerID=40&md5=d523becb1dd8ccd49241eb29601282b5
ER  - 

TY  - JOUR
TI  - Major, non-chromosomal, birth defects and maternal physical activity: A systematic review
T2  - Birth Defects Research Part A - Clinical and Molecular Teratology
VL  - 94
IS  - 7
SP  - 521
EP  - 531
PY  - 2012
DO  - 10.1002/bdra.23017
AU  - Flak, A.L.
AU  - Yun Tark, J.
AU  - Tinker, S.C.
AU  - Correa, A.
AU  - Cogswell, M.E.
N1  - Cited By :6
N1  - Export Date: 7 November 2022
M3  - Review
DB  - Scopus
UR  - https://www.scopus.com/inward/record.uri?eid=2-s2.0-84863740430&doi=10.1002%2fbdra.23017&partnerID=40&md5=a8be705ce029629be613f68dacecc02d
ER  - 

TY  - JOUR
TI  - From boy to man: Recommendations for the transition process in haemophilia
T2  - Haemophilia
VL  - 18
IS  - SUPPL.5
SP  - 27
EP  - 32
PY  - 2012
DO  - 10.1111/j.1365-2516.2012.02893.x
AU  - Young, G.
N1  - Cited By :24
N1  - Export Date: 7 November 2022
M3  - Article
DB  - Scopus
UR  - https://www.scopus.com/inward/record.uri?eid=2-s2.0-84863537436&doi=10.1111%2fj.1365-2516.2012.02893.x&partnerID=40&md5=a1150268ab4ec3efd671e45cf63a6875
ER  - 

TY  - JOUR
TI  - Preterm birth and leisure participation: A synthesis of the literature
T2  - Research in Developmental Disabilities
VL  - 33
IS  - 4
SP  - 1211
EP  - 1220
PY  - 2012
DO  - 10.1016/j.ridd.2012.02.011
AU  - Dahan-Oliel, N.
AU  - Mazer, B.
AU  - Majnemer, A.
N1  - Cited By :29
N1  - Export Date: 7 November 2022
M3  - Review
DB  - Scopus
UR  - https://www.scopus.com/inward/record.uri?eid=2-s2.0-84858720363&doi=10.1016%2fj.ridd.2012.02.011&partnerID=40&md5=b18fdc2abc52a03b3b42fe6926352a79
ER  - 

TY  - JOUR
TI  - Aerobic capacity and exercise performance in young people born extremely preterm
T2  - Obstetrical and Gynecological Survey
VL  - 67
IS  - 5
SP  - 281
EP  - 282
PY  - 2012
DO  - 10.1097/OGX.0b013e3182562cfc
AU  - Clemm, H.
AU  - Røksund, O.
AU  - Thorsen, E.
AU  - Eide, G.E.
AU  - Markestad, T.
AU  - Halvorsen, T.
N1  - Export Date: 7 November 2022
M3  - Note
DB  - Scopus
UR  - https://www.scopus.com/inward/record.uri?eid=2-s2.0-84861633875&doi=10.1097%2fOGX.0b013e3182562cfc&partnerID=40&md5=9838af2b70d7729451ee8b82a5b5cf01
ER  - 

TY  - JOUR
TI  - Andrological aspects of physical exercise and sport medicine
T2  - Endocrine
VL  - 42
IS  - 2
SP  - 278
EP  - 284
PY  - 2012
DO  - 10.1007/s12020-012-9655-6
AU  - Di Luigi, L.
AU  - Romanelli, F.
AU  - Sgrò, P.
AU  - Lenzi, A.
N1  - Cited By :48
N1  - Export Date: 7 November 2022
M3  - Review
DB  - Scopus
UR  - https://www.scopus.com/inward/record.uri?eid=2-s2.0-84867405486&doi=10.1007%2fs12020-012-9655-6&partnerID=40&md5=a63253d1a049912482bcc85207973a78
ER  - 

TY  - JOUR
TI  - Life style during pregnancy: Nutrition, profession, travel, sport, sexuality, trends and pleasure habits 
ST  - Lifestyle in der Schwangerschaft: Ernährung, Beruf, Reisen, Sport, Sexualität, Trends und Genussmittel
T2  - Gynakologe
VL  - 45
IS  - 1
SP  - 71
EP  - 78
PY  - 2012
DO  - 10.1007/s00129-011-2854-z
AU  - Bung, P.
N1  - Cited By :1
N1  - Export Date: 7 November 2022
M3  - Article
DB  - Scopus
UR  - https://www.scopus.com/inward/record.uri?eid=2-s2.0-84856937743&doi=10.1007%2fs00129-011-2854-z&partnerID=40&md5=4b2f69d85e2186827fce19b2f1251f3f
ER  - 

TY  - JOUR
TI  - Characterizing longitudinal patterns of physical activity in mid-adulthood using latent class analysis: Results from a prospective cohort study
T2  - American Journal of Epidemiology
VL  - 174
IS  - 12
SP  - 1406
EP  - 1415
PY  - 2011
DO  - 10.1093/aje/kwr266
AU  - Silverwood, R.J.
AU  - Nitsch, D.
AU  - Pierce, M.
AU  - Kuh, D.
AU  - Mishra, G.D.
N1  - Cited By :29
N1  - Export Date: 7 November 2022
M3  - Article
DB  - Scopus
UR  - https://www.scopus.com/inward/record.uri?eid=2-s2.0-83755186556&doi=10.1093%2faje%2fkwr266&partnerID=40&md5=892431db6b28964bfb669e5bdda6d8cf
ER  - 

TY  - JOUR
TI  - The movement assessment battery in Greek preschoolers: The impact of age, gender, birth order, and physical activity on motor outcome
T2  - Research in Developmental Disabilities
VL  - 32
IS  - 6
SP  - 2577
EP  - 2582
PY  - 2011
DO  - 10.1016/j.ridd.2011.06.020
AU  - Giagazoglou, P.
AU  - Kabitsis, N.
AU  - Kokaridas, D.
AU  - Zaragas, C.
AU  - Katartzi, E.
AU  - Kabitsis, C.
N1  - Cited By :50
N1  - Export Date: 7 November 2022
M3  - Article
DB  - Scopus
UR  - https://www.scopus.com/inward/record.uri?eid=2-s2.0-80053646822&doi=10.1016%2fj.ridd.2011.06.020&partnerID=40&md5=f20e650deae3826aed788130740270d6
ER  - 

TY  - JOUR
TI  - Kinanthropometry of world champion junior male field hockey players
T2  - Apunts Medicina de l'Esport
VL  - 46
IS  - 172
SP  - 163
EP  - 168
PY  - 2011
DO  - 10.1016/j.apunts.2011.02.009
AU  - Holway, F.E.
AU  - Seara, M.
N1  - Cited By :3
N1  - Export Date: 7 November 2022
M3  - Article
DB  - Scopus
UR  - https://www.scopus.com/inward/record.uri?eid=2-s2.0-81955163068&doi=10.1016%2fj.apunts.2011.02.009&partnerID=40&md5=7a88e9d919311436a74ea965ccd5558d
ER  - 

TY  - JOUR
TI  - Effects of a rule change that eliminates body-checking on the relative age effect in Ontario minor ice hockey
T2  - Journal of Sports Sciences
VL  - 29
IS  - 13
SP  - 1399
EP  - 1406
PY  - 2011
DO  - 10.1080/02640414.2011.593040
AU  - Hancock, D.J.
AU  - Young, B.W.
AU  - Ste-Marie, D.M.
N1  - Cited By :11
N1  - Export Date: 7 November 2022
M3  - Article
DB  - Scopus
UR  - https://www.scopus.com/inward/record.uri?eid=2-s2.0-80053210788&doi=10.1080%2f02640414.2011.593040&partnerID=40&md5=bd44df4ac7537a4a6a0c2948bb6e262b
ER  - 

TY  - JOUR
TI  - Reproductive medicine: Weight reduction through sport increases the fertility in overweight women - and not only that! 
ST  - Reproduktionsmedizin: Gewichtsreduktion durch Sport steigert die Fruchtbarkeit bei übergewichtigen Frauen und nicht nur das!
T2  - Geburtshilfe und Frauenheilkunde
VL  - 71
IS  - 6
SP  - 542
EP  - 544
PY  - 2011
DO  - 10.1055/s-0031-1280080
AU  - Korsten-Reck, U.
N1  - Export Date: 7 November 2022
M3  - Article
DB  - Scopus
UR  - https://www.scopus.com/inward/record.uri?eid=2-s2.0-79959657866&doi=10.1055%2fs-0031-1280080&partnerID=40&md5=124de4072b43106614226844cc0b083e
ER  - 

TY  - JOUR
TI  - Aspects of activities and participation of 7-8 year-old children with an obstetric brachial plexus injury
T2  - European Journal of Paediatric Neurology
VL  - 15
IS  - 4
SP  - 345
EP  - 352
PY  - 2011
DO  - 10.1016/j.ejpn.2011.03.008
AU  - Spaargaren, E.
AU  - Ahmed, J.
AU  - Van Ouwerkerk, W.J.R.
AU  - De Groot, V.
AU  - Beckerman, H.
N1  - Cited By :20
N1  - Export Date: 7 November 2022
M3  - Article
DB  - Scopus
UR  - https://www.scopus.com/inward/record.uri?eid=2-s2.0-79958840127&doi=10.1016%2fj.ejpn.2011.03.008&partnerID=40&md5=f32b67e692da51d17af3205c8a2aae20
ER  - 

TY  - JOUR
TI  - The woman in Minoic Crete
T2  - Journal of Maternal-Fetal and Neonatal Medicine
VL  - 24
IS  - 7
SP  - 968
EP  - 972
PY  - 2011
DO  - 10.3109/14767058.2010.531328
AU  - Grammatikakis, I.E.
N1  - Cited By :3
N1  - Export Date: 7 November 2022
M3  - Article
DB  - Scopus
UR  - https://www.scopus.com/inward/record.uri?eid=2-s2.0-79958043231&doi=10.3109%2f14767058.2010.531328&partnerID=40&md5=ced7ac21ca3886773757de1a9a1d1d9a
ER  - 

TY  - JOUR
TI  - Impact of high-level sport practice on anal incontinence in a healthy young female population
T2  - Journal of Women's Health
VL  - 20
IS  - 5
SP  - 757
EP  - 763
PY  - 2011
DO  - 10.1089/jwh.2010.2454
AU  - Vitton, V.
AU  - Baumstarck-Barrau, K.
AU  - Brardjanian, S.
AU  - Caballe, I.
AU  - Bouvier, M.
AU  - Grimaud, J.-C.
N1  - Cited By :30
N1  - Export Date: 7 November 2022
M3  - Article
DB  - Scopus
UR  - https://www.scopus.com/inward/record.uri?eid=2-s2.0-79957521305&doi=10.1089%2fjwh.2010.2454&partnerID=40&md5=759cc5f6d7a9b70c83c95d572796a5e3
ER  - 

TY  - JOUR
TI  - Influence of physical activity and screen time on the retinal microvasculature in young children
T2  - Arteriosclerosis, Thrombosis, and Vascular Biology
VL  - 31
IS  - 5
SP  - 1233
EP  - 1239
PY  - 2011
DO  - 10.1161/ATVBAHA.110.219451
AU  - Gopinath, B.
AU  - Baur, L.A.
AU  - Wang, J.J.
AU  - Hardy, L.L.
AU  - Teber, E.
AU  - Kifley, A.
AU  - Wong, T.Y.
AU  - Mitchell, P.
N1  - Cited By :48
N1  - Export Date: 7 November 2022
M3  - Article
DB  - Scopus
UR  - https://www.scopus.com/inward/record.uri?eid=2-s2.0-79955598537&doi=10.1161%2fATVBAHA.110.219451&partnerID=40&md5=ac1a7a99496b3a110ef79576bc5366d0
ER  - 

TY  - JOUR
TI  - Factors influencing adolescent blood pressure: The debrecen hypertension study
T2  - Kidney and Blood Pressure Research
VL  - 34
IS  - 3
SP  - 188
EP  - 195
PY  - 2011
DO  - 10.1159/000326115
AU  - Katona, E.
AU  - Zrínyi, M.
AU  - Komonyi, E.
AU  - Lengyel, S.
AU  - Paragh, G.
AU  - Zatik, J.
AU  - Fülesdi, B.
AU  - Páll, D.
N1  - Cited By :5
N1  - Export Date: 7 November 2022
M3  - Article
DB  - Scopus
UR  - https://www.scopus.com/inward/record.uri?eid=2-s2.0-79955077595&doi=10.1159%2f000326115&partnerID=40&md5=7ae99e8731bc26ed5194d0346de82d21
ER  - 

TY  - JOUR
TI  - What's new in pediatric orthopaedics
T2  - Journal of Bone and Joint Surgery
VL  - 93
IS  - 6
SP  - 597
EP  - 606
PY  - 2011
DO  - 10.2106/JBJS.J.01693
AU  - Noonan, K.J.
AU  - Zaltz, I.
AU  - Wenger, D.
N1  - Cited By :1
N1  - Export Date: 7 November 2022
M3  - Review
DB  - Scopus
UR  - https://www.scopus.com/inward/record.uri?eid=2-s2.0-79952756904&doi=10.2106%2fJBJS.J.01693&partnerID=40&md5=cfb51354a975d12ea1ffe4670f215514
ER  - 

TY  - JOUR
TI  - Anthropometry at birth as a strong determinant factor of young women bone status: Influence of high-level physical activity
T2  - Joint Bone Spine
VL  - 78
IS  - 2
SP  - 200
EP  - 205
PY  - 2011
DO  - 10.1016/j.jbspin.2010.07.020
AU  - Bréban, S.
AU  - Chappard, C.
AU  - Jaffré, C.
AU  - Briot, K.
AU  - Benhamou, C.-L.
N1  - Cited By :2
N1  - Export Date: 7 November 2022
M3  - Article
DB  - Scopus
UR  - https://www.scopus.com/inward/record.uri?eid=2-s2.0-79952249461&doi=10.1016%2fj.jbspin.2010.07.020&partnerID=40&md5=2111c8b7979bb20ef532bf2200381242
ER  - 

TY  - JOUR
TI  - Liposuction: A remedy from obesity
T2  - International Journal of Drug Development and Research
VL  - 3
IS  - 1
SP  - 14
EP  - 30
PY  - 2011
AU  - Shah, Y.R.
AU  - Sen, D.J.
AU  - Patel, R.N.
AU  - Patel, J.S.
AU  - Patel, A.D.
AU  - Prajapati, P.M.
N1  - Cited By :4
N1  - Export Date: 7 November 2022
M3  - Article
DB  - Scopus
UR  - https://www.scopus.com/inward/record.uri?eid=2-s2.0-79955896875&partnerID=40&md5=3d7c4f6f4a8d30fa0ea8b1d405711646
ER  - 

TY  - JOUR
TI  - Treatment of attention-deficit hyperactivity disorder in athletes
T2  - Current Sports Medicine Reports
VL  - 10
IS  - 1
SP  - 32
EP  - 36
PY  - 2011
DO  - 10.1249/JSR.0b013e3182091d79
AU  - Kutcher, J.S.
N1  - Cited By :15
N1  - Export Date: 7 November 2022
M3  - Article
DB  - Scopus
UR  - https://www.scopus.com/inward/record.uri?eid=2-s2.0-79955664104&doi=10.1249%2fJSR.0b013e3182091d79&partnerID=40&md5=082fc5eae95c6e5a1bfc93e4f77714d2
ER  - 

TY  - JOUR
TI  - Physical activity and sports in association with desire for a child and infertility treatment 
ST  - Physische Aktivität und Sport bei Kinderwunsch und Kinderwunschtherapie
T2  - Gynakologische Endokrinologie
VL  - 8
IS  - 4
SP  - 248
EP  - 252
PY  - 2010
DO  - 10.1007/s10304-010-0371-0
AU  - Griesinger, G.
N1  - Export Date: 7 November 2022
M3  - Review
DB  - Scopus
UR  - https://www.scopus.com/inward/record.uri?eid=2-s2.0-78649906117&doi=10.1007%2fs10304-010-0371-0&partnerID=40&md5=3197b863614cea6c01beb8d98ff1c92e
ER  - 

TY  - JOUR
TI  - Male athletic activities and their effects on semen and hormonal parameters
T2  - Physician and Sportsmedicine
VL  - 38
IS  - 3
SP  - 114
EP  - 120
PY  - 2010
DO  - 10.3810/psm.2010.10.1816
AU  - Brant, W.O.
AU  - Myers, J.B.
AU  - Carrell, D.T.
AU  - Smith, J.F.
N1  - Cited By :8
N1  - Export Date: 7 November 2022
M3  - Article
DB  - Scopus
UR  - https://www.scopus.com/inward/record.uri?eid=2-s2.0-78650336875&doi=10.3810%2fpsm.2010.10.1816&partnerID=40&md5=831320735e06ffad7a8f1c042a16bba1
ER  - 

TY  - JOUR
TI  - Bayesian longitudinal plateau model of adult grip strength
T2  - American Journal of Human Biology
VL  - 22
IS  - 5
SP  - 648
EP  - 656
PY  - 2010
DO  - 10.1002/ajhb.21057
AU  - Nahhas, R.W.
AU  - Choh, A.C.
AU  - Lee, M.
AU  - Cameron Chumlea, W.M.
AU  - Duren, D.L.
AU  - Siervogel, R.M.
AU  - Sherwood, R.J.
AU  - Towne, B.
AU  - Czerwinski, S.A.
N1  - Cited By :34
N1  - Export Date: 7 November 2022
M3  - Article
DB  - Scopus
UR  - https://www.scopus.com/inward/record.uri?eid=2-s2.0-77957255964&doi=10.1002%2fajhb.21057&partnerID=40&md5=2413e56189021e403c8a699ce72c3886
ER  - 

TY  - JOUR
TI  - Implicit and explicit learning: Applications from basic research to sports for individuals with impaired movement dynamics
T2  - Disability and Rehabilitation
VL  - 32
IS  - 18
SP  - 1509
EP  - 1516
PY  - 2010
DO  - 10.3109/09638288.2010.497035
AU  - Steenbergen, B.
AU  - Van Der Kamp, J.
AU  - Verneau, M.
AU  - Jongbloed-Pereboom, M.
AU  - Masters, R.S.W.
N1  - Cited By :70
N1  - Export Date: 7 November 2022
M3  - Article
DB  - Scopus
UR  - https://www.scopus.com/inward/record.uri?eid=2-s2.0-77954809052&doi=10.3109%2f09638288.2010.497035&partnerID=40&md5=af86d63561ad45452fc3f551052dbce9
ER  - 

TY  - JOUR
TI  - A population based study of the prevalence of pain in Iceland
T2  - Scandinavian Journal of Pain
VL  - 1
IS  - 3
SP  - 151
EP  - 157
PY  - 2010
DO  - 10.1016/j.sjpain.2010.05.028
AU  - Gunnarsdottir, S.
AU  - Ward, S.E.
AU  - Serlin, R.C.
N1  - Cited By :15
N1  - Export Date: 7 November 2022
M3  - Article
DB  - Scopus
UR  - https://www.scopus.com/inward/record.uri?eid=2-s2.0-77955043938&doi=10.1016%2fj.sjpain.2010.05.028&partnerID=40&md5=dcfdcd7367fd9f0f8f6b61270fa4003f
ER  - 

TY  - JOUR
TI  - Pelvic pain in endometriosis: Painkillers or sport to alleviate symptoms?
T2  - Acta Physiologica Hungarica
VL  - 97
IS  - 2
SP  - 234
EP  - 239
PY  - 2010
DO  - 10.1556/APhysiol.97.2010.2.10
AU  - Koppan, A.
AU  - Hamori, J.
AU  - Vranics, I.
AU  - Garai, J.
AU  - Kriszbacher, I.
AU  - Bodis, J.
AU  - Rebek-Nagy, G.
AU  - Koppan, M.
N1  - Cited By :10
N1  - Export Date: 7 November 2022
M3  - Article
DB  - Scopus
UR  - https://www.scopus.com/inward/record.uri?eid=2-s2.0-77954523635&doi=10.1556%2fAPhysiol.97.2010.2.10&partnerID=40&md5=7cf24816c873ceb44049081e00a4dc2d
ER  - 

TY  - JOUR
TI  - Influence of birth quarter on the rate of physical activities and sports participation
T2  - Journal of Sports Sciences
VL  - 28
IS  - 6
SP  - 627
EP  - 631
PY  - 2010
DO  - 10.1080/02640411003587392
AU  - Larouche, R.
AU  - Laurencelle, L.
AU  - Grondin, S.
AU  - Trudeau, F.
N1  - Cited By :15
N1  - Export Date: 7 November 2022
M3  - Article
DB  - Scopus
UR  - https://www.scopus.com/inward/record.uri?eid=2-s2.0-77951225077&doi=10.1080%2f02640411003587392&partnerID=40&md5=dc7c273d72afd4c10ff68689a0b174ae
ER  - 

TY  - JOUR
TI  - Protecting children takes more will than resources: José Juan Ortiz UNICEF representative in Cuba
T2  - MEDICC Review
VL  - 12
IS  - 2
SP  - 10
EP  - 12
PY  - 2010
AU  - Gorry, C.
N1  - Cited By :2
N1  - Export Date: 7 November 2022
M3  - Note
DB  - Scopus
UR  - https://www.scopus.com/inward/record.uri?eid=2-s2.0-77951720531&partnerID=40&md5=46c0937decc36343422d27f38aaabdda
ER  - 

TY  - JOUR
TI  - Sports and leisure-time physical activity in pregnancy and birth weight: A population-based study
T2  - Scandinavian Journal of Medicine and Science in Sports
VL  - 20
IS  - 1
PY  - 2010
DO  - 10.1111/j.1600-0838.2009.00918.x
AU  - Hegaard, H.K.
AU  - Petersson, K.
AU  - Hedegaard, M.
AU  - Ottesen, B.
AU  - Dykes, A.K.
AU  - Henriksen, T.B.
AU  - Damm, P.
N1  - Cited By :37
N1  - Export Date: 7 November 2022
M3  - Article
DB  - Scopus
UR  - https://www.scopus.com/inward/record.uri?eid=2-s2.0-75649084517&doi=10.1111%2fj.1600-0838.2009.00918.x&partnerID=40&md5=baf335ad036d6dc25a2cd17958606736
ER  - 

TY  - JOUR
TI  - Immediate hip spica for unstable femoral shaft fractures in preschool children: Still an efficient and effective option
T2  - European Journal of Pediatric Surgery
VL  - 20
IS  - 1
SP  - 18
EP  - 23
PY  - 2010
DO  - 10.1055/s-0029-1241177
AU  - Frech-Dörfler, M.
AU  - Hasler, C.C.
AU  - Haöcker, F.-M.
N1  - Cited By :14
N1  - Export Date: 7 November 2022
M3  - Article
DB  - Scopus
UR  - https://www.scopus.com/inward/record.uri?eid=2-s2.0-78649491517&doi=10.1055%2fs-0029-1241177&partnerID=40&md5=ef5d809d4b9069697a78f451b34ddb9b
ER  - 

TY  - JOUR
TI  - Use of herbal treatments in pregnancy
T2  - American Journal of Obstetrics and Gynecology
VL  - 202
IS  - 5
SP  - 439.e1
EP  - 439.e10
PY  - 2010
DO  - 10.1016/j.ajog.2010.01.055
AU  - Louik, C.
AU  - Gardiner, P.
AU  - Kelley, K.
AU  - Mitchell, A.A.
N1  - Cited By :55
N1  - Export Date: 7 November 2022
M3  - Article
DB  - Scopus
UR  - https://www.scopus.com/inward/record.uri?eid=2-s2.0-77951814439&doi=10.1016%2fj.ajog.2010.01.055&partnerID=40&md5=17949f097432a5cedb453012b0932795
ER  - 

TY  - JOUR
TI  - High prevalence of subtle and severe menstrual disturbances in exercising women: Confirmation using daily hormone measures
T2  - Human Reproduction
VL  - 25
IS  - 2
SP  - 491
EP  - 503
PY  - 2010
DO  - 10.1093/humrep/dep411
AU  - De Souza, M.J.
AU  - Toombs, R.J.
AU  - Scheid, J.L.
AU  - O'Donnell, E.
AU  - West, S.L.
AU  - Williams, N.I.
N1  - Cited By :154
N1  - Export Date: 7 November 2022
M3  - Article
DB  - Scopus
UR  - https://www.scopus.com/inward/record.uri?eid=2-s2.0-74549224068&doi=10.1093%2fhumrep%2fdep411&partnerID=40&md5=acf0b5f5e543735f0d57ec49e6318613
ER  - 

TY  - JOUR
TI  - Permanent brachial plexus birth palsy does not impair the development and function of the spine and lower limbs
T2  - Journal of Pediatric Orthopaedics Part B
VL  - 18
IS  - 6
SP  - 283
EP  - 288
PY  - 2009
DO  - 10.1097/BPB.0b013e32832f068f
AU  - Kirjavainena, M.O.
AU  - Remes, V.M.
AU  - Peltonen, J.
AU  - Helenius, I.J.
AU  - Rautakorpi, S.M.
AU  - Vähäsarja, V.J.
AU  - Pöyhiä, T.H.
AU  - Nietosvaara, Y.
N1  - Cited By :9
N1  - Export Date: 7 November 2022
M3  - Article
DB  - Scopus
UR  - https://www.scopus.com/inward/record.uri?eid=2-s2.0-73349143954&doi=10.1097%2fBPB.0b013e32832f068f&partnerID=40&md5=f7d41ace378f34a87e71b4cc27ba2d68
ER  - 

TY  - JOUR
TI  - Detecting over-age players using wrist MRI: Science partnering with sport to ensure fair play
T2  - British Journal of Sports Medicine
VL  - 43
IS  - 12
SP  - 884
EP  - 885
PY  - 2009
DO  - 10.1136/bjsm.2009.067439
AU  - Dvorak, J.
N1  - Cited By :36
N1  - Export Date: 7 November 2022
M3  - Editorial
DB  - Scopus
UR  - https://www.scopus.com/inward/record.uri?eid=2-s2.0-70449726641&doi=10.1136%2fbjsm.2009.067439&partnerID=40&md5=3a126195b36ad44356d01a1f972440b6
ER  - 

TY  - JOUR
TI  - Influences of competition level, gender, player nationality, career stage and playing position on relative age effects
T2  - Scandinavian Journal of Medicine and Science in Sports
VL  - 19
IS  - 5
SP  - 720
EP  - 730
PY  - 2009
DO  - 10.1111/j.1600-0838.2008.00838.x
AU  - Schorer, J.
AU  - Cobley, S.
AU  - Büsch, D.
AU  - Bräutigam, H.
AU  - Baker, J.
N1  - Cited By :174
N1  - Export Date: 7 November 2022
M3  - Article
DB  - Scopus
UR  - https://www.scopus.com/inward/record.uri?eid=2-s2.0-70349649330&doi=10.1111%2fj.1600-0838.2008.00838.x&partnerID=40&md5=48d20876d9f1ad1e6ae9f18a9818edd7
ER  - 

TY  - JOUR
TI  - The relative age effect in a professional football club setting
T2  - Journal of Sports Sciences
VL  - 27
IS  - 11
SP  - 1153
EP  - 1158
PY  - 2009
DO  - 10.1080/02640410903220328
AU  - Mujika, I.
AU  - Vaeyens, R.
AU  - Matthys, S.P.J.
AU  - Santisteban, J.
AU  - Goiriena, J.
AU  - Philippaerts, R.
N1  - Cited By :105
N1  - Export Date: 7 November 2022
M3  - Article
DB  - Scopus
UR  - https://www.scopus.com/inward/record.uri?eid=2-s2.0-74949106124&doi=10.1080%2f02640410903220328&partnerID=40&md5=855d62f000287442beb55bbe500c2ea4
ER  - 

TY  - JOUR
TI  - Current status of salivary hormone analysis 
ST  - Données actuelles sur l'analyse hormonale salivaire
T2  - Annales de Biologie Clinique
VL  - 67
IS  - 5
SP  - 493
EP  - 504
PY  - 2009
DO  - 10.1684/abc.2009.0357
AU  - Gröschl, M.
N1  - Cited By :14
N1  - Export Date: 7 November 2022
M3  - Article
DB  - Scopus
UR  - https://www.scopus.com/inward/record.uri?eid=2-s2.0-73949133959&doi=10.1684%2fabc.2009.0357&partnerID=40&md5=1978c05efd4ae12f66c66f7846bb84dd
ER  - 

TY  - JOUR
TI  - Infant motor development predicts sports participation at age 14 years: Northern Finland Birth Cohort of 1966
T2  - PLoS ONE
VL  - 4
IS  - 8
PY  - 2009
DO  - 10.1371/journal.pone.0006837
AU  - Ridgway, C.L.
AU  - Ong, K.K.
AU  - Tammelin, T.H.
AU  - Sharp, S.
AU  - Ekelund, U.
AU  - Jarvelin, M.-R.
N1  - Cited By :39
N1  - Export Date: 7 November 2022
M3  - Article
DB  - Scopus
C7  - e6837
UR  - https://www.scopus.com/inward/record.uri?eid=2-s2.0-69949167179&doi=10.1371%2fjournal.pone.0006837&partnerID=40&md5=2a9f378e13f8407446290901ca5960cc
ER  - 

TY  - JOUR
TI  - MR Imaging in Congenital and Acquired Disorders of the Pediatric Upper Extremity
T2  - Magnetic Resonance Imaging Clinics of North America
VL  - 17
IS  - 3
SP  - 549
EP  - 570
PY  - 2009
DO  - 10.1016/j.mric.2009.03.004
AU  - Emery, K.H.
N1  - Cited By :14
N1  - Export Date: 7 November 2022
M3  - Review
DB  - Scopus
UR  - https://www.scopus.com/inward/record.uri?eid=2-s2.0-66549097424&doi=10.1016%2fj.mric.2009.03.004&partnerID=40&md5=beff4c67f08c36c9fcbfbdf944a7127b
ER  - 

TY  - JOUR
TI  - Sports participation in selected children with brachial plexus birth palsy
T2  - Journal of Pediatric Orthopaedics
VL  - 29
IS  - 5
SP  - 496
EP  - 503
PY  - 2009
DO  - 10.1097/BPO.0b013e3181aa9583
AU  - Bae, D.S.
AU  - Zurakowski, D.
AU  - Avallone, N.
AU  - Yu, R.
AU  - Waters, P.M.
N1  - Cited By :25
N1  - Export Date: 7 November 2022
M3  - Article
DB  - Scopus
UR  - https://www.scopus.com/inward/record.uri?eid=2-s2.0-67650921709&doi=10.1097%2fBPO.0b013e3181aa9583&partnerID=40&md5=442247ee86068506810b8e1fdc33476c
ER  - 

TY  - JOUR
TI  - Greater intrasex phenotype variability in males than in females is a fundamental aspect of the gender differences in humans
T2  - Developmental Psychobiology
VL  - 51
IS  - 2
SP  - 198
EP  - 206
PY  - 2009
DO  - 10.1002/dev.20358
AU  - Lehre, A.-C.
AU  - Lehre, K.P.
AU  - Laake, P.
AU  - Danbolt, N.C.
N1  - Cited By :57
N1  - Export Date: 7 November 2022
M3  - Article
DB  - Scopus
UR  - https://www.scopus.com/inward/record.uri?eid=2-s2.0-66149127356&doi=10.1002%2fdev.20358&partnerID=40&md5=f1a6400b1c1427b709b6a6e49973cd11
ER  - 

TY  - JOUR
TI  - The relative age effect in elite sport: The french case
T2  - Research Quarterly for Exercise and Sport
VL  - 80
IS  - 2
SP  - 336
EP  - 344
PY  - 2009
DO  - 10.1080/02701367.2009.10599568
AU  - Delorme, N.
AU  - Boiché, J.
AU  - Raspaud, M.
N1  - Cited By :78
N1  - Export Date: 7 November 2022
M3  - Article
DB  - Scopus
UR  - https://www.scopus.com/inward/record.uri?eid=2-s2.0-68149128460&doi=10.1080%2f02701367.2009.10599568&partnerID=40&md5=3abf6d4dc7b97cadd4aac5beaee8eec3
ER  - 

TY  - JOUR
TI  - Prevalence and correlates of the metabolic syndrome in a population-based sample of European youth
T2  - American Journal of Clinical Nutrition
VL  - 89
IS  - 1
SP  - 90
EP  - 96
PY  - 2009
DO  - 10.3945/ajcn.2008.26649
AU  - Ekelund, U.
AU  - Anderssen, S.
AU  - Andersen, L.B.
AU  - Riddoch, C.J.
AU  - Sardinha, L.B.
AU  - Luan, J.
AU  - Froberg, K.
AU  - Brage, S.
N1  - Cited By :124
N1  - Export Date: 7 November 2022
M3  - Article
DB  - Scopus
UR  - https://www.scopus.com/inward/record.uri?eid=2-s2.0-58149381832&doi=10.3945%2fajcn.2008.26649&partnerID=40&md5=55621388176ada607f5242c2073152d3
ER  - 

TY  - JOUR
TI  - Current status of salivary hormone analysis
T2  - Clinical Chemistry
VL  - 54
IS  - 11
SP  - 1759
EP  - 1769
PY  - 2008
DO  - 10.1373/clinchem.2008.108910
AU  - Gröschl, M.
N1  - Cited By :246
N1  - Export Date: 7 November 2022
M3  - Review
DB  - Scopus
UR  - https://www.scopus.com/inward/record.uri?eid=2-s2.0-55349108859&doi=10.1373%2fclinchem.2008.108910&partnerID=40&md5=f7edb504b5f9d0c93d7810da4c992b7b
ER  - 

TY  - JOUR
TI  - Relative age effect in Spanish association football: Its extent and implications for wasted potential
T2  - Journal of Sports Sciences
VL  - 26
IS  - 10
SP  - 995
EP  - 1003
PY  - 2008
DO  - 10.1080/02640410801910285
AU  - Jimenez, I.P.
AU  - Pain, M.
N1  - Cited By :97
N1  - Export Date: 7 November 2022
M3  - Article
DB  - Scopus
UR  - https://www.scopus.com/inward/record.uri?eid=2-s2.0-48249090943&doi=10.1080%2f02640410801910285&partnerID=40&md5=219dc7cd341cf4542ff947fd4af5cb8b
ER  - 

TY  - JOUR
TI  - Compliance of children and youngsters in the use of mouthguards
T2  - Dental Traumatology
VL  - 24
IS  - 4
SP  - 462
EP  - 467
PY  - 2008
DO  - 10.1111/j.1600-9657.2008.00600.x
AU  - Matalon, V.
AU  - Brin, I.
AU  - Moskovitz, M.
AU  - Ram, D.
N1  - Cited By :21
N1  - Export Date: 7 November 2022
M3  - Article
DB  - Scopus
UR  - https://www.scopus.com/inward/record.uri?eid=2-s2.0-47649093790&doi=10.1111%2fj.1600-9657.2008.00600.x&partnerID=40&md5=813a0f243c32ac5e98f20d07fe26e984
ER  - 

TY  - JOUR
TI  - Correlation of pediatric outcomes data collection instrument with measures of active movement in children with brachial plexus birth palsy
T2  - Journal of Pediatric Orthopaedics
VL  - 28
IS  - 5
SP  - 584
EP  - 592
PY  - 2008
DO  - 10.1097/BPO.0b013e31817bb88b
AU  - Bae, D.S.
AU  - Waters, P.M.
AU  - Zurakowski, D.
N1  - Cited By :54
N1  - Export Date: 7 November 2022
M3  - Article
DB  - Scopus
UR  - https://www.scopus.com/inward/record.uri?eid=2-s2.0-55249088597&doi=10.1097%2fBPO.0b013e31817bb88b&partnerID=40&md5=4d964e87917de52786bc729bd6355d01
ER  - 

TY  - JOUR
TI  - Anemia and iron status in young fertile non-professional female athletes
T2  - European Journal of Applied Physiology
VL  - 102
IS  - 6
SP  - 703
EP  - 709
PY  - 2008
DO  - 10.1007/s00421-007-0647-9
AU  - Santolo, M.
AU  - Stel, G.
AU  - Banfi, G.
AU  - Gonano, F.
AU  - Cauci, S.
N1  - Cited By :66
N1  - Export Date: 7 November 2022
M3  - Article
DB  - Scopus
UR  - https://www.scopus.com/inward/record.uri?eid=2-s2.0-39149085967&doi=10.1007%2fs00421-007-0647-9&partnerID=40&md5=17474a5fe5a9151d06740518f1a987c1
ER  - 

TY  - JOUR
TI  - Finnish sauna. Evidence of the indications of the sauna 
ST  - Sauna finesa. Evidencias de las indicaciones de la sauna
T2  - Medicina Naturista
VL  - 2
IS  - 2
SP  - 89
EP  - 101
PY  - 2008
AU  - Balaguer, F.L.
N1  - Export Date: 7 November 2022
M3  - Article
DB  - Scopus
UR  - https://www.scopus.com/inward/record.uri?eid=2-s2.0-85068385872&partnerID=40&md5=e9a8551874d7019194871106d44e63fb
ER  - 

TY  - SER
TI  - Modelling childbirth: Comparing athlete and non-athlete pelvic floor mechanics
T2  - Lecture Notes in Computer Science (including subseries Lecture Notes in Artificial Intelligence and Lecture Notes in Bioinformatics)
VL  - 5242 LNCS
IS  - PART 2
SP  - 750
EP  - 757
PY  - 2008
DO  - 10.1007/978-3-540-85990-1_90
AU  - Li, X.
AU  - Kruger, J.A.
AU  - Chung, J.-H.
AU  - Nash, M.P.
AU  - Nielsen, P.M.F.
N1  - Cited By :22
N1  - Export Date: 7 November 2022
M3  - Conference Paper
DB  - Scopus
UR  - https://www.scopus.com/inward/record.uri?eid=2-s2.0-58849155059&doi=10.1007%2f978-3-540-85990-1_90&partnerID=40&md5=dc2b55847e6b359d5262469c96b946f1
ER  - 

TY  - JOUR
TI  - Handedness assessment in studies of seasonal anisotropy
T2  - Cortex
VL  - 44
IS  - 1
SP  - 97
EP  - 98
PY  - 2008
DO  - 10.1016/j.cortex.2006.06.001
AU  - Beaton, A.A.
N1  - Cited By :12
N1  - Export Date: 7 November 2022
M3  - Note
DB  - Scopus
UR  - https://www.scopus.com/inward/record.uri?eid=2-s2.0-44249118060&doi=10.1016%2fj.cortex.2006.06.001&partnerID=40&md5=2395ebfcd2d6e9eb5f6c981c71ffeb14
ER  - 

TY  - JOUR
TI  - Prevalence of traumatic brain injury among children, adolescents and young adults: Prospective evidence from a birth cohort
T2  - Brain Injury
VL  - 22
IS  - 2
SP  - 175
EP  - 181
PY  - 2008
DO  - 10.1080/02699050801888824
AU  - McKinlay, A.
AU  - Grace, R.C.
AU  - Horwood, L.J.
AU  - Fergusson, D.M.
AU  - Ridder, E.M.
AU  - MacFarlane, M.R.
N1  - Cited By :277
N1  - Export Date: 7 November 2022
M3  - Article
DB  - Scopus
UR  - https://www.scopus.com/inward/record.uri?eid=2-s2.0-39049110974&doi=10.1080%2f02699050801888824&partnerID=40&md5=d3fbdb2b469d9e7f71fc4bb246c9a40e
ER  - 

TY  - JOUR
TI  - Do elite athletes experience low back, pelvic girdle and pelvic floor complaints during and after pregnancy?
T2  - Scandinavian Journal of Medicine and Science in Sports
VL  - 17
IS  - 5
SP  - 480
EP  - 487
PY  - 2007
DO  - 10.1111/j.1600-0838.2006.00599.x
AU  - Bø, K.
AU  - Backe-Hansen, K.L.
N1  - Cited By :26
N1  - Export Date: 7 November 2022
M3  - Article
DB  - Scopus
UR  - https://www.scopus.com/inward/record.uri?eid=2-s2.0-35148846942&doi=10.1111%2fj.1600-0838.2006.00599.x&partnerID=40&md5=262e58321140c073a20b737cc3833347
ER  - 

TY  - JOUR
TI  - Anorexia athletica and the female athlete triad in adolescents 
ST  - Sportanorexie und athletinnen-trias bei jugendlichen
T2  - Monatsschrift fur Kinderheilkunde
VL  - 155
IS  - 9
SP  - 815
EP  - 821
PY  - 2007
DO  - 10.1007/s00112-007-1586-6
AU  - Tappauf, M.
AU  - Sudi, K.
AU  - Scheer, P.
N1  - Export Date: 7 November 2022
M3  - Review
DB  - Scopus
UR  - https://www.scopus.com/inward/record.uri?eid=2-s2.0-34648823376&doi=10.1007%2fs00112-007-1586-6&partnerID=40&md5=5b1768de4f3f166a6dc6bae2614c1d11
ER  - 

TY  - JOUR
TI  - The History of the Development of Anabolic-Androgenic Steroids
T2  - Pediatric Clinics of North America
VL  - 54
IS  - 4
SP  - 761
EP  - 769
PY  - 2007
DO  - 10.1016/j.pcl.2007.04.003
AU  - Dotson, J.L.
AU  - Brown, R.T.
N1  - Cited By :42
N1  - Export Date: 7 November 2022
M3  - Review
DB  - Scopus
UR  - https://www.scopus.com/inward/record.uri?eid=2-s2.0-34548118313&doi=10.1016%2fj.pcl.2007.04.003&partnerID=40&md5=fdbfcc8367742aa78e3c50347ea2755d
ER  - 

TY  - JOUR
TI  - Menstrual cycle stage and oral contraceptive effects on anterior tibial displacement in collegiate female athletes
T2  - Journal of Sports Medicine and Physical Fitness
VL  - 47
IS  - 2
SP  - 255
EP  - 260
PY  - 2007
AU  - Hicks-Little, C.A.
AU  - Thatcher, J.R.
AU  - Hauth, J.M.
AU  - Goldfuss, A.J.
AU  - Cordova, M.L.
N1  - Cited By :23
N1  - Export Date: 7 November 2022
M3  - Article
DB  - Scopus
UR  - https://www.scopus.com/inward/record.uri?eid=2-s2.0-34547279410&partnerID=40&md5=9a982fd788058041d4ce875b638f375b
ER  - 

TY  - JOUR
TI  - Whiplash-associated disorders and patient traumatic history: A correlation between traumas, symptoms and MVAs
T2  - Journal of Whiplash and Related Disorders
VL  - 5
IS  - 2
SP  - 25
EP  - 35
PY  - 2007
DO  - 10.1300/J180v05n02_03
AU  - Landrock, C.K.
AU  - Souvestre, P.A.
N1  - Export Date: 7 November 2022
M3  - Article
DB  - Scopus
UR  - https://www.scopus.com/inward/record.uri?eid=2-s2.0-34447135024&doi=10.1300%2fJ180v05n02_03&partnerID=40&md5=c97d8292b025301bf8d7a1330d202935
ER  - 

TY  - JOUR
TI  - Mounting expectations for Thoroughbred stallions: Commentary
T2  - Journal of the American Veterinary Medical Association
VL  - 230
IS  - 10
SP  - 1458
EP  - 1460
PY  - 2007
DO  - 10.2460/javma.230.10.1458
AU  - Turner, R.M.
AU  - McDonnell, S.M.
N1  - Cited By :7
N1  - Export Date: 7 November 2022
M3  - Note
DB  - Scopus
UR  - https://www.scopus.com/inward/record.uri?eid=2-s2.0-34248650460&doi=10.2460%2fjavma.230.10.1458&partnerID=40&md5=b76ede4506515536265b9c436a5b3dd5
ER  - 

TY  - JOUR
TI  - Doping with growth hormone/IGF-1, anabolic steroids or erythropoietin: is there a cancer risk?
T2  - Pharmacological Research
VL  - 55
IS  - 5
SP  - 359
EP  - 369
PY  - 2007
DO  - 10.1016/j.phrs.2007.01.020
AU  - Tentori, L.
AU  - Graziani, G.
N1  - Cited By :52
N1  - Export Date: 7 November 2022
M3  - Review
DB  - Scopus
UR  - https://www.scopus.com/inward/record.uri?eid=2-s2.0-34147183927&doi=10.1016%2fj.phrs.2007.01.020&partnerID=40&md5=bf2ee13e60d5a9ac4c806218be755fa6
ER  - 

TY  - JOUR
TI  - School performance in children with type 1 diabetes-a population-based register study
T2  - Diabetologia
VL  - 50
IS  - 5
SP  - 957
EP  - 964
PY  - 2007
DO  - 10.1007/s00125-007-0615-2
AU  - Dahlquist, G.
AU  - Källén, B.
N1  - Cited By :79
N1  - Export Date: 7 November 2022
M3  - Article
DB  - Scopus
UR  - https://www.scopus.com/inward/record.uri?eid=2-s2.0-34147130778&doi=10.1007%2fs00125-007-0615-2&partnerID=40&md5=bc18a94c1087df01f2cad64a010e9a29
ER  - 

TY  - JOUR
TI  - Selection of young soccer players in terms of anthropometric and physiological factors
T2  - Journal of Sports Medicine and Physical Fitness
VL  - 47
IS  - 1
SP  - 25
EP  - 32
PY  - 2007
AU  - Gil, S.
AU  - Ruiz, F.
AU  - Irazusta, A.
AU  - Gil, J.
AU  - Irazusta, J.
N1  - Cited By :164
N1  - Export Date: 7 November 2022
M3  - Article
DB  - Scopus
UR  - https://www.scopus.com/inward/record.uri?eid=2-s2.0-34247365484&partnerID=40&md5=b6c065fed927bd97a12ee06124be79df
ER  - 

TY  - JOUR
TI  - Clinical Facts &amp; Curios
T2  - Current Problems in Pediatric and Adolescent Health Care
VL  - 37
IS  - 3
SP  - 106
EP  - 111
PY  - 2007
DO  - 10.1016/j.cppeds.2007.01.002
AU  - Stockman III, J.A.
N1  - Export Date: 7 November 2022
M3  - Note
DB  - Scopus
UR  - https://www.scopus.com/inward/record.uri?eid=2-s2.0-33847055791&doi=10.1016%2fj.cppeds.2007.01.002&partnerID=40&md5=c6078fe09b0c5a3784eed2288eb9cc03
ER  - 

TY  - JOUR
TI  - Carpal and fetlock conformation of the juvenile Thoroughbred from birth to yearling auction age
T2  - Equine Veterinary Journal
VL  - 38
IS  - 7
SP  - 604
EP  - 609
PY  - 2006
DO  - 10.2746/042516406X159025
AU  - Santschi, E.M.
AU  - Leibsle, S.R.
AU  - Morehead, J.P.
AU  - Prichard, M.A.
AU  - Clayton, M.K.
AU  - Keuler, N.S.
N1  - Cited By :31
N1  - Export Date: 7 November 2022
M3  - Article
DB  - Scopus
UR  - https://www.scopus.com/inward/record.uri?eid=2-s2.0-33751208886&doi=10.2746%2f042516406X159025&partnerID=40&md5=b52fb11f78e361b18af7df939ba14738
ER  - 

TY  - JOUR
TI  - What makes a champion?. Explaining variation in human athletic performance
T2  - Respiratory Physiology and Neurobiology
VL  - 151
IS  - 2-3
SP  - 109
EP  - 123
PY  - 2006
DO  - 10.1016/j.resp.2005.12.013
AU  - Brutsaert, T.D.
AU  - Parra, E.J.
N1  - Cited By :50
N1  - Export Date: 7 November 2022
M3  - Article
DB  - Scopus
UR  - https://www.scopus.com/inward/record.uri?eid=2-s2.0-33744477122&doi=10.1016%2fj.resp.2005.12.013&partnerID=40&md5=5bb568bedd3d29ab0e348425175db68d
ER  - 

TY  - JOUR
TI  - Physical performance in relation to age, sex, birth order, social class, and sports activities of preschool children
T2  - Perceptual and Motor Skills
VL  - 102
IS  - 2
SP  - 477
EP  - 484
PY  - 2006
DO  - 10.2466/PMS.102.2.477-484
AU  - Krombholz, H.
N1  - Cited By :71
N1  - Export Date: 7 November 2022
M3  - Article
DB  - Scopus
UR  - https://www.scopus.com/inward/record.uri?eid=2-s2.0-33746609349&doi=10.2466%2fPMS.102.2.477-484&partnerID=40&md5=9be0d5f7f81e11a74ed906824f243da8
ER  - 

TY  - JOUR
TI  - Gender differences in the relative age effect among US Olympic Development Program youth soccer players
T2  - Journal of Sports Sciences
VL  - 24
IS  - 4
SP  - 405
EP  - 413
PY  - 2006
DO  - 10.1080/02640410500244655
AU  - Vincent, J.
AU  - Glamser, F.D.
N1  - Cited By :127
N1  - Export Date: 7 November 2022
M3  - Article
DB  - Scopus
UR  - https://www.scopus.com/inward/record.uri?eid=2-s2.0-33644596713&doi=10.1080%2f02640410500244655&partnerID=40&md5=47478fd03f48c3cb76fcb6163d06573e
ER  - 

TY  - SER
TI  - Sports, substances and politics: A brief historical approach
T2  - NAD Publication
IS  - 45
SP  - 17
EP  - 38
PY  - 2005
AU  - Bouroncle, A.
N1  - Export Date: 7 November 2022
M3  - Review
DB  - Scopus
UR  - https://www.scopus.com/inward/record.uri?eid=2-s2.0-29144495615&partnerID=40&md5=ed7600c933323da9a51bb29150052d1a
ER  - 

TY  - JOUR
TI  - Aerobic capacity, strength, flexibility, and activity level in unimpaired extremely low birth weight (≤800 g) survivors at 17 years of age compared with term-born control subjects
T2  - Pediatrics
VL  - 116
IS  - 1
SP  - e58
EP  - e65
PY  - 2005
DO  - 10.1542/peds.2004-1603
AU  - Rogers, M.
AU  - Fay, T.B.
AU  - Whitfield, M.F.
AU  - Tomlinson, J.
AU  - Grunau, R.E.
N1  - Cited By :115
N1  - Export Date: 7 November 2022
M3  - Article
DB  - Scopus
UR  - https://www.scopus.com/inward/record.uri?eid=2-s2.0-33644506689&doi=10.1542%2fpeds.2004-1603&partnerID=40&md5=5c0f5fa16b537c34e1589de342e1a340
ER  - 

TY  - JOUR
TI  - Correlates of age at menarche among sixth grade students in Wisconsin
T2  - Wisconsin Medical Journal
VL  - 104
IS  - 7
SP  - 65
EP  - 69
PY  - 2005
AU  - Trentham-Dietz, A.
AU  - Nichols, H.B.
AU  - Remington, P.L.
AU  - Yanke, L.
AU  - Hampton, J.M.
AU  - Newcomb, P.A.
AU  - Love, R.R.
N1  - Cited By :10
N1  - Export Date: 7 November 2022
M3  - Article
DB  - Scopus
UR  - https://www.scopus.com/inward/record.uri?eid=2-s2.0-31444453132&partnerID=40&md5=93f16c88592eb0806747143abb718a0f
ER  - 

TY  - JOUR
TI  - Television viewing in early childhood predicts adult body mass index
T2  - Journal of Pediatrics
VL  - 147
IS  - 4
SP  - 429
EP  - 435
PY  - 2005
DO  - 10.1016/j.jpeds.2005.05.005
AU  - Viner, R.M.
AU  - Cole, T.J.
N1  - Cited By :163
N1  - Export Date: 7 November 2022
M3  - Article
DB  - Scopus
UR  - https://www.scopus.com/inward/record.uri?eid=2-s2.0-26844516301&doi=10.1016%2fj.jpeds.2005.05.005&partnerID=40&md5=416c6ed22805397c011cbf3c116a6ba1
ER  - 

TY  - JOUR
TI  - Season of birth distribution of elite tennis players
T2  - Journal of Sports Sciences
VL  - 23
IS  - 10
SP  - 1013
EP  - 1020
PY  - 2005
DO  - 10.1080/02640410400021468
AU  - Edgar, S.
AU  - O'Donoghue, P.
N1  - Cited By :111
N1  - Export Date: 7 November 2022
M3  - Article
DB  - Scopus
UR  - https://www.scopus.com/inward/record.uri?eid=2-s2.0-25144489499&doi=10.1080%2f02640410400021468&partnerID=40&md5=dab6b61229a7622102dbede825a8b2b3
ER  - 

TY  - JOUR
TI  - Endocrine symptomatology in adolecents. From symptoms to diagnosis 
ST  - Endokrine krankheitsbilder im jugendalter. Vom symptom zur diagnose
T2  - Gynakologische Endokrinologie
VL  - 3
IS  - 3
SP  - 168
EP  - 175
PY  - 2005
DO  - 10.1007/s10304-005-0117-6
AU  - Anthuber, S.
AU  - Anthuber, C.
N1  - Export Date: 7 November 2022
M3  - Article
DB  - Scopus
UR  - https://www.scopus.com/inward/record.uri?eid=2-s2.0-24744464107&doi=10.1007%2fs10304-005-0117-6&partnerID=40&md5=bc992f0db70662f1ce54a2035cdd9123
ER  - 

TY  - JOUR
TI  - Birth defects risk associated with maternal sport fish consumption: Potential effect modification by sex of offspring
T2  - Environmental Research
VL  - 97
IS  - 2
SP  - 134
EP  - 141
PY  - 2005
DO  - 10.1016/j.envres.2003.10.008
AU  - Mendola, P.
AU  - Robinson, L.K.
AU  - Buck, G.M.
AU  - Druschel, C.M.
AU  - Fitzgerald, E.F.
AU  - Sever, L.E.
AU  - Vena, J.E.
N1  - Cited By :19
N1  - Export Date: 7 November 2022
M3  - Article
DB  - Scopus
UR  - https://www.scopus.com/inward/record.uri?eid=2-s2.0-16644393061&doi=10.1016%2fj.envres.2003.10.008&partnerID=40&md5=17585b4617c17faeae4ff9f76f299219
ER  - 

TY  - JOUR
TI  - Physical activity and reproductive function 
ST  - Activité physique et fonction de reproduction
T2  - Medecine Therapeutique Endocrinologie et Reproduction
VL  - 7
IS  - 4
SP  - 256
EP  - 266
PY  - 2005
AU  - Duclos, M.
AU  - Guezennec, C.-Y.
N1  - Export Date: 7 November 2022
M3  - Review
DB  - Scopus
UR  - https://www.scopus.com/inward/record.uri?eid=2-s2.0-27744500306&partnerID=40&md5=2893c71815b09c9c9ad9431767bb0664
ER  - 

TY  - JOUR
TI  - Assessment of children with brachial plexus birth palsy using the pediatric outcomes data collection instrument
T2  - Journal of Pediatric Orthopaedics
VL  - 25
IS  - 3
SP  - 400
EP  - 404
PY  - 2005
DO  - 10.1097/01.bpo.0000151055.62356.1b
AU  - Huffman, G.R.
AU  - Bagley, A.M.
AU  - James, M.A.
AU  - Lerman, J.A.
AU  - Rab, G.
N1  - Cited By :45
N1  - Export Date: 7 November 2022
M3  - Article
DB  - Scopus
UR  - https://www.scopus.com/inward/record.uri?eid=2-s2.0-17844375368&doi=10.1097%2f01.bpo.0000151055.62356.1b&partnerID=40&md5=858f1a1c089f5b37aa62e7b0f1a38b78
ER  - 

TY  - JOUR
TI  - Clinical evaluation of arthroscopically assisted anterior cruciate ligament reconstruction: Patellar tendon versus gracilis and semitendinosus autograft
T2  - Arthroscopy - Journal of Arthroscopic and Related Surgery
VL  - 21
IS  - 4
SP  - 412
EP  - 417
PY  - 2005
DO  - 10.1016/j.arthro.2004.12.002
AU  - Ibrahim, S.A.-R.
AU  - Al-Kussary, I.M.
AU  - Al-Misfer, A.R.K.
AU  - Al-Mutairi, H.Q.
AU  - Ghafar, S.A.
AU  - El Noor, T.A.
N1  - Cited By :98
N1  - Export Date: 7 November 2022
M3  - Article
DB  - Scopus
UR  - https://www.scopus.com/inward/record.uri?eid=2-s2.0-15944407224&doi=10.1016%2fj.arthro.2004.12.002&partnerID=40&md5=450fcb924ab099bc65ad24613f669e19
ER  - 

TY  - JOUR
TI  - Psychopathology of risk-taking behaviours 
ST  - Psychopathologie des conduites À risques
T2  - Annales Medico-Psychologiques
VL  - 163
IS  - 1
SP  - 30
EP  - 36
PY  - 2005
DO  - 10.1016/j.amp.2004.06.016
AU  - Pedinielli, J.-L.
AU  - Rouan, G.
AU  - Gimenez, G.
AU  - Bertagne, P.
N1  - Cited By :12
N1  - Export Date: 7 November 2022
M3  - Article
DB  - Scopus
UR  - https://www.scopus.com/inward/record.uri?eid=2-s2.0-13944262803&doi=10.1016%2fj.amp.2004.06.016&partnerID=40&md5=a3c06e8fd302bb312f041c625ead69b7
ER  - 

TY  - JOUR
TI  - Brachial plexopathies: Classification, causes, and consequences
T2  - Muscle and Nerve
VL  - 30
IS  - 5
SP  - 547
EP  - 568
PY  - 2004
DO  - 10.1002/mus.20131
AU  - Ferrante, M.A.
N1  - Cited By :122
N1  - Export Date: 7 November 2022
M3  - Review
DB  - Scopus
UR  - https://www.scopus.com/inward/record.uri?eid=2-s2.0-7444228040&doi=10.1002%2fmus.20131&partnerID=40&md5=3f8b0a91ab2cf60d8309836c369400a6
ER  - 

TY  - JOUR
TI  - Statistical analysis of some factors affecting the number of horse births in France
T2  - Reproduction Nutrition Development
VL  - 44
IS  - 6
SP  - 583
EP  - 595
PY  - 2004
DO  - 10.1051/rnd:2004055
AU  - Langlois, B.
AU  - Blouin, C.
N1  - Cited By :39
N1  - Export Date: 7 November 2022
M3  - Article
DB  - Scopus
UR  - https://www.scopus.com/inward/record.uri?eid=2-s2.0-14644435104&doi=10.1051%2frnd%3a2004055&partnerID=40&md5=dc98740c1695caa1df2f3c0f10d0912a
ER  - 

TY  - JOUR
TI  - Exercise and pregnancy 
ST  - Sport und schwangerschaft
T2  - Herz
VL  - 29
IS  - 4
SP  - 426
EP  - 434
PY  - 2004
AU  - Kagan, K.O.
AU  - Kuhn, U.
N1  - Cited By :18
N1  - Export Date: 7 November 2022
M3  - Review
DB  - Scopus
UR  - https://www.scopus.com/inward/record.uri?eid=2-s2.0-3142770342&partnerID=40&md5=eff9ed53dedfc47c629cd96c8a54074a
ER  - 

TY  - JOUR
TI  - Associations of Birth Weight and Length, Childhood Size, and Smoking with Bone Fractures during Growth: Evidence from a Birth Cohort Study
T2  - American Journal of Epidemiology
VL  - 159
IS  - 4
SP  - 343
EP  - 350
PY  - 2004
DO  - 10.1093/aje/kwh052
AU  - Jones, I.E.
AU  - Williams, S.M.
AU  - Goulding, A.
N1  - Cited By :78
N1  - Export Date: 7 November 2022
M3  - Article
DB  - Scopus
UR  - https://www.scopus.com/inward/record.uri?eid=2-s2.0-1042288196&doi=10.1093%2faje%2fkwh052&partnerID=40&md5=aed2009d6f7bc9366d3301eeca08e7bf
ER  - 

TY  - JOUR
TI  - Youth risk behavior surveillance - United States, 2003 (Abridged)
T2  - Journal of School Health
VL  - 74
IS  - 8
SP  - 307
EP  - 324
PY  - 2004
DO  - 10.1111/j.1746-1561.2004.tb06620.x
AU  - Grunbaum, J.A.
AU  - Kann, L.
AU  - Kinchen, S.
AU  - Ross, J.
AU  - Hawkins, J.
AU  - Lowry, R.
AU  - Harris, W.A.
AU  - McManus, T.
AU  - Chyen, D.
AU  - Collins, J.
N1  - Cited By :77
N1  - Export Date: 7 November 2022
M3  - Review
DB  - Scopus
UR  - https://www.scopus.com/inward/record.uri?eid=2-s2.0-8444253381&doi=10.1111%2fj.1746-1561.2004.tb06620.x&partnerID=40&md5=314c38d98512a539b9cdb2ba603fee1b
ER  - 

TY  - JOUR
TI  - Prevalence of overweight among inner city Hispanic-American children and adolescents
T2  - Obesity Research
VL  - 12
IS  - 8
SP  - 1298
EP  - 1310
PY  - 2004
DO  - 10.1038/oby.2004.164
AU  - Mirza, N.M.
AU  - Kadow, K.
AU  - Palmer, M.
AU  - Solano, H.
AU  - Rosche, C.
AU  - Yanovski, J.A.
N1  - Cited By :49
N1  - Export Date: 7 November 2022
M3  - Article
DB  - Scopus
UR  - https://www.scopus.com/inward/record.uri?eid=2-s2.0-6344233432&doi=10.1038%2foby.2004.164&partnerID=40&md5=bf5dfa4c81ed5a76619a01544e3cf412
ER  - 

TY  - JOUR
TI  - Behavioral characteristics of the only child vs first-born and children with siblings 
ST  - Características de comportamento do filho único vs filho primogênito e não primogênito
T2  - Revista Brasileira de Psiquiatria
VL  - 26
IS  - 1
SP  - 17
EP  - 23
PY  - 2004
DO  - 10.1590/s1516-44462004000100007
AU  - Tavares, M.B.
AU  - Fuchs, F.C.
AU  - Diligenti, F.
AU  - De Abreu, J.R.P.
AU  - Rohde, L.A.
AU  - Fuchs, S.C.
N1  - Cited By :7
N1  - Export Date: 7 November 2022
M3  - Article
DB  - Scopus
UR  - https://www.scopus.com/inward/record.uri?eid=2-s2.0-1842424504&doi=10.1590%2fs1516-44462004000100007&partnerID=40&md5=6c6c4aeb00889b5cdf35674f1b8d22a6
ER  - 

TY  - JOUR
TI  - Growth and exercise in health and disease - What every paediatrician needs to know
T2  - Paediatric Respiratory Reviews
VL  - 5
IS  - SUPPL. A
SP  - S3
EP  - S10
PY  - 2004
DO  - 10.1016/S1526-0542(04)90001-2
AU  - Eliakim, A.
N1  - Cited By :3
N1  - Export Date: 7 November 2022
M3  - Review
DB  - Scopus
UR  - https://www.scopus.com/inward/record.uri?eid=2-s2.0-1342287081&doi=10.1016%2fS1526-0542%2804%2990001-2&partnerID=40&md5=e81be80590ab81a58513fd521abb4130
ER  - 

TY  - JOUR
TI  - Relationship between date of birth and participation on the national young selection teams in basketball 
ST  - Edad cronológica como factor de elección de jugadores de las selecciones españolas de baloncesto de formación
T2  - Archivos de Medicina del Deporte
VL  - 20
IS  - 96
SP  - 321
EP  - 328
PY  - 2003
AU  - Manonelles Marqueta, P.
AU  - Álvarez Medina, J.
AU  - Coloma Lamigueiro, M.
AU  - Sainz de Aja Ortiz de Pinedo, C.
AU  - Corona Virón, P.
AU  - Giménez Salillas, L.
N1  - Cited By :7
N1  - Export Date: 7 November 2022
M3  - Article
DB  - Scopus
UR  - https://www.scopus.com/inward/record.uri?eid=2-s2.0-0142059337&partnerID=40&md5=1c952f1cf81152d43bb4b0733a1fdc25
ER  - 

TY  - JOUR
TI  - Leth of fingers and penis are related through fetal Hox gene expression [4] (multiple letters)
T2  - Urology
VL  - 62
IS  - 1
SP  - 201
EP  - 202
PY  - 2003
DO  - 10.1016/S0090-4295(02)02598-0
AU  - Voracek, M.
AU  - Manning, J.T.
AU  - Spyropoulos, E.
N1  - Cited By :16
N1  - Export Date: 7 November 2022
M3  - Letter
DB  - Scopus
UR  - https://www.scopus.com/inward/record.uri?eid=2-s2.0-0038691831&doi=10.1016%2fS0090-4295%2802%2902598-0&partnerID=40&md5=bd82b06d3f12d4cce3852ef165ae6d4e
ER  - 

TY  - JOUR
TI  - Aspects of activities and participation in daily life related to body structure and function in adolescents with obstetrical brachial plexus palsy: A descriptive follow-up study
T2  - Acta Paediatrica, International Journal of Paediatrics
VL  - 92
IS  - 6
SP  - 740
EP  - 746
PY  - 2003
DO  - 10.1080/08035250310002416
AU  - Strömbeck, C.
AU  - Fernell, E.
N1  - Cited By :22
N1  - Export Date: 7 November 2022
M3  - Article
DB  - Scopus
UR  - https://www.scopus.com/inward/record.uri?eid=2-s2.0-10744221222&doi=10.1080%2f08035250310002416&partnerID=40&md5=84e1de084cd1040357b6baa7e8506e47
ER  - 

TY  - JOUR
TI  - Athletes and pregnancy
T2  - Clinical Obstetrics and Gynecology
VL  - 46
IS  - 2
SP  - 403
EP  - 414
PY  - 2003
DO  - 10.1097/00003081-200306000-00019
AU  - Pivarnik, J.M.
AU  - Perkins, C.D.
AU  - Moyerbrailean, T.
N1  - Cited By :19
N1  - Export Date: 7 November 2022
M3  - Review
DB  - Scopus
UR  - https://www.scopus.com/inward/record.uri?eid=2-s2.0-0038826091&doi=10.1097%2f00003081-200306000-00019&partnerID=40&md5=2467c8c4ebe3bada848fb30a3a85531c
ER  - 

TY  - JOUR
TI  - Exercise and pregnancy: Review questions
T2  - Clinical Obstetrics and Gynecology
VL  - 46
IS  - 2
SP  - 500
EP  - 501
PY  - 2003
DO  - 10.1097/00003081-200306000-00029
N1  - Export Date: 7 November 2022
M3  - Note
DB  - Scopus
UR  - https://www.scopus.com/inward/record.uri?eid=2-s2.0-0037811714&doi=10.1097%2f00003081-200306000-00029&partnerID=40&md5=1c66dac0d51b4ccbe92c748ee82abb81
ER  - 

TY  - JOUR
TI  - High Levels of Childhood Obesity Observed among 3- to 7-Year-Old New Zealand Pacific Children Is a Public Health Concern
T2  - Journal of Nutrition
VL  - 133
IS  - 11
SP  - 3456
EP  - 3460
PY  - 2003
DO  - 10.1093/jn/133.11.3456
AU  - Gordon, F.K.
AU  - Ferguson, E.L.
AU  - Toafa, V.
AU  - Henry, T.-E.
AU  - Goulding, A.
AU  - Grant, A.M.
AU  - Guthrie, B.E.
N1  - Cited By :23
N1  - Export Date: 7 November 2022
M3  - Article
DB  - Scopus
UR  - https://www.scopus.com/inward/record.uri?eid=2-s2.0-0242577750&doi=10.1093%2fjn%2f133.11.3456&partnerID=40&md5=af719651c459d5d8f2edc54bfe1d9b00
ER  - 

TY  - JOUR
TI  - Functional outcome at adolescence for infants less than 801 G birth weight: Perceptions of children and parents
T2  - Journal of Perinatology
VL  - 23
IS  - 1
SP  - 41
EP  - 47
PY  - 2003
DO  - 10.1038/sj.jp.7210850
AU  - Brown, K.J.
AU  - Kilbride, H.W.
AU  - Turnbull, W.
AU  - Lemanek, K.
N1  - Cited By :15
N1  - Export Date: 7 November 2022
M3  - Article
DB  - Scopus
UR  - https://www.scopus.com/inward/record.uri?eid=2-s2.0-0037224233&doi=10.1038%2fsj.jp.7210850&partnerID=40&md5=1f31a635a90223a44753a5ebae962e8d
ER  - 

TY  - JOUR
TI  - Female fertility and intensive physical activity 
ST  - Fécondité féminine et activité physique intense et répéteé
T2  - Science and Sports
VL  - 17
IS  - 6
SP  - 269
EP  - 277
PY  - 2002
DO  - 10.1016/S0765-1597(02)00142-9
AU  - Rosetta, L.
N1  - Cited By :1
N1  - Export Date: 7 November 2022
M3  - Conference Paper
DB  - Scopus
UR  - https://www.scopus.com/inward/record.uri?eid=2-s2.0-0036861009&doi=10.1016%2fS0765-1597%2802%2900142-9&partnerID=40&md5=043a9a4cf3abaf67d2fa9ed1e30036da
ER  - 

TY  - JOUR
TI  - Oral contraceptive use before first birth and risk of breast cancer: A case control study
T2  - BMC Women's Health
VL  - 2
PY  - 2002
DO  - 10.1186/1472-6874-2-9
AU  - Hemminki, E.
AU  - Luostarinen, T.
AU  - Pukkala, E.
AU  - Apter, D.
AU  - Hakulinen, T.
N1  - Cited By :5
N1  - Export Date: 7 November 2022
M3  - Article
DB  - Scopus
C7  - 9
UR  - https://www.scopus.com/inward/record.uri?eid=2-s2.0-2642553073&doi=10.1186%2f1472-6874-2-9&partnerID=40&md5=e8f03cef312abea473aa159e70f6b250
ER  - 

TY  - JOUR
TI  - Perinatal and childhood risk factors for later criminality and violence in schizophrenia. Longitudinal, population-based study
T2  - British Journal of Psychiatry
VL  - 180
IS  - JUNE
SP  - 496
EP  - 501
PY  - 2002
DO  - 10.1192/bjp.180.6.496
AU  - Cannon, M.
AU  - Huttunen, M.O.
AU  - Tanskanen, A.J.
AU  - Arseneault, L.
AU  - Jones, P.B.
AU  - Murray, R.M.
N1  - Cited By :46
N1  - Export Date: 7 November 2022
M3  - Article
DB  - Scopus
UR  - https://www.scopus.com/inward/record.uri?eid=2-s2.0-0036263902&doi=10.1192%2fbjp.180.6.496&partnerID=40&md5=f5a4e18b2c3b92b012ed82dd084b6cfd
ER  - 

TY  - JOUR
TI  - Self-esteem of adolescents who were born prematurely
T2  - Pediatrics
VL  - 109
IS  - 3
SP  - 429
EP  - 433
PY  - 2002
DO  - 10.1542/peds.109.3.429
AU  - Saigal, S.
AU  - Lambert, M.
AU  - Russ, C.
AU  - Hoult, L.
N1  - Cited By :54
N1  - Export Date: 7 November 2022
M3  - Article
DB  - Scopus
UR  - https://www.scopus.com/inward/record.uri?eid=2-s2.0-0036177852&doi=10.1542%2fpeds.109.3.429&partnerID=40&md5=01915c42d16ff44fc027649b3b4f30a9
ER  - 

TY  - JOUR
TI  - SMA statement the benefits and risks of exercise during pregnancy
T2  - Journal of Science and Medicine in Sport
VL  - 5
IS  - 1
SP  - 11
EP  - 19
PY  - 2002
DO  - 10.1016/S1440-2440(02)80293-6
N1  - Cited By :37
N1  - Export Date: 7 November 2022
M3  - Note
DB  - Scopus
UR  - https://www.scopus.com/inward/record.uri?eid=2-s2.0-0036229269&doi=10.1016%2fS1440-2440%2802%2980293-6&partnerID=40&md5=fc3f5c56dda54247e23c28d0c422c357
ER  - 

TY  - JOUR
TI  - The effects of vigorous exercise during pregnancy on birth weight
T2  - Journal of Science and Medicine in Sport
VL  - 5
IS  - 1
SP  - 32
EP  - 36
PY  - 2002
DO  - 10.1016/S1440-2440(02)80295-X
AU  - Bell, R.
N1  - Cited By :15
N1  - Export Date: 7 November 2022
M3  - Article
DB  - Scopus
UR  - https://www.scopus.com/inward/record.uri?eid=2-s2.0-0036225981&doi=10.1016%2fS1440-2440%2802%2980295-X&partnerID=40&md5=56204d76fcee25066903e44f263d4b3c
ER  - 

TY  - JOUR
TI  - Promoting postpartum exercise: An opportune time for change
T2  - Physician and Sportsmedicine
VL  - 30
IS  - 2
SP  - 31
EP  - 36
PY  - 2002
DO  - 10.3810/psm.2002.02.172
AU  - Ringdahl, E.N.
N1  - Cited By :3
N1  - Export Date: 7 November 2022
M3  - Review
DB  - Scopus
UR  - https://www.scopus.com/inward/record.uri?eid=2-s2.0-0036162233&doi=10.3810%2fpsm.2002.02.172&partnerID=40&md5=98192a5f7e21451153c39cd3dc0267a3
ER  - 

TY  - JOUR
TI  - Sightings
T2  - High Altitude Medicine and Biology
VL  - 2
IS  - 3
SP  - 329
EP  - 336
PY  - 2001
DO  - 10.1089/15270290152608499
AU  - Severinghaus, J.W.
N1  - Export Date: 7 November 2022
M3  - Article
DB  - Scopus
UR  - https://www.scopus.com/inward/record.uri?eid=2-s2.0-0035183116&doi=10.1089%2f15270290152608499&partnerID=40&md5=e50b7a4f3f2bbaf2d641445724c963ae
ER  - 

TY  - JOUR
TI  - Updates in pediatric nutrition
T2  - Current Opinion in Pediatrics
VL  - 13
IS  - 3
SP  - 280
EP  - 288
PY  - 2001
DO  - 10.1097/00008480-200106000-00012
AU  - Oken, E.
AU  - Lightdale, J.R.
N1  - Cited By :10
N1  - Export Date: 7 November 2022
M3  - Review
DB  - Scopus
UR  - https://www.scopus.com/inward/record.uri?eid=2-s2.0-0034991016&doi=10.1097%2f00008480-200106000-00012&partnerID=40&md5=2b05a07833c5c8aeb0f430200edf0c07
ER  - 

TY  - JOUR
TI  - Exercise and the child born prematurely
T2  - Sports Medicine
VL  - 31
IS  - 8
SP  - 591
EP  - 599
PY  - 2001
DO  - 10.2165/00007256-200131080-00004
AU  - Hebestreit, H.
AU  - Bar-Or, O.
N1  - Cited By :18
N1  - Export Date: 7 November 2022
M3  - Review
DB  - Scopus
UR  - https://www.scopus.com/inward/record.uri?eid=2-s2.0-0034946198&doi=10.2165%2f00007256-200131080-00004&partnerID=40&md5=7a3f935770742180e91413ab893c7891
ER  - 

TY  - JOUR
TI  - World cup soccer players tend to be born with sun and moon in adjacent zodiacal signs
T2  - British Journal of Sports Medicine
VL  - 34
IS  - 6
SP  - 465
EP  - 466
PY  - 2000
DO  - 10.1136/bjsm.34.6.465
AU  - Verhulst, J.
N1  - Cited By :4
N1  - Export Date: 7 November 2022
M3  - Article
DB  - Scopus
UR  - https://www.scopus.com/inward/record.uri?eid=2-s2.0-0033675894&doi=10.1136%2fbjsm.34.6.465&partnerID=40&md5=5f9e32ae2584415750dbb6a554ee98b6
ER  - 

TY  - JOUR
TI  - Anabolic steroids
T2  - Bailliere's Best Practice and Research in Clinical Endocrinology and Metabolism
VL  - 14
IS  - 1
SP  - 55
EP  - 69
PY  - 2000
DO  - 10.1053/beem.2000.0053
AU  - Mottram, D.R.
AU  - George, A.J.
N1  - Cited By :107
N1  - Export Date: 7 November 2022
M3  - Article
DB  - Scopus
UR  - https://www.scopus.com/inward/record.uri?eid=2-s2.0-0033927275&doi=10.1053%2fbeem.2000.0053&partnerID=40&md5=a2583bb4550427f1afa0dc10128dd9d5
ER  - 

TY  - JOUR
TI  - Is prepubertal growth adversely affected by sport?
T2  - Medicine and Science in Sports and Exercise
VL  - 32
IS  - 10
SP  - 1698
EP  - 1703
PY  - 2000
DO  - 10.1097/00005768-200010000-00006
AU  - Damsgaard, R.
AU  - Bencke, J.
AU  - Matthiesen, G.
AU  - Petersen, J.H.
AU  - Muller, J.
N1  - Cited By :47
N1  - Export Date: 7 November 2022
M3  - Article
DB  - Scopus
UR  - https://www.scopus.com/inward/record.uri?eid=2-s2.0-0033774375&doi=10.1097%2f00005768-200010000-00006&partnerID=40&md5=280be3f353599004478ff0018a2af4f2
ER  - 

TY  - JOUR
TI  - Environment and spermatogenesis 
ST  - Environnement et spermatogenese
T2  - Andrologie
VL  - 10
IS  - 3
SP  - 254
EP  - 270
PY  - 2000
DO  - 10.1007/BF03034746
AU  - Bujan, L.
N1  - Export Date: 7 November 2022
M3  - Conference Paper
DB  - Scopus
UR  - https://www.scopus.com/inward/record.uri?eid=2-s2.0-0033736078&doi=10.1007%2fBF03034746&partnerID=40&md5=81ad5b61fd5079b39e3c65ddce88413b
ER  - 

TY  - JOUR
TI  - Minerva
T2  - British Medical Journal
VL  - 318
IS  - 7199
SP  - 1708
PY  - 1999
AU  - Ghent, C.N.
N1  - Export Date: 7 November 2022
M3  - Note
DB  - Scopus
UR  - https://www.scopus.com/inward/record.uri?eid=2-s2.0-0033584031&partnerID=40&md5=70654cbb3a5e6bb4e94c05bbacf723fd
ER  - 

TY  - JOUR
TI  - Short longitudinal study of boys playing soccer: Parental height, birth weight and length, anthropometry, and pubertal maturation in elite and non- elite players
T2  - Pediatric Exercise Science
VL  - 11
IS  - 3
SP  - 199
EP  - 207
PY  - 1999
DO  - 10.1123/pes.11.3.199
AU  - Hansen, L.
AU  - Klausen, K.
AU  - Bangsbo, J.
AU  - Muller, J.
N1  - Cited By :14
N1  - Export Date: 7 November 2022
M3  - Article
DB  - Scopus
UR  - https://www.scopus.com/inward/record.uri?eid=2-s2.0-0032776211&doi=10.1123%2fpes.11.3.199&partnerID=40&md5=0895f9d3efaf1ee5f378f79b6fb9eafb
ER  - 

TY  - JOUR
TI  - Effect of a horse's month of birth on its future sport performance. II. Effect on annual earnings and annual earnings per start
T2  - Animal Research
VL  - 47
IS  - 1
SP  - 67
EP  - 74
PY  - 1998
DO  - 10.1051/animres:19980105
AU  - Langlois, B.
AU  - Blouin, C.
N1  - Cited By :12
N1  - Export Date: 7 November 2022
M3  - Article
DB  - Scopus
UR  - https://www.scopus.com/inward/record.uri?eid=2-s2.0-3142540600&doi=10.1051%2fanimres%3a19980105&partnerID=40&md5=c8f77eaaa9daa0da4abc15914adcd559
ER  - 

TY  - JOUR
TI  - Effect of a horse's month of birth on its future sport performance. I. Effect on annual phenotypic indices
T2  - Animal Research
VL  - 46
IS  - 5
SP  - 393
EP  - 398
PY  - 1997
DO  - 10.1051/animres:19970501
AU  - Langlois, B.
AU  - Blouin, C.
N1  - Cited By :10
N1  - Export Date: 7 November 2022
M3  - Article
DB  - Scopus
UR  - https://www.scopus.com/inward/record.uri?eid=2-s2.0-3242758873&doi=10.1051%2fanimres%3a19970501&partnerID=40&md5=a99336038ce6b1ad9ddc242b83077642
ER  - 

TY  - JOUR
TI  - Family size and age at menarche in athletes
T2  - Medicine and Science in Sports and Exercise
VL  - 29
IS  - 1
SP  - 99
EP  - 106
PY  - 1997
DO  - 10.1097/00005768-199701000-00014
AU  - Malina, R.M.
AU  - Katzmarzyk, P.T.
AU  - Bonci, C.M.
AU  - Ryan, R.C.
AU  - Wellens, R.E.
N1  - Cited By :44
N1  - Export Date: 7 November 2022
M3  - Article
DB  - Scopus
UR  - https://www.scopus.com/inward/record.uri?eid=2-s2.0-0031036221&doi=10.1097%2f00005768-199701000-00014&partnerID=40&md5=4b544eb18731bf70b8b43c1242a23e76
ER  - 

TY  - JOUR
TI  - Lesson of the Week: Anabolic steroid abuse by body builders and male subfertility
T2  - BMJ
VL  - 313
IS  - 7049
SP  - 100
PY  - 1996
DO  - 10.1136/bmj.313.7049.100
AU  - Lloyd, F.H.
AU  - Murdoch, A.P.
AU  - Powell, P.
N1  - Cited By :30
N1  - Export Date: 7 November 2022
M3  - Article
DB  - Scopus
UR  - https://www.scopus.com/inward/record.uri?eid=2-s2.0-0030037611&doi=10.1136%2fbmj.313.7049.100&partnerID=40&md5=27a377472fbfbc365765c4f3bed05b56
ER  - 

TY  - JOUR
TI  - The effect of continuing regular endurance exercise on the physiologic adaptations to pregnancy and pregnancy outcome
T2  - American Journal of Sports Medicine
VL  - 24
IS  - SUPPL.
SP  - S28
EP  - S29
PY  - 1996
DO  - 10.1177/036354659602406s07
AU  - Clapp III, J.F.
N1  - Cited By :7
N1  - Export Date: 7 November 2022
M3  - Review
DB  - Scopus
UR  - https://www.scopus.com/inward/record.uri?eid=2-s2.0-0030444944&doi=10.1177%2f036354659602406s07&partnerID=40&md5=189cfa5ca617406596f350347b7488e8
ER  - 

TY  - JOUR
TI  - Birth dates
T2  - Nature
VL  - 376
IS  - 6539
SP  - 381
PY  - 1995
DO  - 10.1038/376381g0
AU  - Azevedo, I.
AU  - Pinto-Do-Ó, P.
AU  - Borges, N.
N1  - Cited By :9
N1  - Export Date: 7 November 2022
M3  - Article
DB  - Scopus
UR  - https://www.scopus.com/inward/record.uri?eid=2-s2.0-0029156576&doi=10.1038%2f376381g0&partnerID=40&md5=5dfdea8c50c5ca14946d574161b9a96b
ER  - 

TY  - JOUR
TI  - Birth date and sporting success [12]
T2  - Nature
VL  - 368
IS  - 6472
SP  - 592
PY  - 1994
DO  - 10.1038/368592a0
AU  - Dudink, A.
N1  - Cited By :127
N1  - Export Date: 7 November 2022
M3  - Letter
DB  - Scopus
UR  - https://www.scopus.com/inward/record.uri?eid=2-s2.0-0028301182&doi=10.1038%2f368592a0&partnerID=40&md5=a15125cae36ded69f0f9d117d3fd0e71
ER  - 

TY  - JOUR
TI  - Familial and environmental influences on body composition and body fat distribution in childhood in Southern Italy
T2  - International Journal of Obesity
VL  - 18
IS  - 9
SP  - 596
EP  - 601
PY  - 1994
AU  - Antonella, E.-D.P.
AU  - Luca, S.
AU  - Emilia, D.F.
AU  - Rosaria, P.M.
AU  - Annarita, C.
AU  - Giuseppe, C.
AU  - Franco, C.
AU  - Giuliana, F.
AU  - Adriana, F.
AU  - Salvatore, D.M.
AU  - Armido, R.
N1  - Cited By :35
N1  - Export Date: 7 November 2022
M3  - Article
DB  - Scopus
UR  - https://www.scopus.com/inward/record.uri?eid=2-s2.0-0027982675&partnerID=40&md5=9768a49678d2a6ed4da5ce36f241dec7
ER  - 

TY  - JOUR
TI  - Born too late to win? [8]
T2  - Nature
VL  - 370
IS  - 6486
SP  - 186
PY  - 1994
DO  - 10.1038/370186a0
AU  - Edwards, S.
N1  - Cited By :70
N1  - Export Date: 7 November 2022
M3  - Letter
DB  - Scopus
UR  - https://www.scopus.com/inward/record.uri?eid=2-s2.0-0027934423&doi=10.1038%2f370186a0&partnerID=40&md5=119793b15315b84145653ede8a309e7f
ER  - 

TY  - JOUR
TI  - Zooplankton, fish and sport fishing quality among four alabama and georgia reservoirs of varying trophic status
T2  - Lake and Reservoir Management
VL  - 8
IS  - 2
SP  - 153
EP  - 163
PY  - 1994
DO  - 10.1080/07438149409354467
AU  - Bayne, D.R.
AU  - Maceina, M.J.
AU  - Reeves, W.C.
N1  - Cited By :15
N1  - Export Date: 7 November 2022
M3  - Article
DB  - Scopus
UR  - https://www.scopus.com/inward/record.uri?eid=2-s2.0-0001447773&doi=10.1080%2f07438149409354467&partnerID=40&md5=e2938902b7f661a62f6b10b76c74840a
ER  - 

TY  - JOUR
TI  - Work in pregnancy
T2  - American Journal of Industrial Medicine
VL  - 23
IS  - 4
SP  - 559
EP  - 575
PY  - 1993
DO  - 10.1002/ajim.4700230405
AU  - Chamberlain, G.V.
N1  - Cited By :16
N1  - Export Date: 7 November 2022
M3  - Article
DB  - Scopus
UR  - https://www.scopus.com/inward/record.uri?eid=2-s2.0-0027481352&doi=10.1002%2fajim.4700230405&partnerID=40&md5=378c13d025a76d733c73cfe2541cf9bb
ER  - 

TY  - JOUR
TI  - Exercise and Male Factor Infertility
T2  - Sports Medicine: Evaluations of Research in Exercise Science and Sports Medicine
VL  - 15
IS  - 3
SP  - 146
EP  - 169
PY  - 1993
DO  - 10.2165/00007256-199315030-00002
AU  - Arce, J.C.
AU  - De Souza, M.J.
N1  - Cited By :60
N1  - Export Date: 7 November 2022
M3  - Review
DB  - Scopus
UR  - https://www.scopus.com/inward/record.uri?eid=2-s2.0-0027402313&doi=10.2165%2f00007256-199315030-00002&partnerID=40&md5=8a42f291219b3fb83f0328d14a451584
ER  - 

TY  - JOUR
TI  - Etiology of children’s spinal injuries at rancho los amigos
T2  - Spine
VL  - 18
IS  - 6
SP  - 679
EP  - 684
PY  - 1993
DO  - 10.1097/00007632-199305000-00001
AU  - Haffner, D.L.
AU  - Hoffer, M.M.
AU  - Wiedbusch, R.
N1  - Cited By :29
N1  - Export Date: 7 November 2022
M3  - Article
DB  - Scopus
UR  - https://www.scopus.com/inward/record.uri?eid=2-s2.0-0027262412&doi=10.1097%2f00007632-199305000-00001&partnerID=40&md5=48508d0dcab9089fb3d32f61af332b0a
ER  - 

TY  - JOUR
TI  - Seasonal birth distribution of west European soccer players: A possible explanation
T2  - Medical Hypotheses
VL  - 38
IS  - 4
SP  - 346
EP  - 348
PY  - 1992
DO  - 10.1016/0306-9877(92)90030-G
AU  - Verhulst, J.
N1  - Cited By :54
N1  - Export Date: 7 November 2022
M3  - Article
DB  - Scopus
UR  - https://www.scopus.com/inward/record.uri?eid=2-s2.0-0026671742&doi=10.1016%2f0306-9877%2892%2990030-G&partnerID=40&md5=fb76e81bda28fbdbe1d95cee757d86f3
ER  - 

TY  - JOUR
TI  - The hesitation of the anabolic agents supplier 
ST  - DIE ZWEIFEL DES ANABOLISIERERS
T2  - Schweizerische Zeitschrift fur Sportmedizin
VL  - 37
IS  - 4
SP  - 218
PY  - 1989
AU  - Moesch, H.
N1  - Export Date: 7 November 2022
M3  - Note
DB  - Scopus
UR  - https://www.scopus.com/inward/record.uri?eid=2-s2.0-0024818790&partnerID=40&md5=e6186325768a265fbbfabf147bad7ea5
ER  - 

TY  - JOUR
TI  - Participation in sports during pregnancy 
ST  - Sportbeoefening tijdens de zwangerschap.
T2  - Nederlands Tijdschrift voor Geneeskunde
VL  - 133
IS  - 4
SP  - 179
PY  - 1989
AU  - Rijn, J.
AU  - Grijpink, P.
AU  - Holm, J.P.
AU  - van Erp, E.J.
N1  - Export Date: 7 November 2022
M3  - Letter
DB  - Scopus
UR  - https://www.scopus.com/inward/record.uri?eid=2-s2.0-0024979823&partnerID=40&md5=9e8c10c78c1f35884cb0390540f49501
ER  - 

TY  - JOUR
TI  - Sport and pregnancy: A combination to be discouraged? A literature survey
T2  - Huisarts en Wetenschap
VL  - 32
IS  - 8
SP  - 295
EP  - 298
PY  - 1989
AU  - Rijn, J.M.J.
AU  - Grijpink, P.G.W.
AU  - Van Erp, E.J.M.
AU  - Holm, J.P.
N1  - Export Date: 7 November 2022
M3  - Article
DB  - Scopus
UR  - https://www.scopus.com/inward/record.uri?eid=2-s2.0-0024322924&partnerID=40&md5=eda7b4f2acdee58ac48488de2640530b
ER  - 

TY  - JOUR
TI  - Fatness and fertility.
T2  - Scientific American
VL  - 258
IS  - 3
SP  - 88
EP  - 95
PY  - 1988
DO  - 10.1038/scientificamerican0388-88
AU  - Frisch, R.E.
N1  - Cited By :128
N1  - Export Date: 7 November 2022
M3  - Review
DB  - Scopus
UR  - https://www.scopus.com/inward/record.uri?eid=2-s2.0-0023969086&doi=10.1038%2fscientificamerican0388-88&partnerID=40&md5=da22e0c2e37450ab9d9262a833fcd918
ER  - 

TY  - JOUR
TI  - IOC rescinds ban on birth control drug
T2  - Physician and Sportsmedicine
VL  - 16
IS  - 2
SP  - 175
EP  - 179
PY  - 1988
DO  - 10.1080/00913847.1988.11709439
AU  - Duda, M.
N1  - Cited By :3
N1  - Export Date: 7 November 2022
M3  - Article
DB  - Scopus
UR  - https://www.scopus.com/inward/record.uri?eid=2-s2.0-0023873041&doi=10.1080%2f00913847.1988.11709439&partnerID=40&md5=d4d0262774837370e08074d6365c2f8b
ER  - 

TY  - JOUR
TI  - Exercise during pregnancy
T2  - American Family Physician
VL  - 38
IS  - 5
SP  - 143
EP  - 150
PY  - 1988
AU  - Paisley, J.E.
AU  - Mellion, M.B.
N1  - Cited By :7
N1  - Export Date: 7 November 2022
M3  - Review
DB  - Scopus
UR  - https://www.scopus.com/inward/record.uri?eid=2-s2.0-0023689955&partnerID=40&md5=fa5f082be237b8a14fc468600a359264
ER  - 

TY  - JOUR
TI  - Sport in der Schwangerschaft
T2  - Archives of Gynecology and Obstetrics
VL  - 241
IS  - 1 Supplement
SP  - S20
EP  - S28
PY  - 1987
DO  - 10.1007/BF00930984
AU  - Huch, R.
N1  - Cited By :1
N1  - Export Date: 7 November 2022
M3  - Article
DB  - Scopus
UR  - https://www.scopus.com/inward/record.uri?eid=2-s2.0-0023474481&doi=10.1007%2fBF00930984&partnerID=40&md5=91fb6d67c1434349d15caa27fd6f0b85
ER  - 

TY  - JOUR
TI  - Fatness, menarche, and female fertility.
T2  - Perspectives in biology and medicine
VL  - 28
IS  - 4
SP  - 611
EP  - 633
PY  - 1985
DO  - 10.1353/pbm.1985.0010
AU  - Frisch, R.E.
N1  - Cited By :120
N1  - Export Date: 7 November 2022
M3  - Article
DB  - Scopus
UR  - https://www.scopus.com/inward/record.uri?eid=2-s2.0-0022071342&doi=10.1353%2fpbm.1985.0010&partnerID=40&md5=56aa4929499d9d7ddeb0d48f5a5bb1de
ER  - 

TY  - JOUR
TI  - Sport and pregnancy 
ST  - SPORT ET GROSSESSE
T2  - Journal de Medecine de Lyon
VL  - 66
IS  - 1397
SP  - 81
EP  - 85
PY  - 1985
AU  - Dumont, M.
N1  - Export Date: 7 November 2022
M3  - Article
DB  - Scopus
UR  - https://www.scopus.com/inward/record.uri?eid=2-s2.0-0021983416&partnerID=40&md5=b593d07de671d76b7aa57b3d6e50cca9
ER  - 

TY  - JOUR
TI  - Body fat, puberty and fertility.
T2  - Biological reviews of the Cambridge Philosophical Society
VL  - 59
IS  - 2
SP  - 161
EP  - 188
PY  - 1984
DO  - 10.1111/j.1469-185x.1984.tb00406.x
AU  - Frisch, R.E.
N1  - Cited By :198
N1  - Export Date: 7 November 2022
M3  - Review
DB  - Scopus
UR  - https://www.scopus.com/inward/record.uri?eid=2-s2.0-0021433335&doi=10.1111%2fj.1469-185x.1984.tb00406.x&partnerID=40&md5=10bebfb49a581270090e6eac9fca8c64
ER  - 

TY  - JOUR
TI  - Reversibility of Amenorrhoea in Athletes
T2  - Sports Medicine
VL  - 1
IS  - 5
SP  - 337
EP  - 340
PY  - 1984
DO  - 10.2165/00007256-198401050-00001
AU  - Stager, J.M.
N1  - Cited By :1
N1  - Export Date: 7 November 2022
M3  - Article
DB  - Scopus
UR  - https://www.scopus.com/inward/record.uri?eid=2-s2.0-0021286845&doi=10.2165%2f00007256-198401050-00001&partnerID=40&md5=f2e8845134a386013ea40ca721874056
ER  - 

TY  - JOUR
TI  - Activity-generated endorphins: a review of their role in sports science.
T2  - Canadian journal of applied sport sciences. Journal canadien des sciences appliquees au sport
VL  - 8
IS  - 3
SP  - 115
EP  - 133
PY  - 1983
AU  - Allen, M.
N1  - Cited By :32
N1  - Export Date: 7 November 2022
M3  - Review
DB  - Scopus
UR  - https://www.scopus.com/inward/record.uri?eid=2-s2.0-0020819319&partnerID=40&md5=c73656e2b5be438f8f0a04f2ba1774e0
ER  - 

TY  - JOUR
TI  - Physical activity and reproductive function in women
T2  - Scandinavian Journal of Social Medicine
VL  - 10
IS  - Suppl. 29
SP  - 77
EP  - 81
PY  - 1982
AU  - Nesheim, B.I.
AU  - Bergsjo, P.
N1  - Cited By :3
N1  - Export Date: 7 November 2022
M3  - Article
DB  - Scopus
UR  - https://www.scopus.com/inward/record.uri?eid=2-s2.0-0020467763&partnerID=40&md5=5447c7161ac31e4f3e482c54336ed098
ER  - 

TY  - JOUR
TI  - Reproductive Function in Women Athletes
T2  - JAMA: The Journal of the American Medical Association
VL  - 246
IS  - 14
SP  - 1590
PY  - 1981
DO  - 10.1001/jama.1981.03320140078040
AU  - Rebar, R.W.
AU  - Cumming, D.C.
N1  - Cited By :16
N1  - Export Date: 7 November 2022
M3  - Article
DB  - Scopus
UR  - https://www.scopus.com/inward/record.uri?eid=2-s2.0-0019723639&doi=10.1001%2fjama.1981.03320140078040&partnerID=40&md5=7c2b41ab1e52d9356196fbe07d2a348c
ER  - 

TY  - JOUR
TI  - Lesions of the brachial plexus
T2  - Nederlands Tijdschrift voor Geneeskunde
VL  - 123
IS  - 3
SP  - 81
EP  - 88
PY  - 1979
AU  - Kortbeek Th., L.H.S.
N1  - Export Date: 7 November 2022
M3  - Article
DB  - Scopus
UR  - https://www.scopus.com/inward/record.uri?eid=2-s2.0-0018796167&partnerID=40&md5=9ac0029f307705cc8192a645e42d87d6
ER  - 

TY  - JOUR
TI  - Age at menarche, family size, and birth order in athletes at the montreal olympic games, 1976
T2  - Medicine and Science in Sports and Exercise
VL  - 11
IS  - 4
SP  - 354
EP  - 358
PY  - 1979
DO  - 10.1249/00005768-197901140-00009
AU  - Malina, R.M.
AU  - Bouchard, C.
AU  - Shoup, R.F.
AU  - Demirjian, A.
AU  - Lariviere, G.
N1  - Cited By :51
N1  - Export Date: 7 November 2022
M3  - Article
DB  - Scopus
UR  - https://www.scopus.com/inward/record.uri?eid=2-s2.0-0018596682&doi=10.1249%2f00005768-197901140-00009&partnerID=40&md5=56941f8c0d943d3bba8f8315243b8648
ER  - 

TY  - JOUR
TI  - Relationship between birth order and participation in dangerous sports
T2  - Research Quarterly of the American Alliance for Health, Physical Education and Recreation
VL  - 48
IS  - 1
SP  - 33
EP  - 40
PY  - 1977
DO  - 10.1080/10671315.1977.10762146
AU  - Casher, B.B.
N1  - Cited By :15
N1  - Export Date: 7 November 2022
M3  - Article
DB  - Scopus
UR  - https://www.scopus.com/inward/record.uri?eid=2-s2.0-0017469248&doi=10.1080%2f10671315.1977.10762146&partnerID=40&md5=27a24c0a02cb9528baf10d67606672df
ER  - 

TY  - JOUR
TI  - Change in shape of the human body
T2  - Progress in Food and Nutrition Science
VL  - 2
IS  - 2-3
SP  - 99
EP  - 141
PY  - 1976
AU  - Leitch, I.
N1  - Cited By :4
N1  - Export Date: 7 November 2022
M3  - Review
DB  - Scopus
UR  - https://www.scopus.com/inward/record.uri?eid=2-s2.0-0017071375&partnerID=40&md5=e4ef5a0edc998496d67de9d103ef2dc2
ER  - 

TY  - JOUR
TI  - Birth order and preference for dangerous sports among males
T2  - Research Quarterly of the American Alliance for Health, Physical Education and Recreation
VL  - 47
IS  - 1
SP  - 62
EP  - 67
PY  - 1976
DO  - 10.1080/10671315.1976.10615341
AU  - Yiannakis, A.
N1  - Cited By :15
N1  - Export Date: 7 November 2022
M3  - Article
DB  - Scopus
UR  - https://www.scopus.com/inward/record.uri?eid=2-s2.0-0017092353&doi=10.1080%2f10671315.1976.10615341&partnerID=40&md5=458a22e91aefb9ff2c73b13288612014
ER  - 

TY  - JOUR
TI  - Pediatric skeletal trauma
T2  - Current Problems in Diagnostic Radiology
VL  - 6
IS  - 2
SP  - 1
EP  - 38
PY  - 1976
DO  - 10.1016/S0363-0188(76)80007-2
AU  - Wilkinson, R.H.
AU  - Kirkpatrick, J.A.
N1  - Cited By :4
N1  - Export Date: 7 November 2022
M3  - Review
DB  - Scopus
UR  - https://www.scopus.com/inward/record.uri?eid=2-s2.0-0016907748&doi=10.1016%2fS0363-0188%2876%2980007-2&partnerID=40&md5=e2482e360620cf45b9a8435aa148c4df
ER  - 

TY  - JOUR
TI  - Health indicators for life expectancy in the Louvain region (Dutch)
T2  - Archives Belges de Medecine Sociale Hygiene Medecine du Travail et Medecine Legale
VL  - 33
IS  - 5
SP  - 316
EP  - 330
PY  - 1975
AU  - Van De Voorde, H.
N1  - Export Date: 7 November 2022
M3  - Article
DB  - Scopus
UR  - https://www.scopus.com/inward/record.uri?eid=2-s2.0-0016618513&partnerID=40&md5=8198922b48c7e3be7d5616bcaee76adb
ER  - 

TY  - JOUR
TI  - Injuries of proximal tibial epiphysis 
ST  - Verletzungen der proximalen Tibiaepiphyse.
T2  - Zentralblatt fur Chirurgie
VL  - 97
IS  - 50
SP  - 1791
EP  - 1795
PY  - 1972
AU  - Peters, W.
AU  - Steinert, V.
N1  - Cited By :1
N1  - Export Date: 7 November 2022
M3  - Article
DB  - Scopus
UR  - https://www.scopus.com/inward/record.uri?eid=2-s2.0-0015513070&partnerID=40&md5=192d38cb6a0fd1c02f80151dd4b078f7
ER  - 

TY  - JOUR
TI  - Olympic Participation by Women: Effects on Pregnancy and Childbirth
T2  - JAMA: The Journal of the American Medical Association
VL  - 221
IS  - 9
SP  - 992
EP  - 995
PY  - 1972
DO  - 10.1001/jama.1972.03200220026007
AU  - Zaharieva, E.
N1  - Cited By :36
N1  - Export Date: 7 November 2022
M3  - Article
DB  - Scopus
UR  - https://www.scopus.com/inward/record.uri?eid=2-s2.0-0015527317&doi=10.1001%2fjama.1972.03200220026007&partnerID=40&md5=4716faf63176db178d6e5807c01d3234
ER  - 

TY  - JOUR
TI  - Injuries of the cornea.
T2  - Bulletin of the Ophthalmological Society of Egypt
VL  - 63
IS  - 67
SP  - 1
EP  - 8
PY  - 1970
AU  - Taher, Z.
N1  - Export Date: 7 November 2022
M3  - Article
DB  - Scopus
UR  - https://www.scopus.com/inward/record.uri?eid=2-s2.0-0014921865&partnerID=40&md5=c308d36c5f958758d4be6bdb798c812e
ER  - 

TY  - JOUR
TI  - Sibling-sex-status and ordinal position effects on females' sport participation and interests
T2  - Journal of Social Psychology
VL  - 80
IS  - 2
SP  - 247
EP  - 248
PY  - 1970
DO  - 10.1080/00224545.1970.9712553
AU  - Landers, D.M.
N1  - Cited By :7
N1  - Export Date: 7 November 2022
M3  - Article
DB  - Scopus
UR  - https://www.scopus.com/inward/record.uri?eid=2-s2.0-0014767080&doi=10.1080%2f00224545.1970.9712553&partnerID=40&md5=ab6e22944408696125e955619fb57eed
ER  - 

TY  - JOUR
TI  - Effectiveness and risks of birth-control methods
T2  - British Medical Bulletin
VL  - 26
IS  - 1
SP  - 26
EP  - 32
PY  - 1970
DO  - 10.1093/oxfordjournals.bmb.a070738
AU  - Potts, D.M.
AU  - Swyer, G.I.M.
N1  - Cited By :19
N1  - Export Date: 7 November 2022
M3  - Article
DB  - Scopus
UR  - https://www.scopus.com/inward/record.uri?eid=2-s2.0-0014707642&doi=10.1093%2foxfordjournals.bmb.a070738&partnerID=40&md5=5190b5157ba19844fde54e8bd81360a9
ER  - 

TY  - JOUR
TI  - BIRTH ORDER AND PARTICIPATION IN DANGEROUS SPORTS
T2  - Journal of Personality and Social Psychology
VL  - 8
IS  - 4 PART 1
SP  - 351
EP  - 353
PY  - 1968
DO  - 10.1037/h0025573
AU  - NISBETT, R.E.
N1  - Cited By :33
N1  - Export Date: 7 November 2022
M3  - Article
DB  - Scopus
UR  - https://www.scopus.com/inward/record.uri?eid=2-s2.0-0014271054&doi=10.1037%2fh0025573&partnerID=40&md5=c8e4de896d68bf1bd456151b6400bce3
ER  - 

TY  - JOUR
TI  - Chronic disease in former college students. VIII. Characteristics in youth predisposing to hypertension in later years
T2  - American Journal of Epidemiology
VL  - 88
IS  - 1
SP  - 25
EP  - 32
PY  - 1968
DO  - 10.1093/oxfordjournals.aje.a120864
AU  - Paffenbarger, R.S.
AU  - Thorne, M.C.
AU  - Wing, A.L.
N1  - Cited By :284
N1  - Export Date: 7 November 2022
M3  - Article
DB  - Scopus
UR  - https://www.scopus.com/inward/record.uri?eid=2-s2.0-0014314772&doi=10.1093%2foxfordjournals.aje.a120864&partnerID=40&md5=33563cc767d541855ae2038365bada17
ER  - 

TY  - JOUR
TI  - Blunt abdominal trauma in infancy and childhood
T2  - Journal of Trauma - Injury, Infection and Critical Care
VL  - 8
IS  - 3
SP  - 439
EP  - 448
PY  - 1968
DO  - 10.1097/00005373-196805000-00010
AU  - Tank, E.S.
AU  - Eraklis, A.J.
AU  - Gross, R.E.
N1  - Cited By :28
N1  - Export Date: 7 November 2022
M3  - Article
DB  - Scopus
UR  - https://www.scopus.com/inward/record.uri?eid=2-s2.0-0014289503&doi=10.1097%2f00005373-196805000-00010&partnerID=40&md5=0735798661737fb2a759505e64c0a169
ER  - 

TY  - JOUR
TI  - Recent studies on the constitution, fertility and course of labor in champion female athletes. 
ST  - Neuere Untersuchungen über Geburtsverlauf, Fertilität und Konstitution bei Spitzenkönnerinnen der Leichtathletik.
T2  - Zentralblatt für Gynäkologie
VL  - 73
IS  - 1
SP  - 17
EP  - 23
PY  - 1951
AU  - PFEIFER, W.A.
N1  - Cited By :5
N1  - Export Date: 7 November 2022
M3  - Article
DB  - Scopus
UR  - https://www.scopus.com/inward/record.uri?eid=2-s2.0-77049342682&partnerID=40&md5=8a9a7fdf8fe66d570b8b153df2fbb193
ER  - 
