# Supplementary material for: Sporting tournaments and changed birth rates 9 months later: a systematic review
Source: PeerJ. 2024 Feb 27;12:e16993. doi: 10.7717/peerj.16993 (PMC10906258; doi:10.7717/peerj.16993)
Supplement: Supplemental Information 3 [file peerj-12-16993-s003.xml]

<?xml version="1.0" encoding="UTF-8" ?><xml><records><record><database name="ESCC.enl" path="C:\Users\35387\Desktop\ESCC.enl">ESCC.enl</database><source-app name="EndNote" version="19.3">EndNote</source-app><rec-number>709</rec-number><foreign-keys><key app="EN" db-id="pxav95dxstw2e6erv585ffrpvfw29tprsttv">709</key></foreign-keys><ref-type name="Journal Article">17</ref-type><contributors><authors><author><style face="normal" font="default" size="100%">Abel, E. L.</style></author><author><style face="normal" font="default" size="100%">Kruger, M. L.</style></author></authors></contributors><auth-address><style face="normal" font="default" size="100%">Department of Obstetrics/Gynecology, Wayne State University, Detroit, Michigan, USA. eabel@wayne.edu</style></auth-address><titles><title><style face="normal" font="default" size="100%">Seasonality of birth in the majors, 1880-1999</style></title><secondary-title><style face="normal" font="default" size="100%">Soc Biol</style></secondary-title></titles><periodical><full-title><style face="normal" font="default" size="100%">Soc Biol</style></full-title></periodical><pages><style face="normal" font="default" size="100%">47-55</style></pages><volume><style face="normal" font="default" size="100%">52</style></volume><number><style face="normal" font="default" size="100%">1-2</style></number><edition><style face="normal" font="default" size="100%">2007/07/11</style></edition><keywords><keyword><style face="normal" font="default" size="100%">Achievement</style></keyword><keyword><style face="normal" font="default" size="100%">Adult</style></keyword><keyword><style face="normal" font="default" size="100%">Age Factors</style></keyword><keyword><style face="normal" font="default" size="100%">Baseball/*statistics &amp; numerical data</style></keyword><keyword><style face="normal" font="default" size="100%">*Birth Rate/ethnology/trends</style></keyword><keyword><style face="normal" font="default" size="100%">Humans</style></keyword><keyword><style face="normal" font="default" size="100%">Male</style></keyword><keyword><style face="normal" font="default" size="100%">*Seasons</style></keyword><keyword><style face="normal" font="default" size="100%">United States</style></keyword></keywords><dates><year><style face="normal" font="default" size="100%">2005</style></year><pub-dates><date><style face="normal" font="default" size="100%">Spring-Summer</style></date></pub-dates></dates><isbn><style face="normal" font="default" size="100%">0037-766X (Print)&#xD;0037-766x</style></isbn><accession-num><style face="normal" font="default" size="100%">17619630</style></accession-num><abstract><style face="normal" font="default" size="100%">We examined two alternative explanations, one demographic, the other sociological, for the uneven distribution of birth months of Major League baseball (MLB) players active between 1880 and 1999. Beginning in 1900, players born between August and October were significantly overrepresented, and this uneven distribution was almost identical for the next five 20-year periods. During the last 20-year period (1980-1999), the disparity in birth months became even more pronounced. Ethnicity, handedness, player position, accomplishment (winning an award), and career length were not significantly related to birth month. Prior to 1980, the distribution of births for MLB players did not differ significantly from the distribution for the general population, but after 1980, it did. We concluded that up until 1980, the uneven distribution of birth months in MLB originated in the demographic seasonality-related excess number of births in August and September in the United States. Beginning in the 1980s, this seasonality pattern was institutionally reinforced by the growing influence of Little League and related junior baseball leagues and their reliance on the August 1 birth date for age grouping.</style></abstract><notes><style face="normal" font="default" size="100%">Abel, Ernest L&#xD;Kruger, Michael L&#xD;Comparative Study&#xD;Journal Article&#xD;United States&#xD;Soc Biol. 2005 Spring-Summer;52(1-2):47-55.</style></notes><urls></urls><remote-database-provider><style face="normal" font="default" size="100%">NLM</style></remote-database-provider><language><style face="normal" font="default" size="100%">eng</style></language></record><record><database name="ESCC.enl" path="C:\Users\35387\Desktop\ESCC.enl">ESCC.enl</database><source-app name="EndNote" version="19.3">EndNote</source-app><rec-number>751</rec-number><foreign-keys><key app="EN" db-id="pxav95dxstw2e6erv585ffrpvfw29tprsttv">751</key></foreign-keys><ref-type name="Journal Article">17</ref-type><contributors><authors><author><style face="normal" font="default" size="100%">Axelson, J. F.</style></author></authors></contributors><auth-address><style face="normal" font="default" size="100%">Psychology Department, Holy Cross College, Worcester, MA 01610.</style></auth-address><titles><title><style face="normal" font="default" size="100%">Forced swimming alters vaginal estrous cycles, body composition, and steroid levels without disrupting lordosis behavior or fertility in rats</style></title><secondary-title><style face="normal" font="default" size="100%">Physiol Behav</style></secondary-title></titles><periodical><full-title><style face="normal" font="default" size="100%">Physiol Behav</style></full-title></periodical><pages><style face="normal" font="default" size="100%">471-9</style></pages><volume><style face="normal" font="default" size="100%">41</style></volume><number><style face="normal" font="default" size="100%">5</style></number><edition><style face="normal" font="default" size="100%">1987/01/01</style></edition><keywords><keyword><style face="normal" font="default" size="100%">Animals</style></keyword><keyword><style face="normal" font="default" size="100%">*Body Composition</style></keyword><keyword><style face="normal" font="default" size="100%">Corticosterone/*blood</style></keyword><keyword><style face="normal" font="default" size="100%">Estradiol/*blood</style></keyword><keyword><style face="normal" font="default" size="100%">*Estrus</style></keyword><keyword><style face="normal" font="default" size="100%">Female</style></keyword><keyword><style face="normal" font="default" size="100%">*Fertility</style></keyword><keyword><style face="normal" font="default" size="100%">*Physical Exertion</style></keyword><keyword><style face="normal" font="default" size="100%">Posture</style></keyword><keyword><style face="normal" font="default" size="100%">Progesterone/*blood</style></keyword><keyword><style face="normal" font="default" size="100%">Rats</style></keyword><keyword><style face="normal" font="default" size="100%">*Sexual Behavior, Animal</style></keyword><keyword><style face="normal" font="default" size="100%">Swimming</style></keyword><keyword><style face="normal" font="default" size="100%">Vagina/*physiology</style></keyword></keywords><dates><year><style face="normal" font="default" size="100%">1987</style></year></dates><isbn><style face="normal" font="default" size="100%">0031-9384 (Print)&#xD;0031-9384</style></isbn><accession-num><style face="normal" font="default" size="100%">3432402</style></accession-num><abstract><style face="normal" font="default" size="100%">The purpose of the present studies was to examine how exercise affects reproductive physiology and behavior. In four separate experiments, exercise regimens of forced swimming or swimming plus running, were gradually increased in duration to a maximum of 2.5 hours. Vaginal cycles were monitored daily and after eight weeks animals were tested for sexual behavior, ability to breed, changes in body composition, circulating levels of estradiol, progesterone, and corticosterone. Total body lipids were lowered in animals that both ran and swam and parametrial fat pad weight was reduced in all exercising animals. Although exercise lowered circulating levels of ovarian steroids, elevated corticosterone levels and disrupted vaginal cycles, exercised animals exhibited normal sexual behavior and bred successfully. These data indicate that intense exercise can, under certain conditions, disrupt the mechanisms controlling vaginal cycles while the neuroendocrine mechanisms controlling sexual receptivity, ovulation, and fertility remain intact.</style></abstract><notes><style face="normal" font="default" size="100%">Axelson, J F&#xD;Journal Article&#xD;Research Support, U.S. Gov&apos;t, Non-P.H.S.&#xD;United States&#xD;Physiol Behav. 1987;41(5):471-9. doi: 10.1016/0031-9384(87)90083-7.</style></notes><urls></urls><electronic-resource-num><style face="normal" font="default" size="100%">10.1016/0031-9384(87)90083-7</style></electronic-resource-num><remote-database-provider><style face="normal" font="default" size="100%">NLM</style></remote-database-provider><language><style face="normal" font="default" size="100%">eng</style></language></record><record><database name="ESCC.enl" path="C:\Users\35387\Desktop\ESCC.enl">ESCC.enl</database><source-app name="EndNote" version="19.3">EndNote</source-app><rec-number>742</rec-number><foreign-keys><key app="EN" db-id="pxav95dxstw2e6erv585ffrpvfw29tprsttv">742</key></foreign-keys><ref-type name="Journal Article">17</ref-type><contributors><authors><author><style face="normal" font="default" size="100%">Baker, S. P.</style></author><author><style face="normal" font="default" size="100%">Fowler, C.</style></author><author><style face="normal" font="default" size="100%">Li, G.</style></author><author><style face="normal" font="default" size="100%">Warner, M.</style></author><author><style face="normal" font="default" size="100%">Dannenberg, A. L.</style></author></authors></contributors><auth-address><style face="normal" font="default" size="100%">Injury Prevention Center, Johns Hopkins School of Public Health, Baltimore, MD.</style></auth-address><titles><title><style face="normal" font="default" size="100%">Head injuries incurred by children and young adults during informal recreation</style></title><secondary-title><style face="normal" font="default" size="100%">Am J Public Health</style></secondary-title></titles><periodical><full-title><style face="normal" font="default" size="100%">Am J Public Health</style></full-title></periodical><pages><style face="normal" font="default" size="100%">649-52</style></pages><volume><style face="normal" font="default" size="100%">84</style></volume><number><style face="normal" font="default" size="100%">4</style></number><edition><style face="normal" font="default" size="100%">1994/04/01</style></edition><keywords><keyword><style face="normal" font="default" size="100%">Adolescent</style></keyword><keyword><style face="normal" font="default" size="100%">Adult</style></keyword><keyword><style face="normal" font="default" size="100%">Bicycling/injuries</style></keyword><keyword><style face="normal" font="default" size="100%">Child</style></keyword><keyword><style face="normal" font="default" size="100%">Child, Preschool</style></keyword><keyword><style face="normal" font="default" size="100%">Craniocerebral Trauma/*epidemiology/*etiology/prevention &amp; control</style></keyword><keyword><style face="normal" font="default" size="100%">Female</style></keyword><keyword><style face="normal" font="default" size="100%">Head Protective Devices</style></keyword><keyword><style face="normal" font="default" size="100%">Humans</style></keyword><keyword><style face="normal" font="default" size="100%">Infant</style></keyword><keyword><style face="normal" font="default" size="100%">Male</style></keyword><keyword><style face="normal" font="default" size="100%">Maryland/epidemiology</style></keyword><keyword><style face="normal" font="default" size="100%">Play and Playthings</style></keyword><keyword><style face="normal" font="default" size="100%">*Recreation</style></keyword><keyword><style face="normal" font="default" size="100%">Sex Ratio</style></keyword></keywords><dates><year><style face="normal" font="default" size="100%">1994</style></year><pub-dates><date><style face="normal" font="default" size="100%">Apr</style></date></pub-dates></dates><isbn><style face="normal" font="default" size="100%">0090-0036 (Print)&#xD;0090-0036</style></isbn><accession-num><style face="normal" font="default" size="100%">8154572</style></accession-num><abstract><style face="normal" font="default" size="100%">To examine injuries related to playground equipment, children&apos;s vehicles, roller skates, and skateboards, 1991 data on emergency room patients younger than 25 years in the Consumer Product Safety Commission&apos;s 91 surveillance hospitals were used. Head injury was the primary diagnosis for an estimated 58,480 patients, exceeding the total number of head injuries to bicyclists younger than 25 years. The head injury rate decreased with age. The large number and high rate of head injuries in children involved in a variety of recreational activities suggests the value of multipurpose helmets.</style></abstract><notes><style face="normal" font="default" size="100%">1541-0048&#xD;Baker, S P&#xD;Fowler, C&#xD;Li, G&#xD;Warner, M&#xD;Dannenberg, A L&#xD;R49/CCR302486/PHS HHS/United States&#xD;Journal Article&#xD;Research Support, Non-U.S. Gov&apos;t&#xD;Research Support, U.S. Gov&apos;t, P.H.S.&#xD;Am J Public Health. 1994 Apr;84(4):649-52. doi: 10.2105/ajph.84.4.649.</style></notes><urls></urls><custom2><style face="normal" font="default" size="100%">PMC1614771</style></custom2><electronic-resource-num><style face="normal" font="default" size="100%">10.2105/ajph.84.4.649</style></electronic-resource-num><remote-database-provider><style face="normal" font="default" size="100%">NLM</style></remote-database-provider><language><style face="normal" font="default" size="100%">eng</style></language></record><record><database name="ESCC.enl" path="C:\Users\35387\Desktop\ESCC.enl">ESCC.enl</database><source-app name="EndNote" version="19.3">EndNote</source-app><rec-number>766</rec-number><foreign-keys><key app="EN" db-id="pxav95dxstw2e6erv585ffrpvfw29tprsttv">766</key></foreign-keys><ref-type name="Journal Article">17</ref-type><contributors><authors><author><style face="normal" font="default" size="100%">Blandau, R. J.</style></author><author><style face="normal" font="default" size="100%">Rumery, R. E.</style></author></authors></contributors><titles><title><style face="normal" font="default" size="100%">THE RELATIONSHIP OF SWIMMING MOVEMENTS OF EPIDIDYMAL SPERMATOZOA TO THEIR FERTILIZING CAPACITY</style></title><secondary-title><style face="normal" font="default" size="100%">Fertil Steril</style></secondary-title></titles><periodical><full-title><style face="normal" font="default" size="100%">Fertil Steril</style></full-title></periodical><pages><style face="normal" font="default" size="100%">571-9</style></pages><volume><style face="normal" font="default" size="100%">15</style></volume><edition><style face="normal" font="default" size="100%">1964/11/01</style></edition><keywords><keyword><style face="normal" font="default" size="100%">*Epididymis</style></keyword><keyword><style face="normal" font="default" size="100%">*Fertility</style></keyword><keyword><style face="normal" font="default" size="100%">Humans</style></keyword><keyword><style face="normal" font="default" size="100%">*Insemination</style></keyword><keyword><style face="normal" font="default" size="100%">*Insemination, Artificial</style></keyword><keyword><style face="normal" font="default" size="100%">Male</style></keyword><keyword><style face="normal" font="default" size="100%">*Microscopy</style></keyword><keyword><style face="normal" font="default" size="100%">*Microscopy, Phase-Contrast</style></keyword><keyword><style face="normal" font="default" size="100%">Rats</style></keyword><keyword><style face="normal" font="default" size="100%">*Research</style></keyword><keyword><style face="normal" font="default" size="100%">*Spermatozoa</style></keyword><keyword><style face="normal" font="default" size="100%">*Swimming</style></keyword><keyword><style face="normal" font="default" size="100%">*experimental lab study</style></keyword><keyword><style face="normal" font="default" size="100%">*microscopy, phase contrast</style></keyword><keyword><style face="normal" font="default" size="100%">*rats</style></keyword></keywords><dates><year><style face="normal" font="default" size="100%">1964</style></year><pub-dates><date><style face="normal" font="default" size="100%">Nov-Dec</style></date></pub-dates></dates><isbn><style face="normal" font="default" size="100%">0015-0282 (Print)&#xD;0015-0282</style></isbn><accession-num><style face="normal" font="default" size="100%">14236832</style></accession-num><notes><style face="normal" font="default" size="100%">Blandau, r j&#xD;Rumery, r e&#xD;Journal Article&#xD;United States&#xD;Fertil Steril. 1964 Nov-Dec;15:571-9. doi: 10.1016/s0015-0282(16)35401-2.</style></notes><urls></urls><electronic-resource-num><style face="normal" font="default" size="100%">10.1016/s0015-0282(16)35401-2</style></electronic-resource-num><remote-database-provider><style face="normal" font="default" size="100%">NLM</style></remote-database-provider><language><style face="normal" font="default" size="100%">eng</style></language></record><record><database name="ESCC.enl" path="C:\Users\35387\Desktop\ESCC.enl">ESCC.enl</database><source-app name="EndNote" version="19.3">EndNote</source-app><rec-number>672</rec-number><foreign-keys><key app="EN" db-id="pxav95dxstw2e6erv585ffrpvfw29tprsttv">672</key></foreign-keys><ref-type name="Journal Article">17</ref-type><contributors><authors><author><style face="normal" font="default" size="100%">Booksmythe, I.</style></author><author><style face="normal" font="default" size="100%">Head, M. L.</style></author><author><style face="normal" font="default" size="100%">Keogh, J. S.</style></author><author><style face="normal" font="default" size="100%">Jennions, M. D.</style></author></authors></contributors><auth-address><style face="normal" font="default" size="100%">Evolution, Ecology and Genetics, Research School of Biology, The Australian National University, Building 116, Daley Road, Acton, Canberra, Australian Capital Territory 2601, Australia.&#xD;Centre of Excellence in Biological Interactions Research, Department of Evolutionary Biology and Environmental Studies, University of Zürich, Winterthurerstrasse 190, Zürich CH-8057, Switzerland.</style></auth-address><titles><title><style face="normal" font="default" size="100%">Fitness consequences of artificial selection on relative male genital size</style></title><secondary-title><style face="normal" font="default" size="100%">Nat Commun</style></secondary-title></titles><periodical><full-title><style face="normal" font="default" size="100%">Nat Commun</style></full-title></periodical><pages><style face="normal" font="default" size="100%">11597</style></pages><volume><style face="normal" font="default" size="100%">7</style></volume><edition><style face="normal" font="default" size="100%">2016/05/18</style></edition><keywords><keyword><style face="normal" font="default" size="100%">Animals</style></keyword><keyword><style face="normal" font="default" size="100%">Biological Evolution</style></keyword><keyword><style face="normal" font="default" size="100%">Cyprinodontiformes/*genetics</style></keyword><keyword><style face="normal" font="default" size="100%">Female</style></keyword><keyword><style face="normal" font="default" size="100%">Fertility</style></keyword><keyword><style face="normal" font="default" size="100%">*Genetic Fitness</style></keyword><keyword><style face="normal" font="default" size="100%">*Genitalia, Male</style></keyword><keyword><style face="normal" font="default" size="100%">Male</style></keyword><keyword><style face="normal" font="default" size="100%">*Mating Preference, Animal</style></keyword><keyword><style face="normal" font="default" size="100%">Organ Size/genetics</style></keyword><keyword><style face="normal" font="default" size="100%">Reproduction</style></keyword><keyword><style face="normal" font="default" size="100%">*Selection, Genetic</style></keyword><keyword><style face="normal" font="default" size="100%">Swimming</style></keyword></keywords><dates><year><style face="normal" font="default" size="100%">2016</style></year><pub-dates><date><style face="normal" font="default" size="100%">May 18</style></date></pub-dates></dates><isbn><style face="normal" font="default" size="100%">2041-1723</style></isbn><accession-num><style face="normal" font="default" size="100%">27188478</style></accession-num><abstract><style face="normal" font="default" size="100%">Male genitalia often show remarkable differences among related species in size, shape and complexity. Across poeciliid fishes, the elongated fin (gonopodium) that males use to inseminate females ranges from 18 to 53% of body length. Relative genital size therefore varies greatly among species. In contrast, there is often tight within-species allometric scaling, which suggests strong selection against genital-body size combinations that deviate from a species&apos; natural line of allometry. We tested this constraint by artificially selecting on the allometric intercept, creating lines of males with relatively longer or shorter gonopodia than occur naturally for a given body size in mosquitofish, Gambusia holbrooki. We show that relative genital length is heritable and diverged 7.6-8.9% between our up-selected and down-selected lines, with correlated changes in body shape. However, deviation from the natural line of allometry does not affect male success in assays of attractiveness, swimming performance and, crucially, reproductive success (paternity).</style></abstract><notes><style face="normal" font="default" size="100%">2041-1723&#xD;Booksmythe, Isobel&#xD;Head, Megan L&#xD;Keogh, J Scott&#xD;Jennions, Michael D&#xD;Journal Article&#xD;Research Support, Non-U.S. Gov&apos;t&#xD;Nat Commun. 2016 May 18;7:11597. doi: 10.1038/ncomms11597.</style></notes><urls></urls><custom2><style face="normal" font="default" size="100%">PMC4873965</style></custom2><electronic-resource-num><style face="normal" font="default" size="100%">10.1038/ncomms11597</style></electronic-resource-num><remote-database-provider><style face="normal" font="default" size="100%">NLM</style></remote-database-provider><language><style face="normal" font="default" size="100%">eng</style></language></record><record><database name="ESCC.enl" path="C:\Users\35387\Desktop\ESCC.enl">ESCC.enl</database><source-app name="EndNote" version="19.3">EndNote</source-app><rec-number>763</rec-number><foreign-keys><key app="EN" db-id="pxav95dxstw2e6erv585ffrpvfw29tprsttv">763</key></foreign-keys><ref-type name="Journal Article">17</ref-type><contributors><authors><author><style face="normal" font="default" size="100%">Chalmers, J.</style></author><author><style face="normal" font="default" size="100%">Ho, K. C.</style></author></authors></contributors><titles><title><style face="normal" font="default" size="100%">Geographical variations in senile osteoporosis. The association with physical activity</style></title><secondary-title><style face="normal" font="default" size="100%">J Bone Joint Surg Br</style></secondary-title></titles><periodical><full-title><style face="normal" font="default" size="100%">J Bone Joint Surg Br</style></full-title></periodical><pages><style face="normal" font="default" size="100%">667-75</style></pages><volume><style face="normal" font="default" size="100%">52</style></volume><number><style face="normal" font="default" size="100%">4</style></number><edition><style face="normal" font="default" size="100%">1970/11/01</style></edition><keywords><keyword><style face="normal" font="default" size="100%">Adult</style></keyword><keyword><style face="normal" font="default" size="100%">Aged</style></keyword><keyword><style face="normal" font="default" size="100%">*Aging</style></keyword><keyword><style face="normal" font="default" size="100%">Asians</style></keyword><keyword><style face="normal" font="default" size="100%">Blacks</style></keyword><keyword><style face="normal" font="default" size="100%">Environment</style></keyword><keyword><style face="normal" font="default" size="100%">Female</style></keyword><keyword><style face="normal" font="default" size="100%">Fractures, Spontaneous/*etiology</style></keyword><keyword><style face="normal" font="default" size="100%">*Hip Injuries</style></keyword><keyword><style face="normal" font="default" size="100%">Hong Kong</style></keyword><keyword><style face="normal" font="default" size="100%">Humans</style></keyword><keyword><style face="normal" font="default" size="100%">Male</style></keyword><keyword><style face="normal" font="default" size="100%">Middle Aged</style></keyword><keyword><style face="normal" font="default" size="100%">Osteoporosis/complications/*epidemiology</style></keyword><keyword><style face="normal" font="default" size="100%">*Physical Exertion</style></keyword><keyword><style face="normal" font="default" size="100%">Physical Fitness</style></keyword><keyword><style face="normal" font="default" size="100%">*Racial Groups</style></keyword><keyword><style face="normal" font="default" size="100%">Sex Ratio</style></keyword><keyword><style face="normal" font="default" size="100%">South Africa</style></keyword><keyword><style face="normal" font="default" size="100%">Sweden</style></keyword><keyword><style face="normal" font="default" size="100%">United Kingdom</style></keyword><keyword><style face="normal" font="default" size="100%">Whites</style></keyword></keywords><dates><year><style face="normal" font="default" size="100%">1970</style></year><pub-dates><date><style face="normal" font="default" size="100%">Nov</style></date></pub-dates></dates><isbn><style face="normal" font="default" size="100%">0301-620X (Print)&#xD;0301-620x</style></isbn><accession-num><style face="normal" font="default" size="100%">5487566</style></accession-num><notes><style face="normal" font="default" size="100%">Chalmers, J&#xD;Ho, K C&#xD;Journal Article&#xD;England&#xD;J Bone Joint Surg Br. 1970 Nov;52(4):667-75.</style></notes><urls></urls><remote-database-provider><style face="normal" font="default" size="100%">NLM</style></remote-database-provider><language><style face="normal" font="default" size="100%">eng</style></language></record><record><database name="ESCC.enl" path="C:\Users\35387\Desktop\ESCC.enl">ESCC.enl</database><source-app name="EndNote" version="19.3">EndNote</source-app><rec-number>740</rec-number><foreign-keys><key app="EN" db-id="pxav95dxstw2e6erv585ffrpvfw29tprsttv">740</key></foreign-keys><ref-type name="Journal Article">17</ref-type><contributors><authors><author><style face="normal" font="default" size="100%">Chatterjee, S.</style></author><author><style face="normal" font="default" size="100%">Laudato, M.</style></author></authors></contributors><auth-address><style face="normal" font="default" size="100%">Management Science Group, College of Business Administration, Northeastern University, Boston, Massachusetts 02115, USA.</style></auth-address><titles><title><style face="normal" font="default" size="100%">Gender and performance in athletics</style></title><secondary-title><style face="normal" font="default" size="100%">Soc Biol</style></secondary-title></titles><periodical><full-title><style face="normal" font="default" size="100%">Soc Biol</style></full-title></periodical><pages><style face="normal" font="default" size="100%">124-32</style></pages><volume><style face="normal" font="default" size="100%">42</style></volume><number><style face="normal" font="default" size="100%">1-2</style></number><edition><style face="normal" font="default" size="100%">1995/01/01</style></edition><keywords><keyword><style face="normal" font="default" size="100%">Cross-Sectional Studies</style></keyword><keyword><style face="normal" font="default" size="100%">Female</style></keyword><keyword><style face="normal" font="default" size="100%">Humans</style></keyword><keyword><style face="normal" font="default" size="100%">Male</style></keyword><keyword><style face="normal" font="default" size="100%">Physical Endurance</style></keyword><keyword><style face="normal" font="default" size="100%">Physical Fitness</style></keyword><keyword><style face="normal" font="default" size="100%">Running/statistics &amp; numerical data</style></keyword><keyword><style face="normal" font="default" size="100%">*Sex Ratio</style></keyword><keyword><style face="normal" font="default" size="100%">Skating/statistics &amp; numerical data</style></keyword><keyword><style face="normal" font="default" size="100%">Sports/*statistics &amp; numerical data</style></keyword><keyword><style face="normal" font="default" size="100%">Swimming/statistics &amp; numerical data</style></keyword><keyword><style face="normal" font="default" size="100%">Time Factors</style></keyword></keywords><dates><year><style face="normal" font="default" size="100%">1995</style></year><pub-dates><date><style face="normal" font="default" size="100%">Spring-Summer</style></date></pub-dates></dates><isbn><style face="normal" font="default" size="100%">0037-766X (Print)&#xD;0037-766x</style></isbn><accession-num><style face="normal" font="default" size="100%">7481915</style></accession-num><abstract><style face="normal" font="default" size="100%">A comparison of women&apos;s and men&apos;s performance in swimming, running, and skating is made based on available world record data. The ratio of women&apos;s to men&apos;s record times is analyzed as a time series, and the asymptotic value of this ratio is discussed in the context of a model. &quot;Rate of improvement curves&quot; are defined over time and by event in a given sport and are compared across gender. The relationship of record time to event distance is estimated and also analyzed across event and gender boundaries. We make three conclusions: 1. The rate of improvement for women has been extraordinary and is larger for longer distance vents. 2. Law-like relations emerge for record times and event lengths. These relations have interesting physical interpretations when examined for various sports. 3. The male physiology is more suited to anaerobic strength events while, given increased access and participation, women can be expected to be more on a par with men in some long-distance aerobic events.</style></abstract><notes><style face="normal" font="default" size="100%">Chatterjee, S&#xD;Laudato, M&#xD;Journal Article&#xD;United States&#xD;Soc Biol. 1995 Spring-Summer;42(1-2):124-32. doi: 10.1080/19485565.1995.9988892.</style></notes><urls></urls><electronic-resource-num><style face="normal" font="default" size="100%">10.1080/19485565.1995.9988892</style></electronic-resource-num><remote-database-provider><style face="normal" font="default" size="100%">NLM</style></remote-database-provider><language><style face="normal" font="default" size="100%">eng</style></language></record><record><database name="ESCC.enl" path="C:\Users\35387\Desktop\ESCC.enl">ESCC.enl</database><source-app name="EndNote" version="19.3">EndNote</source-app><rec-number>746</rec-number><foreign-keys><key app="EN" db-id="pxav95dxstw2e6erv585ffrpvfw29tprsttv">746</key></foreign-keys><ref-type name="Journal Article">17</ref-type><contributors><authors><author><style face="normal" font="default" size="100%">Crawford, E.</style></author><author><style face="normal" font="default" size="100%">Gilmore, D.</style></author><author><style face="normal" font="default" size="100%">James, W. H.</style></author></authors></contributors><titles><title><style face="normal" font="default" size="100%">Running in the family</style></title><secondary-title><style face="normal" font="default" size="100%">Nature</style></secondary-title></titles><periodical><full-title><style face="normal" font="default" size="100%">Nature</style></full-title></periodical><pages><style face="normal" font="default" size="100%">272</style></pages><volume><style face="normal" font="default" size="100%">357</style></volume><number><style face="normal" font="default" size="100%">6376</style></number><edition><style face="normal" font="default" size="100%">1992/05/28</style></edition><keywords><keyword><style face="normal" font="default" size="100%">*Fertilization</style></keyword><keyword><style face="normal" font="default" size="100%">Humans</style></keyword><keyword><style face="normal" font="default" size="100%">Male</style></keyword><keyword><style face="normal" font="default" size="100%">*Running</style></keyword><keyword><style face="normal" font="default" size="100%">*Sex Ratio</style></keyword></keywords><dates><year><style face="normal" font="default" size="100%">1992</style></year><pub-dates><date><style face="normal" font="default" size="100%">May 28</style></date></pub-dates></dates><isbn><style face="normal" font="default" size="100%">0028-0836 (Print)&#xD;0028-0836</style></isbn><accession-num><style face="normal" font="default" size="100%">1589031</style></accession-num><notes><style face="normal" font="default" size="100%">Crawford, E&#xD;Gilmore, D&#xD;James, W H&#xD;Letter&#xD;England&#xD;Nature. 1992 May 28;357(6376):272. doi: 10.1038/357272b0.</style></notes><urls></urls><electronic-resource-num><style face="normal" font="default" size="100%">10.1038/357272b0</style></electronic-resource-num><remote-database-provider><style face="normal" font="default" size="100%">NLM</style></remote-database-provider><language><style face="normal" font="default" size="100%">eng</style></language></record><record><database name="ESCC.enl" path="C:\Users\35387\Desktop\ESCC.enl">ESCC.enl</database><source-app name="EndNote" version="19.3">EndNote</source-app><rec-number>743</rec-number><foreign-keys><key app="EN" db-id="pxav95dxstw2e6erv585ffrpvfw29tprsttv">743</key></foreign-keys><ref-type name="Journal Article">17</ref-type><contributors><authors><author><style face="normal" font="default" size="100%">Cumming, D. C.</style></author><author><style face="normal" font="default" size="100%">Wheeler, G. D.</style></author><author><style face="normal" font="default" size="100%">Harber, V. J.</style></author></authors></contributors><auth-address><style face="normal" font="default" size="100%">Department of Obstetrics &amp; Gynaecology, University of Alberta, Edmonton, Canada.</style></auth-address><titles><title><style face="normal" font="default" size="100%">Physical activity, nutrition, and reproduction</style></title><secondary-title><style face="normal" font="default" size="100%">Ann N Y Acad Sci</style></secondary-title></titles><periodical><full-title><style face="normal" font="default" size="100%">Ann N Y Acad Sci</style></full-title></periodical><pages><style face="normal" font="default" size="100%">55-76</style></pages><volume><style face="normal" font="default" size="100%">709</style></volume><edition><style face="normal" font="default" size="100%">1994/02/18</style></edition><keywords><keyword><style face="normal" font="default" size="100%">Body Composition</style></keyword><keyword><style face="normal" font="default" size="100%">*Exercise</style></keyword><keyword><style face="normal" font="default" size="100%">Female</style></keyword><keyword><style face="normal" font="default" size="100%">*Fertility</style></keyword><keyword><style face="normal" font="default" size="100%">Humans</style></keyword><keyword><style face="normal" font="default" size="100%">Male</style></keyword><keyword><style face="normal" font="default" size="100%">Menstruation Disturbances/physiopathology</style></keyword><keyword><style face="normal" font="default" size="100%">*Nutritional Physiological Phenomena</style></keyword><keyword><style face="normal" font="default" size="100%">Puberty, Delayed</style></keyword><keyword><style face="normal" font="default" size="100%">*Reproduction</style></keyword><keyword><style face="normal" font="default" size="100%">Sperm Count</style></keyword><keyword><style face="normal" font="default" size="100%">Sperm Motility</style></keyword><keyword><style face="normal" font="default" size="100%">Sports</style></keyword></keywords><dates><year><style face="normal" font="default" size="100%">1994</style></year><pub-dates><date><style face="normal" font="default" size="100%">Feb 18</style></date></pub-dates></dates><isbn><style face="normal" font="default" size="100%">0077-8923 (Print)&#xD;0077-8923</style></isbn><accession-num><style face="normal" font="default" size="100%">8154735</style></accession-num><notes><style face="normal" font="default" size="100%">Cumming, D C&#xD;Wheeler, G D&#xD;Harber, V J&#xD;Journal Article&#xD;Review&#xD;United States&#xD;Ann N Y Acad Sci. 1994 Feb 18;709:55-76. doi: 10.1111/j.1749-6632.1994.tb30388.x.</style></notes><urls></urls><electronic-resource-num><style face="normal" font="default" size="100%">10.1111/j.1749-6632.1994.tb30388.x</style></electronic-resource-num><remote-database-provider><style face="normal" font="default" size="100%">NLM</style></remote-database-provider><language><style face="normal" font="default" size="100%">eng</style></language></record><record><database name="ESCC.enl" path="C:\Users\35387\Desktop\ESCC.enl">ESCC.enl</database><source-app name="EndNote" version="19.3">EndNote</source-app><rec-number>681</rec-number><foreign-keys><key app="EN" db-id="pxav95dxstw2e6erv585ffrpvfw29tprsttv">681</key></foreign-keys><ref-type name="Journal Article">17</ref-type><contributors><authors><author><style face="normal" font="default" size="100%">Daniluk, J. C.</style></author><author><style face="normal" font="default" size="100%">Koert, E.</style></author></authors></contributors><auth-address><style face="normal" font="default" size="100%">Department of Educational and Counselling Psychology, University of British Columbia, Vancouver, BC, Canada judith.daniluk@ubc.ca.&#xD;Department of Educational and Counselling Psychology, University of British Columbia, Vancouver, BC, Canada.</style></auth-address><titles><title><style face="normal" font="default" size="100%">Fertility awareness online: the efficacy of a fertility education website in increasing knowledge and changing fertility beliefs</style></title><secondary-title><style face="normal" font="default" size="100%">Hum Reprod</style></secondary-title></titles><periodical><full-title><style face="normal" font="default" size="100%">Hum Reprod</style></full-title></periodical><pages><style face="normal" font="default" size="100%">353-63</style></pages><volume><style face="normal" font="default" size="100%">30</style></volume><number><style face="normal" font="default" size="100%">2</style></number><edition><style face="normal" font="default" size="100%">2014/12/07</style></edition><keywords><keyword><style face="normal" font="default" size="100%">Adolescent</style></keyword><keyword><style face="normal" font="default" size="100%">Adult</style></keyword><keyword><style face="normal" font="default" size="100%">*Aging</style></keyword><keyword><style face="normal" font="default" size="100%">Canada</style></keyword><keyword><style face="normal" font="default" size="100%">Female</style></keyword><keyword><style face="normal" font="default" size="100%">*Fertility</style></keyword><keyword><style face="normal" font="default" size="100%">Follow-Up Studies</style></keyword><keyword><style face="normal" font="default" size="100%">*Health Knowledge, Attitudes, Practice</style></keyword><keyword><style face="normal" font="default" size="100%">Health Status</style></keyword><keyword><style face="normal" font="default" size="100%">Humans</style></keyword><keyword><style face="normal" font="default" size="100%">Internet</style></keyword><keyword><style face="normal" font="default" size="100%">Male</style></keyword><keyword><style face="normal" font="default" size="100%">Parenting/psychology</style></keyword><keyword><style face="normal" font="default" size="100%">*Patient Education as Topic</style></keyword><keyword><style face="normal" font="default" size="100%">Physical Fitness</style></keyword><keyword><style face="normal" font="default" size="100%">Reproductive Behavior/psychology</style></keyword><keyword><style face="normal" font="default" size="100%">Reproductive Health/*education</style></keyword><keyword><style face="normal" font="default" size="100%">Reproductive Techniques, Assisted/adverse effects</style></keyword><keyword><style face="normal" font="default" size="100%">Universities</style></keyword><keyword><style face="normal" font="default" size="100%">Young Adult</style></keyword><keyword><style face="normal" font="default" size="100%">delayed childbearing</style></keyword><keyword><style face="normal" font="default" size="100%">fertility knowledge</style></keyword><keyword><style face="normal" font="default" size="100%">online fertility education</style></keyword><keyword><style face="normal" font="default" size="100%">reproductive decision-making</style></keyword></keywords><dates><year><style face="normal" font="default" size="100%">2015</style></year><pub-dates><date><style face="normal" font="default" size="100%">Feb</style></date></pub-dates></dates><isbn><style face="normal" font="default" size="100%">0268-1161 (Print)&#xD;0268-1161</style></isbn><accession-num><style face="normal" font="default" size="100%">25480922</style></accession-num><abstract><style face="normal" font="default" size="100%">STUDY QUESTION: How effective is online education in increasing knowledge of fertility and assisted reproductive technologies (ART), and changing beliefs about the timing of parenthood? SUMMARY ANSWER: Exposure to an online educational intervention resulted in immediate changes in participants&apos; beliefs about the ideal timing of parenthood, and a significant increase in their knowledge of fertility and ART treatments and options; most of these changes were not sustained over time, particularly for men. WHAT IS KNOWN ALREADY: Research has identified significant gaps in men&apos;s and women&apos;s knowledge of fertility and ART, contributing to the trend to delay childbearing. Effective educational programs need to be developed, to support informed fertility and child-timing decisions. STUDY DESIGN, SIZE, DURATION: Pre-post intervention study of 199 currently childless men and women, and a 6-month follow-up of 110 of these participants. PARTICIPANTS/MATERIALS, SETTING, METHODS: One hundred and ninety-nine childless participants between the ages of 18 and 35 were asked to complete 4 beliefs and 22 knowledge questions prior to, and immediately after, reading 10 online posts related to: fertility testing and preservation, fertility history and lifespan, the effects of health and fitness on fertility, and assisted reproduction. Six months later, 110 of the original sample repeated the 26-item survey. MAIN RESULTS AND THE ROLE OF CHANCE: Participants&apos; fertility and ART knowledge scores increased significantly immediately after the intervention, as did their confidence in their fertility and ART knowledge. Participants&apos; beliefs about the ideal and latest age a woman or man should consider producing a child decreased. However, 6 months later, participants&apos; beliefs and knowledge levels largely returned to their pre-intervention levels, particularly for the men in the study. LIMITATIONS, REASONS FOR CAUTION: The sample size and the recruitment methods may limit the generalizability of these findings. WIDER IMPLICATIONS OF THE FINDINGS: Previous studies have demonstrated the short-term efficacy of online educational approaches to increase fertility knowledge and support informed family planning decisions. Web-based approaches have the benefit of being easily and conveniently accessed by individuals worldwide. However, the findings of the current study call into question the long-term efficacy of online fertility education, and suggest that variables such as gender and relevance need to be considered in assessing the efficacy of online fertility education strategies.</style></abstract><notes><style face="normal" font="default" size="100%">1460-2350&#xD;Daniluk, J C&#xD;Koert, E&#xD;KTB-117428/Canadian Institutes of Health Research/Canada&#xD;Journal Article&#xD;Research Support, Non-U.S. Gov&apos;t&#xD;Hum Reprod. 2015 Feb;30(2):353-63. doi: 10.1093/humrep/deu328. Epub 2014 Dec 5.</style></notes><urls></urls><custom2><style face="normal" font="default" size="100%">PMC4287305</style></custom2><electronic-resource-num><style face="normal" font="default" size="100%">10.1093/humrep/deu328</style></electronic-resource-num><remote-database-provider><style face="normal" font="default" size="100%">NLM</style></remote-database-provider><language><style face="normal" font="default" size="100%">eng</style></language></record><record><database name="ESCC.enl" path="C:\Users\35387\Desktop\ESCC.enl">ESCC.enl</database><source-app name="EndNote" version="19.3">EndNote</source-app><rec-number>708</rec-number><foreign-keys><key app="EN" db-id="pxav95dxstw2e6erv585ffrpvfw29tprsttv">708</key></foreign-keys><ref-type name="Journal Article">17</ref-type><contributors><authors><author><style face="normal" font="default" size="100%">Di Santolo, M.</style></author><author><style face="normal" font="default" size="100%">Stel, G.</style></author><author><style face="normal" font="default" size="100%">Banfi, G.</style></author><author><style face="normal" font="default" size="100%">Gonano, F.</style></author><author><style face="normal" font="default" size="100%">Cauci, S.</style></author></authors></contributors><auth-address><style face="normal" font="default" size="100%">Department of Biomedical Sciences and Technologies, School of Medicine, University of Udine, Piazzale Kolbe 4, 33100 Udine, Italy.</style></auth-address><titles><title><style face="normal" font="default" size="100%">Anemia and iron status in young fertile non-professional female athletes</style></title><secondary-title><style face="normal" font="default" size="100%">Eur J Appl Physiol</style></secondary-title></titles><periodical><full-title><style face="normal" font="default" size="100%">Eur J Appl Physiol</style></full-title></periodical><pages><style face="normal" font="default" size="100%">703-9</style></pages><volume><style face="normal" font="default" size="100%">102</style></volume><number><style face="normal" font="default" size="100%">6</style></number><edition><style face="normal" font="default" size="100%">2007/12/20</style></edition><keywords><keyword><style face="normal" font="default" size="100%">Adolescent</style></keyword><keyword><style face="normal" font="default" size="100%">Adult</style></keyword><keyword><style face="normal" font="default" size="100%">Anemia, Iron-Deficiency/blood/*diagnosis/*physiopathology</style></keyword><keyword><style face="normal" font="default" size="100%">Case-Control Studies</style></keyword><keyword><style face="normal" font="default" size="100%">Exercise/*physiology</style></keyword><keyword><style face="normal" font="default" size="100%">Female</style></keyword><keyword><style face="normal" font="default" size="100%">Ferritins/blood</style></keyword><keyword><style face="normal" font="default" size="100%">Fertility/*physiology</style></keyword><keyword><style face="normal" font="default" size="100%">Hemoglobins/metabolism</style></keyword><keyword><style face="normal" font="default" size="100%">Humans</style></keyword><keyword><style face="normal" font="default" size="100%">Iron/*blood</style></keyword><keyword><style face="normal" font="default" size="100%">Menstruation/physiology</style></keyword><keyword><style face="normal" font="default" size="100%">Prevalence</style></keyword><keyword><style face="normal" font="default" size="100%">*Sports</style></keyword><keyword><style face="normal" font="default" size="100%">Transferrin/metabolism</style></keyword></keywords><dates><year><style face="normal" font="default" size="100%">2008</style></year><pub-dates><date><style face="normal" font="default" size="100%">Apr</style></date></pub-dates></dates><isbn><style face="normal" font="default" size="100%">1439-6319 (Print)&#xD;1439-6319</style></isbn><accession-num><style face="normal" font="default" size="100%">18092176</style></accession-num><abstract><style face="normal" font="default" size="100%">We evaluated the effects of regular physical exercise on anemia and iron status in young non-professional female athletes. A total of 191 healthy white Italian women (23.5 +/- 4.68 years) were analyzed; 70 were non-professional athletes performing 11.1 +/- 2.63 h week(-1) exercise and 121 were sedentary controls. Blood markers of anemia and iron status-hemoglobin (Hb), hematocrit (Hct), red blood cells (RBC), serum ferritin, iron, transferrin (Tf), transferrin saturation (TfS), soluble transferrin receptor (sTfR), and the sTfR/log ferritin ratio (sTfR-F index)-were evaluated. Anemia threshold was Hb &lt; 120 g l(-1). Ferritin concentrations &lt; 12 microg l(-1) were considered as iron deficiency (ID). Frequency of anemia (15.7 versus 10.7%, P = 0.32), ID (27.1 versus 29.8%, P = 0.70), and ID anemia (8.6 versus 5.8%, P = 0.46) was not different in athletes and controls. However, athletes were threefold more likely than controls (17.1 versus 5.8%) to have serum iron &lt; 50 microg dl(-1) [odds ratio (OR) 3.37, P = 0.012]. Low-TfS (&lt;15%) was found in 25.7% of athletes and in 13.2% of controls, OR 2.27, P = 0.030. Elevated-sTfR (&gt;1.76 mg l(-1)) was found in 24.3% of athletes and in 12.4% of controls, OR 2.27, P = 0.034. Regular non-professional sport activity does not cause an increased rate of anemia or of iron deficiency in fertile women. However, physical exercise has an impact on iron status as it reduces serum iron and transferrin saturation, and elevates sTfR. Nearly one fifth of recreational athletes have anemia and a third have iron deficit, these conditions can decrease their physical performance.</style></abstract><notes><style face="normal" font="default" size="100%">Di Santolo, Manuela&#xD;Stel, Giuliana&#xD;Banfi, Giuseppe&#xD;Gonano, Fabio&#xD;Cauci, Sabina&#xD;Journal Article&#xD;Research Support, Non-U.S. Gov&apos;t&#xD;Germany&#xD;Eur J Appl Physiol. 2008 Apr;102(6):703-9. doi: 10.1007/s00421-007-0647-9. Epub 2007 Dec 19.</style></notes><urls></urls><electronic-resource-num><style face="normal" font="default" size="100%">10.1007/s00421-007-0647-9</style></electronic-resource-num><remote-database-provider><style face="normal" font="default" size="100%">NLM</style></remote-database-provider><language><style face="normal" font="default" size="100%">eng</style></language></record><record><database name="ESCC.enl" path="C:\Users\35387\Desktop\ESCC.enl">ESCC.enl</database><source-app name="EndNote" version="19.3">EndNote</source-app><rec-number>704</rec-number><foreign-keys><key app="EN" db-id="pxav95dxstw2e6erv585ffrpvfw29tprsttv">704</key></foreign-keys><ref-type name="Journal Article">17</ref-type><contributors><authors><author><style face="normal" font="default" size="100%">Diaz, M. D.</style></author><author><style face="normal" font="default" size="100%">Seto, M.</style></author><author><style face="normal" font="default" size="100%">Peck, D. C.</style></author></authors></contributors><auth-address><style face="normal" font="default" size="100%">Department of Entomology, New York State Agricultural Experiment Station, Cornell University, 630 W. North St., Geneva, NY 14456, USA.</style></auth-address><titles><title><style face="normal" font="default" size="100%">Patterns of variation in the seasonal dynamics of Listronotus maculicollis (Coleoptera: Curculionidae) populations on golf course turf</style></title><secondary-title><style face="normal" font="default" size="100%">Environ Entomol</style></secondary-title></titles><periodical><full-title><style face="normal" font="default" size="100%">Environ Entomol</style></full-title></periodical><pages><style face="normal" font="default" size="100%">1438-50</style></pages><volume><style face="normal" font="default" size="100%">37</style></volume><number><style face="normal" font="default" size="100%">6</style></number><edition><style face="normal" font="default" size="100%">2009/01/24</style></edition><keywords><keyword><style face="normal" font="default" size="100%">Animals</style></keyword><keyword><style face="normal" font="default" size="100%">Coleoptera/*growth &amp; development</style></keyword><keyword><style face="normal" font="default" size="100%">Female</style></keyword><keyword><style face="normal" font="default" size="100%">Golf</style></keyword><keyword><style face="normal" font="default" size="100%">*Life Cycle Stages</style></keyword><keyword><style face="normal" font="default" size="100%">Male</style></keyword><keyword><style face="normal" font="default" size="100%">New York</style></keyword><keyword><style face="normal" font="default" size="100%">*Poaceae</style></keyword><keyword><style face="normal" font="default" size="100%">Population Density</style></keyword><keyword><style face="normal" font="default" size="100%">Population Dynamics</style></keyword><keyword><style face="normal" font="default" size="100%">*Seasons</style></keyword><keyword><style face="normal" font="default" size="100%">Sex Ratio</style></keyword></keywords><dates><year><style face="normal" font="default" size="100%">2008</style></year><pub-dates><date><style face="normal" font="default" size="100%">Dec</style></date></pub-dates></dates><isbn><style face="normal" font="default" size="100%">0046-225X (Print)&#xD;0046-225x</style></isbn><accession-num><style face="normal" font="default" size="100%">19161687</style></accession-num><abstract><style face="normal" font="default" size="100%">Listronotus maculicollis (Kirby) is a burgeoning pest of Poa annua L. in the northeast United States. To develop an understanding of its spatial and temporal association with golf course landscapes, we described the patterns of variation in certain population parameters across site (Fayetteville and Ithaca, NY), year (2004-2006), and management habitat (fairway, intermediaterough, rough). In weekly surveys along fairway transects, we sampled larvae (identified to instar) by soil core extraction and adults (identified to sex and maturation)by hand collection. Five instars were confirmed based on head capsule width measurements; there was no overlap among instars. Sex ratio was significantly male-skewed on the rough versus the fairway. Insect load, a measure of population size based on cumulative insect-days, varied from 3.0- to 18.5-fold across sites and years and averaged 8.7- and 8.0-fold greater on the fairway than rough for larvae and adults, respectively. Visual assessment of stage-specific population fluctuation curves revealed no divergence in adult males and females, i.e., no evidence of protandry. Variation was greater by year than by site in terms of overall shape of the fluctuation curves, relative abundance of overwintered to spring and summer adults, population synchrony, and number of generations (two to three). Evidence of bimodal spring generations showed that early season population synchrony may be linked to the pattern of adults transitioning from overwintering to developmental habitats. The magnitude of variation in population dynamics underscores the relevance of decision-making strategies and has implications for improving both the spatial and temporal targeting of intervention tactics.</style></abstract><notes><style face="normal" font="default" size="100%">Diaz, Maria Derval C&#xD;Seto, Masanori&#xD;Peck, Daniel C&#xD;Journal Article&#xD;Research Support, Non-U.S. Gov&apos;t&#xD;England&#xD;Environ Entomol. 2008 Dec;37(6):1438-50. doi: 10.1603/0046-225x-37.6.1438.</style></notes><urls></urls><electronic-resource-num><style face="normal" font="default" size="100%">10.1603/0046-225x-37.6.1438</style></electronic-resource-num><remote-database-provider><style face="normal" font="default" size="100%">NLM</style></remote-database-provider><language><style face="normal" font="default" size="100%">eng</style></language></record><record><database name="ESCC.enl" path="C:\Users\35387\Desktop\ESCC.enl">ESCC.enl</database><source-app name="EndNote" version="19.3">EndNote</source-app><rec-number>692</rec-number><foreign-keys><key app="EN" db-id="pxav95dxstw2e6erv585ffrpvfw29tprsttv">692</key></foreign-keys><ref-type name="Journal Article">17</ref-type><contributors><authors><author><style face="normal" font="default" size="100%">Dominguez, J. M., 2nd</style></author><author><style face="normal" font="default" size="100%">Davis, R. T., 3rd</style></author><author><style face="normal" font="default" size="100%">McCullough, D. J.</style></author><author><style face="normal" font="default" size="100%">Stabley, J. N.</style></author><author><style face="normal" font="default" size="100%">Behnke, B. J.</style></author></authors></contributors><auth-address><style face="normal" font="default" size="100%">Department of Applied Physiology and Kinesiology, Center for Exercise Science, University of Florida, Gainesville, Florida, USA.</style></auth-address><titles><title><style face="normal" font="default" size="100%">Aging and exercise training reduce testes microvascular PO2 and alter vasoconstrictor responsiveness in testicular arterioles</style></title><secondary-title><style face="normal" font="default" size="100%">Am J Physiol Regul Integr Comp Physiol</style></secondary-title></titles><periodical><full-title><style face="normal" font="default" size="100%">Am J Physiol Regul Integr Comp Physiol</style></full-title></periodical><pages><style face="normal" font="default" size="100%">R801-10</style></pages><volume><style face="normal" font="default" size="100%">301</style></volume><number><style face="normal" font="default" size="100%">3</style></number><edition><style face="normal" font="default" size="100%">2011/06/17</style></edition><keywords><keyword><style face="normal" font="default" size="100%">Adrenergic Agonists/pharmacology</style></keyword><keyword><style face="normal" font="default" size="100%">Age Factors</style></keyword><keyword><style face="normal" font="default" size="100%">*Aging</style></keyword><keyword><style face="normal" font="default" size="100%">Analysis of Variance</style></keyword><keyword><style face="normal" font="default" size="100%">Animals</style></keyword><keyword><style face="normal" font="default" size="100%">Arterioles/metabolism</style></keyword><keyword><style face="normal" font="default" size="100%">Dose-Response Relationship, Drug</style></keyword><keyword><style face="normal" font="default" size="100%">Fertility</style></keyword><keyword><style face="normal" font="default" size="100%">Male</style></keyword><keyword><style face="normal" font="default" size="100%">*Microcirculation/drug effects</style></keyword><keyword><style face="normal" font="default" size="100%">Oxygen/*blood</style></keyword><keyword><style face="normal" font="default" size="100%">*Physical Endurance</style></keyword><keyword><style face="normal" font="default" size="100%">Rats</style></keyword><keyword><style face="normal" font="default" size="100%">Rats, Inbred F344</style></keyword><keyword><style face="normal" font="default" size="100%">Testis/*blood supply</style></keyword><keyword><style face="normal" font="default" size="100%">*Vasoconstriction/drug effects</style></keyword><keyword><style face="normal" font="default" size="100%">Vasoconstrictor Agents/pharmacology</style></keyword></keywords><dates><year><style face="normal" font="default" size="100%">2011</style></year><pub-dates><date><style face="normal" font="default" size="100%">Sep</style></date></pub-dates></dates><isbn><style face="normal" font="default" size="100%">0363-6119 (Print)&#xD;0363-6119</style></isbn><accession-num><style face="normal" font="default" size="100%">21677264</style></accession-num><abstract><style face="normal" font="default" size="100%">Testicular function and associated testosterone concentration decline with advancing age, and an impaired O₂ supply may contribute, in part, to this reduction. We hypothesized that there would be a reduced microvascular Po₂ (Po₂(m)) in the testes from aged rats, and this reduced Po₂(m) would be associated with impaired vasomotor control in isolated resistance arterioles. In addition, given the positive effect of exercise on microvascular Po₂ and arteriolar function, we further hypothesized that there would be an enhanced Po₂(m) in the testes from aged animals after aerobic exercise training. Testicular Po₂(m) was measured in vivo via phosphorescence quenching in young and aged sedentary (SED) and exercise-trained (ET; 15 m/min treadmill walking, 15-degree incline, 5 days/wk for 10 wk) male Fischer-344 rats. Vasoconstriction to α-adrenergic [norepinephrine (NE) and phenylephrine (PE)] and myogenic stimuli in testicular arterioles was assessed in vitro. In the SED animals, testicular Po₂(m) was reduced by ∼50% with old age (aged SED 11.8 ± 1.9 vs. young SED 22.1 ± 1.1 mmHg; P = 0.0001). Contrary to our hypothesis, exercise training did not alter Po₂(m) in the aged group and reduced testicular Po₂(m) in the young animals, abolishing age-related differences (young ET, 10.0 ± 0.8 vs. aged ET, 10.7 ± 0.9 mmHg; P = 0.37). Vasoconstrictor responsiveness to NE and PE was diminished in aged compared with young (NE: young SED, 58 ± 2 vs. aged SED, 47 ± 2%; P = 0.001) (PE: young SED, 51 ± 3 vs. aged SED, 36 ± 5%; P = 0.008). Exercise training did not alter maximal vasoconstriction to NE in young or aged groups. In summary, advancing age is associated with a reduced testis Po₂(m) and impaired adrenergic vasoconstriction. The diminished testicular microvascular driving pressure of O₂ and associated vascular dysfunction provides mechanistic insight into the old age-related decrease in testicular function, and a reduced Po₂(m) may contribute, in part, to reduced fertility markers after exercise training.</style></abstract><notes><style face="normal" font="default" size="100%">1522-1490&#xD;Dominguez, James M 2nd&#xD;Davis, Robert T 3rd&#xD;McCullough, Danielle J&#xD;Stabley, John N&#xD;Behnke, Bradley J&#xD;1R36-AG-036816-01/AG/NIA NIH HHS/United States&#xD;AG-032327/AG/NIA NIH HHS/United States&#xD;Comparative Study&#xD;Journal Article&#xD;Research Support, N.I.H., Extramural&#xD;Research Support, Non-U.S. Gov&apos;t&#xD;Am J Physiol Regul Integr Comp Physiol. 2011 Sep;301(3):R801-10. doi: 10.1152/ajpregu.00203.2011. Epub 2011 Jun 15.</style></notes><urls></urls><custom2><style face="normal" font="default" size="100%">PMC3174755</style></custom2><electronic-resource-num><style face="normal" font="default" size="100%">10.1152/ajpregu.00203.2011</style></electronic-resource-num><remote-database-provider><style face="normal" font="default" size="100%">NLM</style></remote-database-provider><language><style face="normal" font="default" size="100%">eng</style></language></record><record><database name="ESCC.enl" path="C:\Users\35387\Desktop\ESCC.enl">ESCC.enl</database><source-app name="EndNote" version="19.3">EndNote</source-app><rec-number>747</rec-number><foreign-keys><key app="EN" db-id="pxav95dxstw2e6erv585ffrpvfw29tprsttv">747</key></foreign-keys><ref-type name="Journal Article">17</ref-type><contributors><authors><author><style face="normal" font="default" size="100%">Driscoll, D. J.</style></author><author><style face="normal" font="default" size="100%">Offord, K. P.</style></author><author><style face="normal" font="default" size="100%">Feldt, R. H.</style></author><author><style face="normal" font="default" size="100%">Schaff, H. V.</style></author><author><style face="normal" font="default" size="100%">Puga, F. J.</style></author><author><style face="normal" font="default" size="100%">Danielson, G. K.</style></author></authors></contributors><auth-address><style face="normal" font="default" size="100%">Section of Pediatric Cardiology, Mayo Clinic, MN 55905.</style></auth-address><titles><title><style face="normal" font="default" size="100%">Five- to fifteen-year follow-up after Fontan operation</style></title><secondary-title><style face="normal" font="default" size="100%">Circulation</style></secondary-title></titles><periodical><full-title><style face="normal" font="default" size="100%">Circulation</style></full-title></periodical><pages><style face="normal" font="default" size="100%">469-96</style></pages><volume><style face="normal" font="default" size="100%">85</style></volume><number><style face="normal" font="default" size="100%">2</style></number><edition><style face="normal" font="default" size="100%">1992/02/01</style></edition><keywords><keyword><style face="normal" font="default" size="100%">Adolescent</style></keyword><keyword><style face="normal" font="default" size="100%">Adult</style></keyword><keyword><style face="normal" font="default" size="100%">Arrhythmias, Cardiac/etiology</style></keyword><keyword><style face="normal" font="default" size="100%">Blood Proteins/analysis</style></keyword><keyword><style face="normal" font="default" size="100%">Cardiac Surgical Procedures/*mortality</style></keyword><keyword><style face="normal" font="default" size="100%">Child</style></keyword><keyword><style face="normal" font="default" size="100%">Child, Preschool</style></keyword><keyword><style face="normal" font="default" size="100%">Female</style></keyword><keyword><style face="normal" font="default" size="100%">Fertility</style></keyword><keyword><style face="normal" font="default" size="100%">Follow-Up Studies</style></keyword><keyword><style face="normal" font="default" size="100%">Forecasting</style></keyword><keyword><style face="normal" font="default" size="100%">Humans</style></keyword><keyword><style face="normal" font="default" size="100%">Infant</style></keyword><keyword><style face="normal" font="default" size="100%">Male</style></keyword><keyword><style face="normal" font="default" size="100%">Morbidity</style></keyword><keyword><style face="normal" font="default" size="100%">Physical Endurance</style></keyword><keyword><style face="normal" font="default" size="100%">Postoperative Complications</style></keyword><keyword><style face="normal" font="default" size="100%">Postoperative Period</style></keyword><keyword><style face="normal" font="default" size="100%">Protein-Losing Enteropathies/etiology</style></keyword><keyword><style face="normal" font="default" size="100%">Reoperation</style></keyword><keyword><style face="normal" font="default" size="100%">Risk Factors</style></keyword><keyword><style face="normal" font="default" size="100%">Severity of Illness Index</style></keyword><keyword><style face="normal" font="default" size="100%">Survival Analysis</style></keyword><keyword><style face="normal" font="default" size="100%">Tricuspid Valve/*abnormalities/physiopathology/surgery</style></keyword></keywords><dates><year><style face="normal" font="default" size="100%">1992</style></year><pub-dates><date><style face="normal" font="default" size="100%">Feb</style></date></pub-dates></dates><isbn><style face="normal" font="default" size="100%">0009-7322 (Print)&#xD;0009-7322</style></isbn><accession-num><style face="normal" font="default" size="100%">1735145</style></accession-num><abstract><style face="normal" font="default" size="100%">BACKGROUND: The purpose of this study was to estimate survival and quality of outcome and assess factors associated with outcome for patients out 5 to 15 years from their Fontan operation. METHODS AND RESULTS: We studied 352 patients who had the Fontan operation prior to 1985. The overall 1-, 5-, and 10-year survival was 77%, 70%, and 60%, respectively. The following factors were significantly associated with lower survival: univentricular heart or complex congenital anomalies other than tricuspid atresia, early calendar year of operation, heterotaxia syndromes, early age at operation, increased pulmonary artery pressure, atrioventricular valve dysfunction, and higher (worse) New York Heart Association class. Reoperations were necessary for 103 of the 352 patients. At least 20% of the survivors have or have had cardiac arrhythmias requiring antiarrhythmic medication or mechanical pacemaker insertion. Between 7% and 10% of the patients have had or had protein-losing enteropathy/hypoproteinemia. At 5 years postoperatively, 122 patients (34.7%) were alive with a better New York Heart Association functional classification than preoperatively. Fifty-eight patients (16.5%) were alive and in the same functional classification, but 126 (35.8%) died within the first 5 years or were in a worse functional classification. Thirty-nine patients were doing excellently and 29 patients poorly 5 years after the operation. Of the surviving patients, 43% can do as much exercise as their peers, whereas 3% are incapable of exercise. CONCLUSIONS: To assure good functional long-term outcome in addition to survival, clinicians must exclude from selection for Fontan operation patients known to be at high risk for death or poor outcome.</style></abstract><notes><style face="normal" font="default" size="100%">Driscoll, D J&#xD;Offord, K P&#xD;Feldt, R H&#xD;Schaff, H V&#xD;Puga, F J&#xD;Danielson, G K&#xD;Journal Article&#xD;United States&#xD;Circulation. 1992 Feb;85(2):469-96. doi: 10.1161/01.cir.85.2.469.</style></notes><urls></urls><electronic-resource-num><style face="normal" font="default" size="100%">10.1161/01.cir.85.2.469</style></electronic-resource-num><remote-database-provider><style face="normal" font="default" size="100%">NLM</style></remote-database-provider><language><style face="normal" font="default" size="100%">eng</style></language></record><record><database name="ESCC.enl" path="C:\Users\35387\Desktop\ESCC.enl">ESCC.enl</database><source-app name="EndNote" version="19.3">EndNote</source-app><rec-number>753</rec-number><foreign-keys><key app="EN" db-id="pxav95dxstw2e6erv585ffrpvfw29tprsttv">753</key></foreign-keys><ref-type name="Journal Article">17</ref-type><contributors><authors><author><style face="normal" font="default" size="100%">Edna, T. H.</style></author><author><style face="normal" font="default" size="100%">Cappelen, J.</style></author></authors></contributors><titles><title><style face="normal" font="default" size="100%">Head injury in road traffic accidents. A prospective Study in Trøndelag, Norway, 1979-80</style></title><secondary-title><style face="normal" font="default" size="100%">Scand J Soc Med</style></secondary-title></titles><periodical><full-title><style face="normal" font="default" size="100%">Scand J Soc Med</style></full-title></periodical><pages><style face="normal" font="default" size="100%">23-7</style></pages><volume><style face="normal" font="default" size="100%">13</style></volume><number><style face="normal" font="default" size="100%">1</style></number><edition><style face="normal" font="default" size="100%">1985/01/01</style></edition><keywords><keyword><style face="normal" font="default" size="100%">*Accidents, Traffic</style></keyword><keyword><style face="normal" font="default" size="100%">Adolescent</style></keyword><keyword><style face="normal" font="default" size="100%">Adult</style></keyword><keyword><style face="normal" font="default" size="100%">Automobiles</style></keyword><keyword><style face="normal" font="default" size="100%">Bicycling</style></keyword><keyword><style face="normal" font="default" size="100%">Child</style></keyword><keyword><style face="normal" font="default" size="100%">Child, Preschool</style></keyword><keyword><style face="normal" font="default" size="100%">Craniocerebral Trauma/*epidemiology</style></keyword><keyword><style face="normal" font="default" size="100%">Female</style></keyword><keyword><style face="normal" font="default" size="100%">Head Protective Devices</style></keyword><keyword><style face="normal" font="default" size="100%">Humans</style></keyword><keyword><style face="normal" font="default" size="100%">Male</style></keyword><keyword><style face="normal" font="default" size="100%">Norway</style></keyword><keyword><style face="normal" font="default" size="100%">Prospective Studies</style></keyword><keyword><style face="normal" font="default" size="100%">Seat Belts</style></keyword><keyword><style face="normal" font="default" size="100%">Sex Ratio</style></keyword><keyword><style face="normal" font="default" size="100%">Time Factors</style></keyword></keywords><dates><year><style face="normal" font="default" size="100%">1985</style></year></dates><isbn><style face="normal" font="default" size="100%">0300-8037 (Print)&#xD;0300-8037</style></isbn><accession-num><style face="normal" font="default" size="100%">3992212</style></accession-num><abstract><style face="normal" font="default" size="100%">The purpose of the present prospective investigation was to study the epidemiology of head injuries sustained in road traffic accidents. The characteristics of all 503 head-injured patients admitted to hospitals in the two counties of Trøndelag province, Norway, in 1979 and 1980 are described. The annual incidence was 89 per 100 000 inhabitants. There was a male preponderance in all categories of victims. The highest male to female ratio was found in motorcyclists and mopedists (6.3:1). Pedal cycle accidents accounted for 33% of all accidents, constituting the most common cause of head injury on the roads in the period from May to the end of September. There were more pedal cycle accidents in the present series than in previous studies on road traffic accidents.</style></abstract><notes><style face="normal" font="default" size="100%">Edna, T H&#xD;Cappelen, J&#xD;Journal Article&#xD;Research Support, Non-U.S. Gov&apos;t&#xD;Sweden&#xD;Scand J Soc Med. 1985;13(1):23-7. doi: 10.1177/140349488501300103.</style></notes><urls></urls><electronic-resource-num><style face="normal" font="default" size="100%">10.1177/140349488501300103</style></electronic-resource-num><remote-database-provider><style face="normal" font="default" size="100%">NLM</style></remote-database-provider><language><style face="normal" font="default" size="100%">eng</style></language></record><record><database name="ESCC.enl" path="C:\Users\35387\Desktop\ESCC.enl">ESCC.enl</database><source-app name="EndNote" version="19.3">EndNote</source-app><rec-number>719</rec-number><foreign-keys><key app="EN" db-id="pxav95dxstw2e6erv585ffrpvfw29tprsttv">719</key></foreign-keys><ref-type name="Journal Article">17</ref-type><contributors><authors><author><style face="normal" font="default" size="100%">Ellis, R. J.</style></author><author><style face="normal" font="default" size="100%">van den Heuvel, M. R.</style></author><author><style face="normal" font="default" size="100%">Smith, M. A.</style></author><author><style face="normal" font="default" size="100%">Ling, N.</style></author></authors></contributors><auth-address><style face="normal" font="default" size="100%">Forest Research, Rotorua, New Zealand.</style></auth-address><titles><title><style face="normal" font="default" size="100%">Effects of maternal versus direct exposure to pulp and paper mill effluent on rainbow trout early life stages</style></title><secondary-title><style face="normal" font="default" size="100%">J Toxicol Environ Health A</style></secondary-title></titles><periodical><full-title><style face="normal" font="default" size="100%">J Toxicol Environ Health A</style></full-title></periodical><pages><style face="normal" font="default" size="100%">369-87</style></pages><volume><style face="normal" font="default" size="100%">68</style></volume><number><style face="normal" font="default" size="100%">5</style></number><edition><style face="normal" font="default" size="100%">2005/04/01</style></edition><keywords><keyword><style face="normal" font="default" size="100%">Animals</style></keyword><keyword><style face="normal" font="default" size="100%">Body Size</style></keyword><keyword><style face="normal" font="default" size="100%">Embryo, Nonmammalian/drug effects/embryology</style></keyword><keyword><style face="normal" font="default" size="100%">Female</style></keyword><keyword><style face="normal" font="default" size="100%">Fertility/drug effects</style></keyword><keyword><style face="normal" font="default" size="100%">Fertilization</style></keyword><keyword><style face="normal" font="default" size="100%">Gonads/drug effects/*growth &amp; development</style></keyword><keyword><style face="normal" font="default" size="100%">*Industrial Waste</style></keyword><keyword><style face="normal" font="default" size="100%">Larva/growth &amp; development</style></keyword><keyword><style face="normal" font="default" size="100%">Male</style></keyword><keyword><style face="normal" font="default" size="100%">Maternal Exposure</style></keyword><keyword><style face="normal" font="default" size="100%">Oncorhynchus mykiss/*growth &amp; development</style></keyword><keyword><style face="normal" font="default" size="100%">Paper</style></keyword><keyword><style face="normal" font="default" size="100%">Swimming</style></keyword><keyword><style face="normal" font="default" size="100%">Water Pollutants, Chemical/*toxicity</style></keyword></keywords><dates><year><style face="normal" font="default" size="100%">2005</style></year><pub-dates><date><style face="normal" font="default" size="100%">Mar 12</style></date></pub-dates></dates><isbn><style face="normal" font="default" size="100%">1528-7394 (Print)&#xD;0098-4108</style></isbn><accession-num><style face="normal" font="default" size="100%">15799628</style></accession-num><abstract><style face="normal" font="default" size="100%">The acute and chronic effects of secondary-treated effluent from a New Zealand pulp and paper mill were assessed using both long-term adult and early life stage (ELS) laboratory exposures of rainbow trout. The relative impact of maternal exposure versus ELS exposure was assessed by a comparison of directly exposed eggs and larvae with the eggs and larvae of exposed adult trout that were reared in reference water. Rainbow trout were exposed to a secondary-treated mixed thermomechanical/bleached kraft mill effluent at a concentration of 15% or to reference water from the egg through to 320-d-old juveniles. The 2 adult rainbow trout exposures were undertaken with nominal concentrations of 10% and 12% treated effluent, respectively. There was no marked effect of water hardening with 15% effluent on fertility or survival of eggs to 16 d. In a subsequent exposure (with hardening in reference water), no significant effects were found on mortality to hatch, time to hatch, length at hatch, mortality to swim-up, mortality to 320 d, or deformity rate at hatch. At experimental termination (320 d), direct-exposed juveniles had smaller livers and reduced condition factor, likely due to differences in food consumption. In 2 subsequent consecutive experiments, exposure of adult trout to 10% and 12% effluent for 2 mo, followed by incubation of the fertilized eggs in reference water, produced no impact on fertility, survival to hatch, survival to swim-up, or length and weight of fry at swim-up. Exposure of adult trout to 12% treated effluent for 8 mo prior to egg fertilization also did not result in differing rates of fertility, mortality to hatch or mortality to swim-up. However, the 8-mo maternal exposure did result in swim-up fry that were significantly shorter and weighed less than the reference swim-up fry. This difference was directly attributable to smaller eggs in the 8-mo-exposed female trout. These results demonstrate that this pulp and paper mill effluent is more likely to elicit indirect impacts on progeny size through chronic exposure of adults to effluent during gonadal recrudescence rather than through direct exposure of early life stages to effluent.</style></abstract><notes><style face="normal" font="default" size="100%">Ellis, Rosanne J&#xD;van den Heuvel, Michael R&#xD;Smith, Murray A&#xD;Ling, Nicholas&#xD;Journal Article&#xD;Research Support, Non-U.S. Gov&apos;t&#xD;England&#xD;J Toxicol Environ Health A. 2005 Mar 12;68(5):369-87. doi: 10.1080/15287390590900787.</style></notes><urls></urls><electronic-resource-num><style face="normal" font="default" size="100%">10.1080/15287390590900787</style></electronic-resource-num><remote-database-provider><style face="normal" font="default" size="100%">NLM</style></remote-database-provider><language><style face="normal" font="default" size="100%">eng</style></language></record><record><database name="ESCC.enl" path="C:\Users\35387\Desktop\ESCC.enl">ESCC.enl</database><source-app name="EndNote" version="19.3">EndNote</source-app><rec-number>688</rec-number><foreign-keys><key app="EN" db-id="pxav95dxstw2e6erv585ffrpvfw29tprsttv">688</key></foreign-keys><ref-type name="Journal Article">17</ref-type><contributors><authors><author><style face="normal" font="default" size="100%">Frančíková, D.</style></author></authors></contributors><titles><title><style face="normal" font="default" size="100%">&quot;A matter of physical health and strength”: disciplining the female body and reproducing the Czech national community in the mid-nineteenth century</style></title><secondary-title><style face="normal" font="default" size="100%">J Womens Hist</style></secondary-title></titles><periodical><full-title><style face="normal" font="default" size="100%">J Womens Hist</style></full-title></periodical><pages><style face="normal" font="default" size="100%">59-81</style></pages><volume><style face="normal" font="default" size="100%">23</style></volume><number><style face="normal" font="default" size="100%">4</style></number><edition><style face="normal" font="default" size="100%">2012/01/19</style></edition><keywords><keyword><style face="normal" font="default" size="100%">*Birth Rate/ethnology</style></keyword><keyword><style face="normal" font="default" size="100%">Czechoslovakia/ethnology</style></keyword><keyword><style face="normal" font="default" size="100%">*Fertility</style></keyword><keyword><style face="normal" font="default" size="100%">History, 19th Century</style></keyword><keyword><style face="normal" font="default" size="100%">Muscle Strength</style></keyword><keyword><style face="normal" font="default" size="100%">*Physical Fitness/history/physiology/psychology</style></keyword><keyword><style face="normal" font="default" size="100%">*Women/education/history/psychology</style></keyword><keyword><style face="normal" font="default" size="100%">Women&apos;s Health/ethnology/history</style></keyword><keyword><style face="normal" font="default" size="100%">*Women&apos;s Rights/economics/education/history/legislation &amp; jurisprudence</style></keyword></keywords><dates><year><style face="normal" font="default" size="100%">2011</style></year></dates><isbn><style face="normal" font="default" size="100%">1042-7961 (Print)&#xD;1042-7961</style></isbn><accession-num><style face="normal" font="default" size="100%">22250310</style></accession-num><abstract><style face="normal" font="default" size="100%">An 1850 article “Uzavírání sňatku” (“Marriage”) by Czech physician Jan Špott outlined the requirements for those who considered themselves part of the Czech national community. Špott stressed that those concerned with the future national existence had to educate themselves and each other to create healthy offspring. I examine Špott’s article with regard to contemporary ideas about fitness, the role of women, the need to discipline the female body, as well as the importance of education in reproducing the community. This article’s analysis - set in the broader context of the history of women, medicine, and nationalisms - shows that nation-oriented education could be perceived as a way to ensure the nation’s future existence while simultaneously emphasizing the responsibility of individuals, and particularly women, for the reproduction of the community. Špott’s propositions are significant to other nineteenth-century national movements and to postnational contexts where national fitness is a concern.</style></abstract><notes><style face="normal" font="default" size="100%">Frančíková, Dáša&#xD;Historical Article&#xD;Journal Article&#xD;United States&#xD;J Womens Hist. 2011;23(4):59-81. doi: 10.1353/jowh.2011.0040.</style></notes><urls></urls><electronic-resource-num><style face="normal" font="default" size="100%">10.1353/jowh.2011.0040</style></electronic-resource-num><remote-database-provider><style face="normal" font="default" size="100%">HMD</style></remote-database-provider><language><style face="normal" font="default" size="100%">eng</style></language></record><record><database name="ESCC.enl" path="C:\Users\35387\Desktop\ESCC.enl">ESCC.enl</database><source-app name="EndNote" version="19.3">EndNote</source-app><rec-number>755</rec-number><foreign-keys><key app="EN" db-id="pxav95dxstw2e6erv585ffrpvfw29tprsttv">755</key></foreign-keys><ref-type name="Journal Article">17</ref-type><contributors><authors><author><style face="normal" font="default" size="100%">Frisch, R. E.</style></author></authors></contributors><titles><title><style face="normal" font="default" size="100%">Body fat, puberty and fertility</style></title><secondary-title><style face="normal" font="default" size="100%">Biol Rev Camb Philos Soc</style></secondary-title></titles><periodical><full-title><style face="normal" font="default" size="100%">Biol Rev Camb Philos Soc</style></full-title></periodical><pages><style face="normal" font="default" size="100%">161-88</style></pages><volume><style face="normal" font="default" size="100%">59</style></volume><number><style face="normal" font="default" size="100%">2</style></number><edition><style face="normal" font="default" size="100%">1984/05/01</style></edition><keywords><keyword><style face="normal" font="default" size="100%">Adolescent</style></keyword><keyword><style face="normal" font="default" size="100%">Adult</style></keyword><keyword><style face="normal" font="default" size="100%">Aged</style></keyword><keyword><style face="normal" font="default" size="100%">Amenorrhea/physiopathology</style></keyword><keyword><style face="normal" font="default" size="100%">Body Temperature</style></keyword><keyword><style face="normal" font="default" size="100%">*Body Weight</style></keyword><keyword><style face="normal" font="default" size="100%">Child</style></keyword><keyword><style face="normal" font="default" size="100%">Child, Preschool</style></keyword><keyword><style face="normal" font="default" size="100%">Dancing</style></keyword><keyword><style face="normal" font="default" size="100%">Eating</style></keyword><keyword><style face="normal" font="default" size="100%">Female</style></keyword><keyword><style face="normal" font="default" size="100%">*Fertility</style></keyword><keyword><style face="normal" font="default" size="100%">Gonadotropins/metabolism</style></keyword><keyword><style face="normal" font="default" size="100%">Humans</style></keyword><keyword><style face="normal" font="default" size="100%">Infant</style></keyword><keyword><style face="normal" font="default" size="100%">Infant, Newborn</style></keyword><keyword><style face="normal" font="default" size="100%">Male</style></keyword><keyword><style face="normal" font="default" size="100%">Menarche</style></keyword><keyword><style face="normal" font="default" size="100%">Middle Aged</style></keyword><keyword><style face="normal" font="default" size="100%">Nutritional Physiological Phenomena</style></keyword><keyword><style face="normal" font="default" size="100%">Ovulation</style></keyword><keyword><style face="normal" font="default" size="100%">Physical Exertion</style></keyword><keyword><style face="normal" font="default" size="100%">*Puberty</style></keyword><keyword><style face="normal" font="default" size="100%">Reproduction</style></keyword><keyword><style face="normal" font="default" size="100%">Sports</style></keyword></keywords><dates><year><style face="normal" font="default" size="100%">1984</style></year><pub-dates><date><style face="normal" font="default" size="100%">May</style></date></pub-dates></dates><isbn><style face="normal" font="default" size="100%">1464-7931 (Print)&#xD;0006-3231</style></isbn><accession-num><style face="normal" font="default" size="100%">6375750</style></accession-num><notes><style face="normal" font="default" size="100%">Frisch, R E&#xD;Journal Article&#xD;Review&#xD;England&#xD;Biol Rev Camb Philos Soc. 1984 May;59(2):161-88. doi: 10.1111/j.1469-185x.1984.tb00406.x.</style></notes><urls></urls><electronic-resource-num><style face="normal" font="default" size="100%">10.1111/j.1469-185x.1984.tb00406.x</style></electronic-resource-num><remote-database-provider><style face="normal" font="default" size="100%">NLM</style></remote-database-provider><language><style face="normal" font="default" size="100%">eng</style></language></record><record><database name="ESCC.enl" path="C:\Users\35387\Desktop\ESCC.enl">ESCC.enl</database><source-app name="EndNote" version="19.3">EndNote</source-app><rec-number>752</rec-number><foreign-keys><key app="EN" db-id="pxav95dxstw2e6erv585ffrpvfw29tprsttv">752</key></foreign-keys><ref-type name="Journal Article">17</ref-type><contributors><authors><author><style face="normal" font="default" size="100%">Frisch, R. E.</style></author></authors></contributors><titles><title><style face="normal" font="default" size="100%">Fatness, menarche, and female fertility</style></title><secondary-title><style face="normal" font="default" size="100%">Perspect Biol Med</style></secondary-title></titles><periodical><full-title><style face="normal" font="default" size="100%">Perspect Biol Med</style></full-title></periodical><pages><style face="normal" font="default" size="100%">611-33</style></pages><volume><style face="normal" font="default" size="100%">28</style></volume><number><style face="normal" font="default" size="100%">4</style></number><edition><style face="normal" font="default" size="100%">1985/01/01</style></edition><keywords><keyword><style face="normal" font="default" size="100%">Adipose Tissue/physiology</style></keyword><keyword><style face="normal" font="default" size="100%">Adolescent</style></keyword><keyword><style face="normal" font="default" size="100%">Body Weight</style></keyword><keyword><style face="normal" font="default" size="100%">Energy Intake</style></keyword><keyword><style face="normal" font="default" size="100%">Female</style></keyword><keyword><style face="normal" font="default" size="100%">*Fertility</style></keyword><keyword><style face="normal" font="default" size="100%">Humans</style></keyword><keyword><style face="normal" font="default" size="100%">Hypothalamus/physiopathology</style></keyword><keyword><style face="normal" font="default" size="100%">Male</style></keyword><keyword><style face="normal" font="default" size="100%">*Menarche</style></keyword><keyword><style face="normal" font="default" size="100%">Menstruation</style></keyword><keyword><style face="normal" font="default" size="100%">Obesity/*physiopathology</style></keyword><keyword><style face="normal" font="default" size="100%">Reproduction</style></keyword><keyword><style face="normal" font="default" size="100%">Sex Factors</style></keyword><keyword><style face="normal" font="default" size="100%">Sports</style></keyword><keyword><style face="normal" font="default" size="100%">*Amenorrhea--etiology</style></keyword><keyword><style face="normal" font="default" size="100%">Biology</style></keyword><keyword><style face="normal" font="default" size="100%">*Body Weight</style></keyword><keyword><style face="normal" font="default" size="100%">Diseases</style></keyword><keyword><style face="normal" font="default" size="100%">*Menarche--changes</style></keyword><keyword><style face="normal" font="default" size="100%">*Menstruation</style></keyword><keyword><style face="normal" font="default" size="100%">*Menstruation Disorders</style></keyword><keyword><style face="normal" font="default" size="100%">Physiology</style></keyword></keywords><dates><year><style face="normal" font="default" size="100%">1985</style></year><pub-dates><date><style face="normal" font="default" size="100%">Summer</style></date></pub-dates></dates><isbn><style face="normal" font="default" size="100%">0031-5982 (Print)&#xD;0031-5982</style></isbn><accession-num><style face="normal" font="default" size="100%">4034365</style></accession-num><abstract><style face="normal" font="default" size="100%">It is hypothesized that a particular ratio of fat to lean mass is required for menarche and the maintenance of regular menstrual cycles. Females who lose 10-15% of normal weight for height, equivalent to a loss of 1/3 of body fat, become amenorrheic, presumably due to hypothalamic dysfunction. Adipose tissue may provide signals to the central nervous system and gonadotropin regulatory areas either directly, by estrogen production, or indirectly, by the effects of relative fatness on temperature control and metabolic rate, or by both means. Women with hypothalamic dysfunction experience changes in the secretion of gonadotropins, luteinizing hormone, follicle-stimulating hormone, and estrogen. Weight gain restores postmenarcheal secretion patterns. This approach suggests that the secular trend toward earlier age at menarche reflects earlier attainment of critical weight as a result of improved nutrition and child care. In many societies, subnutrition may explain the observed submaximum fertility. This suggests a need to integrate family planning programs with nutrition programs in many developing countries. It is important to note that the prediction of the minimum weight for height for onset and maintenance of ovulatory cycles is from total water as percentage of body weight. Although the percentage of fat in the body is inversely related to the percent of body water, only the latter is predictive. Successful prediction of the minimum weights for height is related to a lean mass/fat ratio represented by about 17% fat of body weight at menarche and 22% of body weight at the completion of growth at age 18 years.&#xD;eng</style></abstract><notes><style face="normal" font="default" size="100%">Frisch, R E&#xD;Journal Article&#xD;Research Support, Non-U.S. Gov&apos;t&#xD;United States&#xD;Perspect Biol Med. 1985 Summer;28(4):611-33. doi: 10.1353/pbm.1985.0010.</style></notes><urls></urls><electronic-resource-num><style face="normal" font="default" size="100%">10.1353/pbm.1985.0010</style></electronic-resource-num><remote-database-provider><style face="normal" font="default" size="100%">NLM</style></remote-database-provider><language><style face="normal" font="default" size="100%">eng</style></language></record><record><database name="ESCC.enl" path="C:\Users\35387\Desktop\ESCC.enl">ESCC.enl</database><source-app name="EndNote" version="19.3">EndNote</source-app><rec-number>750</rec-number><foreign-keys><key app="EN" db-id="pxav95dxstw2e6erv585ffrpvfw29tprsttv">750</key></foreign-keys><ref-type name="Journal Article">17</ref-type><contributors><authors><author><style face="normal" font="default" size="100%">Frisch, R. E.</style></author></authors></contributors><auth-address><style face="normal" font="default" size="100%">Harvard Center for Population Studies, Cambridge, MA 02138.</style></auth-address><titles><title><style face="normal" font="default" size="100%">Body fat, menarche, fitness and fertility</style></title><secondary-title><style face="normal" font="default" size="100%">Hum Reprod</style></secondary-title></titles><periodical><full-title><style face="normal" font="default" size="100%">Hum Reprod</style></full-title></periodical><pages><style face="normal" font="default" size="100%">521-33</style></pages><volume><style face="normal" font="default" size="100%">2</style></volume><number><style face="normal" font="default" size="100%">6</style></number><edition><style face="normal" font="default" size="100%">1987/08/01</style></edition><keywords><keyword><style face="normal" font="default" size="100%">Adipose Tissue/*physiology</style></keyword><keyword><style face="normal" font="default" size="100%">Adolescent</style></keyword><keyword><style face="normal" font="default" size="100%">Body Composition</style></keyword><keyword><style face="normal" font="default" size="100%">Body Weight</style></keyword><keyword><style face="normal" font="default" size="100%">Female</style></keyword><keyword><style face="normal" font="default" size="100%">*Fertility</style></keyword><keyword><style face="normal" font="default" size="100%">Follicle Stimulating Hormone/metabolism</style></keyword><keyword><style face="normal" font="default" size="100%">Humans</style></keyword><keyword><style face="normal" font="default" size="100%">Hypothalamus/physiopathology</style></keyword><keyword><style face="normal" font="default" size="100%">Luteinizing Hormone/metabolism</style></keyword><keyword><style face="normal" font="default" size="100%">Male</style></keyword><keyword><style face="normal" font="default" size="100%">*Menarche</style></keyword><keyword><style face="normal" font="default" size="100%">Nutritional Physiological Phenomena</style></keyword><keyword><style face="normal" font="default" size="100%">Physical Exertion</style></keyword><keyword><style face="normal" font="default" size="100%">*Physical Fitness</style></keyword><keyword><style face="normal" font="default" size="100%">*Age Factors</style></keyword><keyword><style face="normal" font="default" size="100%">Behavior</style></keyword><keyword><style face="normal" font="default" size="100%">*Biological Characteristics</style></keyword><keyword><style face="normal" font="default" size="100%">Biology</style></keyword><keyword><style face="normal" font="default" size="100%">*Birth Intervals</style></keyword><keyword><style face="normal" font="default" size="100%">*Body Weight</style></keyword><keyword><style face="normal" font="default" size="100%">Demographic Factors</style></keyword><keyword><style face="normal" font="default" size="100%">Diseases</style></keyword><keyword><style face="normal" font="default" size="100%">*Fecundity</style></keyword><keyword><style face="normal" font="default" size="100%">Fertility Measurements</style></keyword><keyword><style face="normal" font="default" size="100%">*Life Style</style></keyword><keyword><style face="normal" font="default" size="100%">*Malnutrition</style></keyword><keyword><style face="normal" font="default" size="100%">*Menopause</style></keyword><keyword><style face="normal" font="default" size="100%">Menstruation</style></keyword><keyword><style face="normal" font="default" size="100%">Nutrition Disorders</style></keyword><keyword><style face="normal" font="default" size="100%">Physiology</style></keyword><keyword><style face="normal" font="default" size="100%">Population</style></keyword><keyword><style face="normal" font="default" size="100%">Population Characteristics</style></keyword><keyword><style face="normal" font="default" size="100%">Population Dynamics</style></keyword><keyword><style face="normal" font="default" size="100%">*Reproduction</style></keyword><keyword><style face="normal" font="default" size="100%">*World</style></keyword></keywords><dates><year><style face="normal" font="default" size="100%">1987</style></year><pub-dates><date><style face="normal" font="default" size="100%">Aug</style></date></pub-dates></dates><isbn><style face="normal" font="default" size="100%">0268-1161 (Print)&#xD;0268-1161</style></isbn><accession-num><style face="normal" font="default" size="100%">3117838</style></accession-num><abstract><style face="normal" font="default" size="100%">Many well-trained athletes, ballet dancers and women who diet excessively have secondary or primary amenorrhoea. Less extensive training or weight loss may result in anovulatory menstrual cycles, or a shortened luteal phase. These disruptions of reproductive ability are due to hypothalamic dysfunction, which is correlated with weight loss or excessive leanness. It is proposed that these associations are causal and that the high percentage of body fat (26-28%) in the mature human female may influence reproduction directly. Four mechanisms are known: (i) adipose tissue converts androgens to oestrogen by aromatization. Body fat is thus a significant extragonadal source of oestrogen; (ii) body weight, hence fatness, influences the direction of oestrogen metabolism to more potent or less potent forms; leaner women make more catechol oestrogens, the less potent form; (iii) obese women and young, fat girls have a diminished capacity for oestrogen to bind sex-hormone-binding-globulin; (iv) adipose tissue can store steroid hormones. An indirect mechanism may be signals of abnormal control of temperature and changes in energy metabolism, which accompany excessive leanness. The hypothalamic reproductive dysfunction results in abnormal gonadotrophin secretion: there is an age inappropriate secretory pattern of luteinizing hormone (LH) and follicle stimulating hormone (FSH), resembling that of prepubertal children. The secretion of LH and the responses to LHRH are reduced in direct correlation with the amount of weight loss. Other evidence from non-athletic and athletic women and mammals is presented in support of the hypothesis that a particular, minimum ratio of fat to lean mass is normally necessary for menarche (approximately 17% fat/body wt) and the maintenance of female reproductive ability (approximately 22% fat/body wt). Nomograms are given for the prediction of these critical weights for height from a fatness index; these weights are useful clinically in the evaluation of nutritional amenorrhoea and the restoration of fertility in underweight women. Evidence is presented that undernutrition and hard physical work can affect the natural fertility of populations, by the delay of menarche, a longer period of adolescent subfecundity, a longer birth interval and an earlier age of menopause. Data from a study of the long-term reproductive health of 2622 former college athletes compared with 2766 non-athletes show that the former college athletes had a significantly lower lifetime occurrence of breast cancer and cancers of the reproductive system, and a lower lifetime occurrence of benign tumours of these tissues, compared with the non-athletes.(ABSTRACT TRUNCATED AT 400 WORDS)</style></abstract><notes><style face="normal" font="default" size="100%">Frisch, R E&#xD;Journal Article&#xD;Review&#xD;England&#xD;Hum Reprod. 1987 Aug;2(6):521-33. doi: 10.1093/oxfordjournals.humrep.a136582.</style></notes><urls></urls><electronic-resource-num><style face="normal" font="default" size="100%">10.1093/oxfordjournals.humrep.a136582</style></electronic-resource-num><remote-database-provider><style face="normal" font="default" size="100%">NLM</style></remote-database-provider><language><style face="normal" font="default" size="100%">eng</style></language></record><record><database name="ESCC.enl" path="C:\Users\35387\Desktop\ESCC.enl">ESCC.enl</database><source-app name="EndNote" version="19.3">EndNote</source-app><rec-number>749</rec-number><foreign-keys><key app="EN" db-id="pxav95dxstw2e6erv585ffrpvfw29tprsttv">749</key></foreign-keys><ref-type name="Journal Article">17</ref-type><contributors><authors><author><style face="normal" font="default" size="100%">Frisch, R. E.</style></author></authors></contributors><titles><title><style face="normal" font="default" size="100%">Fatness and fertility</style></title><secondary-title><style face="normal" font="default" size="100%">Sci Am</style></secondary-title></titles><periodical><full-title><style face="normal" font="default" size="100%">Sci Am</style></full-title></periodical><pages><style face="normal" font="default" size="100%">88-95</style></pages><volume><style face="normal" font="default" size="100%">258</style></volume><number><style face="normal" font="default" size="100%">3</style></number><edition><style face="normal" font="default" size="100%">1988/03/01</style></edition><keywords><keyword><style face="normal" font="default" size="100%">Adipose Tissue/*physiology</style></keyword><keyword><style face="normal" font="default" size="100%">Adolescent</style></keyword><keyword><style face="normal" font="default" size="100%">Animals</style></keyword><keyword><style face="normal" font="default" size="100%">Body Composition</style></keyword><keyword><style face="normal" font="default" size="100%">Body Weight</style></keyword><keyword><style face="normal" font="default" size="100%">Female</style></keyword><keyword><style face="normal" font="default" size="100%">*Fertility</style></keyword><keyword><style face="normal" font="default" size="100%">Hormones/physiology</style></keyword><keyword><style face="normal" font="default" size="100%">Humans</style></keyword><keyword><style face="normal" font="default" size="100%">Menstruation</style></keyword><keyword><style face="normal" font="default" size="100%">Ovulation</style></keyword><keyword><style face="normal" font="default" size="100%">Sports</style></keyword><keyword><style face="normal" font="default" size="100%">*Biological Characteristics</style></keyword><keyword><style face="normal" font="default" size="100%">*Biology</style></keyword><keyword><style face="normal" font="default" size="100%">*Body Weight</style></keyword><keyword><style face="normal" font="default" size="100%">Demographic Factors</style></keyword><keyword><style face="normal" font="default" size="100%">*Fecundity</style></keyword><keyword><style face="normal" font="default" size="100%">Health</style></keyword><keyword><style face="normal" font="default" size="100%">*Nutrition</style></keyword><keyword><style face="normal" font="default" size="100%">*Nutrition Indexes</style></keyword><keyword><style face="normal" font="default" size="100%">*Physiology</style></keyword><keyword><style face="normal" font="default" size="100%">Population</style></keyword><keyword><style face="normal" font="default" size="100%">Population Dynamics</style></keyword><keyword><style face="normal" font="default" size="100%">*Reproduction</style></keyword><keyword><style face="normal" font="default" size="100%">*World</style></keyword></keywords><dates><year><style face="normal" font="default" size="100%">1988</style></year><pub-dates><date><style face="normal" font="default" size="100%">Mar</style></date></pub-dates></dates><isbn><style face="normal" font="default" size="100%">0036-8733 (Print)&#xD;0036-8733</style></isbn><accession-num><style face="normal" font="default" size="100%">3051352</style></accession-num><abstract><style face="normal" font="default" size="100%">The relationship between fatness and fecundity in women is explored. The author presents evidence that a woman must store a threshold or minimum amount of body fat in order to be able to reproduce. The possible mechanisms by which the amount of body fat might affect fecundity are examined. Consideration is also given to the effects of dieting and exercise on fecundity.&#xD;eng</style></abstract><notes><style face="normal" font="default" size="100%">Frisch, R E&#xD;Journal Article&#xD;Review&#xD;United States&#xD;Sci Am. 1988 Mar;258(3):88-95. doi: 10.1038/scientificamerican0388-88.</style></notes><urls></urls><electronic-resource-num><style face="normal" font="default" size="100%">10.1038/scientificamerican0388-88</style></electronic-resource-num><remote-database-provider><style face="normal" font="default" size="100%">NLM</style></remote-database-provider><language><style face="normal" font="default" size="100%">eng</style></language></record><record><database name="ESCC.enl" path="C:\Users\35387\Desktop\ESCC.enl">ESCC.enl</database><source-app name="EndNote" version="19.3">EndNote</source-app><rec-number>683</rec-number><foreign-keys><key app="EN" db-id="pxav95dxstw2e6erv585ffrpvfw29tprsttv">683</key></foreign-keys><ref-type name="Journal Article">17</ref-type><contributors><authors><author><style face="normal" font="default" size="100%">Füessl, H. S.</style></author></authors></contributors><titles><title><style face="normal" font="default" size="100%">[Baby boom after championship league victory?]</style></title><secondary-title><style face="normal" font="default" size="100%">MMW Fortschr Med</style></secondary-title></titles><periodical><full-title><style face="normal" font="default" size="100%">MMW Fortschr Med</style></full-title></periodical><pages><style face="normal" font="default" size="100%">36</style></pages><volume><style face="normal" font="default" size="100%">156</style></volume><number><style face="normal" font="default" size="100%">3</style></number><edition><style face="normal" font="default" size="100%">2014/06/19</style></edition><keywords><keyword><style face="normal" font="default" size="100%">*Athletic Performance</style></keyword><keyword><style face="normal" font="default" size="100%">*Birth Rate</style></keyword><keyword><style face="normal" font="default" size="100%">*Competitive Behavior</style></keyword><keyword><style face="normal" font="default" size="100%">Humans</style></keyword><keyword><style face="normal" font="default" size="100%">*Population Growth</style></keyword><keyword><style face="normal" font="default" size="100%">*Soccer</style></keyword><keyword><style face="normal" font="default" size="100%">Spain</style></keyword><keyword><style face="normal" font="default" size="100%">Statistics as Topic</style></keyword></keywords><dates><year><style face="normal" font="default" size="100%">2014</style></year><pub-dates><date><style face="normal" font="default" size="100%">Feb 20</style></date></pub-dates></dates><orig-pub><style face="normal" font="default" size="100%">Babyboom nach Champions-League-Sieg?</style></orig-pub><isbn><style face="normal" font="default" size="100%">1438-3276 (Print)&#xD;1438-3276</style></isbn><accession-num><style face="normal" font="default" size="100%">24938060</style></accession-num><notes><style face="normal" font="default" size="100%">Füessl, H S&#xD;News&#xD;Germany&#xD;MMW Fortschr Med. 2014 Feb 20;156(3):36.</style></notes><urls></urls><remote-database-provider><style face="normal" font="default" size="100%">NLM</style></remote-database-provider><language><style face="normal" font="default" size="100%">ger</style></language></record><record><database name="ESCC.enl" path="C:\Users\35387\Desktop\ESCC.enl">ESCC.enl</database><source-app name="EndNote" version="19.3">EndNote</source-app><rec-number>741</rec-number><foreign-keys><key app="EN" db-id="pxav95dxstw2e6erv585ffrpvfw29tprsttv">741</key></foreign-keys><ref-type name="Journal Article">17</ref-type><contributors><authors><author><style face="normal" font="default" size="100%">Gabler, S.</style></author><author><style face="normal" font="default" size="100%">Voland, E.</style></author></authors></contributors><auth-address><style face="normal" font="default" size="100%">Institut für Anthropologie, Universität Göttingen, Germany.</style></auth-address><titles><title><style face="normal" font="default" size="100%">Fitness of twinning</style></title><secondary-title><style face="normal" font="default" size="100%">Hum Biol</style></secondary-title></titles><periodical><full-title><style face="normal" font="default" size="100%">Hum Biol</style></full-title></periodical><pages><style face="normal" font="default" size="100%">699-713</style></pages><volume><style face="normal" font="default" size="100%">66</style></volume><number><style face="normal" font="default" size="100%">4</style></number><edition><style face="normal" font="default" size="100%">1994/08/01</style></edition><keywords><keyword><style face="normal" font="default" size="100%">Adult</style></keyword><keyword><style face="normal" font="default" size="100%">Female</style></keyword><keyword><style face="normal" font="default" size="100%">Fertility/*genetics/physiology</style></keyword><keyword><style face="normal" font="default" size="100%">Germany</style></keyword><keyword><style face="normal" font="default" size="100%">Humans</style></keyword><keyword><style face="normal" font="default" size="100%">Infant, Newborn</style></keyword><keyword><style face="normal" font="default" size="100%">Longevity/*genetics/physiology</style></keyword><keyword><style face="normal" font="default" size="100%">Male</style></keyword><keyword><style face="normal" font="default" size="100%">Maternal Age</style></keyword><keyword><style face="normal" font="default" size="100%">Maternal Mortality</style></keyword><keyword><style face="normal" font="default" size="100%">Middle Aged</style></keyword><keyword><style face="normal" font="default" size="100%">Parity</style></keyword><keyword><style face="normal" font="default" size="100%">*Physical Fitness</style></keyword><keyword><style face="normal" font="default" size="100%">Pilot Projects</style></keyword><keyword><style face="normal" font="default" size="100%">Pregnancy</style></keyword><keyword><style face="normal" font="default" size="100%">Pregnancy, Multiple/*genetics/physiology</style></keyword><keyword><style face="normal" font="default" size="100%">Rural Population</style></keyword><keyword><style face="normal" font="default" size="100%">Socioeconomic Factors</style></keyword><keyword><style face="normal" font="default" size="100%">Twins</style></keyword></keywords><dates><year><style face="normal" font="default" size="100%">1994</style></year><pub-dates><date><style face="normal" font="default" size="100%">Aug</style></date></pub-dates></dates><isbn><style face="normal" font="default" size="100%">0018-7143 (Print)&#xD;0018-7143</style></isbn><accession-num><style face="normal" font="default" size="100%">8088755</style></accession-num><abstract><style face="normal" font="default" size="100%">On the basis of a family reconstitution of the rural Krummhörn population (Ostfriesland, Germany) of the eighteenth and nineteenth centuries, we pursued the question of to what extent the birth of twins contributed to the reproductive fitness of their mothers. The twinning rate was 16.2/1000; the secondary sex ratio among twins was 0.93, and it was 1.16 among their singleton siblings. Mothers of twins were older, had a longer generative life phase, and achieved higher age-specific fertility rates with shorter birth intervals. Parity effects on twinning tendency could not be detected. Twin maternities caused reproductive costs, namely, increased maternal, infant, and child mortality and obviously higher intrafamilial competition, because adult twins had fewer local marriage chances and to a higher degree were forced to emigrate. These reproductive disadvantages mean that the productivity of a male pair of twins, as measured by the number of live-born grandchildren, is clearly less than the productivity of a single boy. On the other hand, the birth of a female pair of twins led to more live-born grandchildren than the birth of a single girl. In sum, mothers of twins achieved greater reproductive success, with 13.5% more live-born grandchildren, than mothers of singletons only. The results are discussed against the background of Anderson&apos;s (1990) error hypothesis of twinning.</style></abstract><notes><style face="normal" font="default" size="100%">Gabler, S&#xD;Voland, E&#xD;Journal Article&#xD;Research Support, Non-U.S. Gov&apos;t&#xD;United States&#xD;Hum Biol. 1994 Aug;66(4):699-713.</style></notes><urls></urls><remote-database-provider><style face="normal" font="default" size="100%">NLM</style></remote-database-provider><language><style face="normal" font="default" size="100%">eng</style></language></record><record><database name="ESCC.enl" path="C:\Users\35387\Desktop\ESCC.enl">ESCC.enl</database><source-app name="EndNote" version="19.3">EndNote</source-app><rec-number>706</rec-number><foreign-keys><key app="EN" db-id="pxav95dxstw2e6erv585ffrpvfw29tprsttv">706</key></foreign-keys><ref-type name="Journal Article">17</ref-type><contributors><authors><author><style face="normal" font="default" size="100%">García-Palomares, S.</style></author><author><style face="normal" font="default" size="100%">Navarro, S.</style></author><author><style face="normal" font="default" size="100%">Pertusa, J. F.</style></author><author><style face="normal" font="default" size="100%">Hermenegildo, C.</style></author><author><style face="normal" font="default" size="100%">García-Pérez, M. A.</style></author><author><style face="normal" font="default" size="100%">Rausell, F.</style></author><author><style face="normal" font="default" size="100%">Cano, A.</style></author><author><style face="normal" font="default" size="100%">Tarín, J. J.</style></author></authors></contributors><auth-address><style face="normal" font="default" size="100%">Department of Functional Biology and Physical Anthropology, University of Valencia, 46100 Burjassot, Valencia, Spain.</style></auth-address><titles><title><style face="normal" font="default" size="100%">Delayed fatherhood in mice decreases reproductive fitness and longevity of offspring</style></title><secondary-title><style face="normal" font="default" size="100%">Biol Reprod</style></secondary-title></titles><periodical><full-title><style face="normal" font="default" size="100%">Biol Reprod</style></full-title></periodical><pages><style face="normal" font="default" size="100%">343-9</style></pages><volume><style face="normal" font="default" size="100%">80</style></volume><number><style face="normal" font="default" size="100%">2</style></number><edition><style face="normal" font="default" size="100%">2008/10/17</style></edition><keywords><keyword><style face="normal" font="default" size="100%">Animals</style></keyword><keyword><style face="normal" font="default" size="100%">Animals, Newborn</style></keyword><keyword><style face="normal" font="default" size="100%">Female</style></keyword><keyword><style face="normal" font="default" size="100%">Fertility/physiology</style></keyword><keyword><style face="normal" font="default" size="100%">Growth and Development/physiology</style></keyword><keyword><style face="normal" font="default" size="100%">Litter Size</style></keyword><keyword><style face="normal" font="default" size="100%">Longevity/*physiology</style></keyword><keyword><style face="normal" font="default" size="100%">Male</style></keyword><keyword><style face="normal" font="default" size="100%">Mice</style></keyword><keyword><style face="normal" font="default" size="100%">Mice, Inbred C57BL</style></keyword><keyword><style face="normal" font="default" size="100%">Mice, Inbred CBA</style></keyword><keyword><style face="normal" font="default" size="100%">*Paternal Age</style></keyword><keyword><style face="normal" font="default" size="100%">Physical Fitness/*physiology</style></keyword><keyword><style face="normal" font="default" size="100%">Pregnancy</style></keyword><keyword><style face="normal" font="default" size="100%">Prenatal Exposure Delayed Effects/*physiopathology</style></keyword><keyword><style face="normal" font="default" size="100%">Reproduction/physiology</style></keyword><keyword><style face="normal" font="default" size="100%">Sexual Behavior, Animal/*physiology</style></keyword></keywords><dates><year><style face="normal" font="default" size="100%">2009</style></year><pub-dates><date><style face="normal" font="default" size="100%">Feb</style></date></pub-dates></dates><isbn><style face="normal" font="default" size="100%">0006-3363 (Print)&#xD;0006-3363</style></isbn><accession-num><style face="normal" font="default" size="100%">18923156</style></accession-num><abstract><style face="normal" font="default" size="100%">This study aims to analyze, in mice, the long-term effects of delayed fatherhood on reproductive fitness and longevity of offspring. Hybrid parental-generation (F(0)) males, at the age of 12, 70, 100, and 120 wk, were individually housed with a randomly selected 12-wk-old hybrid female. The reproductive fitness of first-generation (F(1)) females was tested from the age of 25 wk until the end of their reproductive life. In F(1) males, the testing period ranged from the age of 52 wk until death. Breeding F(1) females from the 120-wk group displayed interbirth intervals longer than females from the 12-, 70-, and 100-wk groups. Furthermore, F(2) pups begotten by F(1) studs exhibited weaning weights lower than pups from the 12- and 70-wk groups. Offspring from the 120-wk group exhibited shorter survival times associated with lower incidence of tumorigenesis and higher loss of body weight when approaching death when compared to F(1) offspring from younger age-groups. The results indicate that advanced paternal age at conception has negative long-term effects on reproductive fitness and longevity of offspring in the mouse model.</style></abstract><notes><style face="normal" font="default" size="100%">García-Palomares, Silvia&#xD;Navarro, Samuel&#xD;Pertusa, José F&#xD;Hermenegildo, Carlos&#xD;García-Pérez, Miguel A&#xD;Rausell, Francisco&#xD;Cano, Antonio&#xD;Tarín, Juan J&#xD;Journal Article&#xD;Research Support, Non-U.S. Gov&apos;t&#xD;United States&#xD;Biol Reprod. 2009 Feb;80(2):343-9. doi: 10.1095/biolreprod.108.073395. Epub 2008 Oct 15.</style></notes><urls></urls><electronic-resource-num><style face="normal" font="default" size="100%">10.1095/biolreprod.108.073395</style></electronic-resource-num><remote-database-provider><style face="normal" font="default" size="100%">NLM</style></remote-database-provider><language><style face="normal" font="default" size="100%">eng</style></language></record><record><database name="ESCC.enl" path="C:\Users\35387\Desktop\ESCC.enl">ESCC.enl</database><source-app name="EndNote" version="19.3">EndNote</source-app><rec-number>737</rec-number><foreign-keys><key app="EN" db-id="pxav95dxstw2e6erv585ffrpvfw29tprsttv">737</key></foreign-keys><ref-type name="Journal Article">17</ref-type><contributors><authors><author><style face="normal" font="default" size="100%">Gassner, R.</style></author><author><style face="normal" font="default" size="100%">Ulmer, H.</style></author><author><style face="normal" font="default" size="100%">Tuli, T.</style></author><author><style face="normal" font="default" size="100%">Emshoff, R.</style></author></authors></contributors><auth-address><style face="normal" font="default" size="100%">Department of Oral and Maxillofacial Surgery, University of Innsbruck, Austria. Maxillofaziale-Chirurgie@uibk.ac.at</style></auth-address><titles><title><style face="normal" font="default" size="100%">Incidence of oral and maxillofacial skiing injuries due to different injury mechanisms</style></title><secondary-title><style face="normal" font="default" size="100%">J Oral Maxillofac Surg</style></secondary-title></titles><periodical><full-title><style face="normal" font="default" size="100%">J Oral Maxillofac Surg</style></full-title></periodical><pages><style face="normal" font="default" size="100%">1068-73</style></pages><volume><style face="normal" font="default" size="100%">57</style></volume><number><style face="normal" font="default" size="100%">9</style></number><edition><style face="normal" font="default" size="100%">1999/09/14</style></edition><keywords><keyword><style face="normal" font="default" size="100%">Accidental Falls/statistics &amp; numerical data</style></keyword><keyword><style face="normal" font="default" size="100%">Adolescent</style></keyword><keyword><style face="normal" font="default" size="100%">Adult</style></keyword><keyword><style face="normal" font="default" size="100%">Age Distribution</style></keyword><keyword><style face="normal" font="default" size="100%">Aged</style></keyword><keyword><style face="normal" font="default" size="100%">Aged, 80 and over</style></keyword><keyword><style face="normal" font="default" size="100%">Austria/epidemiology</style></keyword><keyword><style face="normal" font="default" size="100%">Child</style></keyword><keyword><style face="normal" font="default" size="100%">Child, Preschool</style></keyword><keyword><style face="normal" font="default" size="100%">Female</style></keyword><keyword><style face="normal" font="default" size="100%">Humans</style></keyword><keyword><style face="normal" font="default" size="100%">Logistic Models</style></keyword><keyword><style face="normal" font="default" size="100%">Male</style></keyword><keyword><style face="normal" font="default" size="100%">Maxillofacial Injuries/*epidemiology/etiology</style></keyword><keyword><style face="normal" font="default" size="100%">Middle Aged</style></keyword><keyword><style face="normal" font="default" size="100%">Sex Ratio</style></keyword><keyword><style face="normal" font="default" size="100%">Skiing/*injuries</style></keyword><keyword><style face="normal" font="default" size="100%">Skull Fractures/epidemiology</style></keyword><keyword><style face="normal" font="default" size="100%">Soft Tissue Injuries/epidemiology</style></keyword><keyword><style face="normal" font="default" size="100%">Sports Equipment/adverse effects</style></keyword><keyword><style face="normal" font="default" size="100%">Statistics, Nonparametric</style></keyword></keywords><dates><year><style face="normal" font="default" size="100%">1999</style></year><pub-dates><date><style face="normal" font="default" size="100%">Sep</style></date></pub-dates></dates><isbn><style face="normal" font="default" size="100%">0278-2391 (Print)&#xD;0278-2391</style></isbn><accession-num><style face="normal" font="default" size="100%">10484107</style></accession-num><abstract><style face="normal" font="default" size="100%">PURPOSE: This study emphasizes the significance of maxillofacial injuries in skiing accidents, correlating injury mechanisms and patterns, by evaluating a large population of maxillofacial injuries over a 6-year period. PATIENTS AND METHODS: Between 1991 and 1996, of 5,623 patients showing oral and maxillofacial injuries, 1,859 were sports-related. Records of 579 patients with 882 incidents of oral and maxillofacial injury due to skiing were reviewed and analyzed according to age, sex, type of injury, cause of accident, location, and frequency of fractures. Additionally, the five main injury mechanisms were analyzed. RESULTS: The oral and maxillofacial injuries in 10.3% of all trauma patients, or 33% of all sports-related trauma patients, were due to skiing. A total of 310 patients (53.5%) had facial bone fractures, 236 patients (40.8%) suffered from dentoalveolar trauma, and 336 patients (58%) showed soft tissue injuries. Five major causes and mechanisms of injury existed, namely, 263 falls (45%); 135 collisions with other skiers (23%); 70 individuals struck by their own ski equipment (12%); 46 collisions against stationary objects (8%); and 34 lift-track accidents (6%). Sex distribution showed an overall male-to-female ratio of 1.9:1.0, but varied depending on the injury mechanism. The age distribution ranged from 2 to 81 years. CONCLUSION: The results of this study show the high incidence of oral and maxillofacial injuries due to skiing accidents. Depending on the mechanism of injury, different patterns occur. Facial bone fractures are more likely in collisions with other persons, falls, and collisions with stationary objects, whereas dentoalveolar trauma is more common when persons are struck by their own ski equipment, or when accidents on lift-tracks occur.</style></abstract><notes><style face="normal" font="default" size="100%">Gassner, R&#xD;Ulmer, H&#xD;Tuli, T&#xD;Emshoff, R&#xD;Journal Article&#xD;United States&#xD;J Oral Maxillofac Surg. 1999 Sep;57(9):1068-73. doi: 10.1016/s0278-2391(99)90327-0.</style></notes><urls></urls><electronic-resource-num><style face="normal" font="default" size="100%">10.1016/s0278-2391(99)90327-0</style></electronic-resource-num><remote-database-provider><style face="normal" font="default" size="100%">NLM</style></remote-database-provider><language><style face="normal" font="default" size="100%">eng</style></language></record><record><database name="ESCC.enl" path="C:\Users\35387\Desktop\ESCC.enl">ESCC.enl</database><source-app name="EndNote" version="19.3">EndNote</source-app><rec-number>690</rec-number><foreign-keys><key app="EN" db-id="pxav95dxstw2e6erv585ffrpvfw29tprsttv">690</key></foreign-keys><ref-type name="Journal Article">17</ref-type><contributors><authors><author><style face="normal" font="default" size="100%">Glover, S. M.</style></author><author><style face="normal" font="default" size="100%">King, M. E.</style></author></authors></contributors><auth-address><style face="normal" font="default" size="100%">Denison University, Ohio.</style></auth-address><titles><title><style face="normal" font="default" size="100%">Social mobility and reproduction among nineteenth-century Colorado silver prospectors</style></title><secondary-title><style face="normal" font="default" size="100%">J Fam Hist</style></secondary-title></titles><periodical><full-title><style face="normal" font="default" size="100%">J Fam Hist</style></full-title></periodical><pages><style face="normal" font="default" size="100%">316-32</style></pages><volume><style face="normal" font="default" size="100%">36</style></volume><number><style face="normal" font="default" size="100%">3</style></number><edition><style face="normal" font="default" size="100%">2011/09/09</style></edition><keywords><keyword><style face="normal" font="default" size="100%">Colorado/ethnology</style></keyword><keyword><style face="normal" font="default" size="100%">*Fertility</style></keyword><keyword><style face="normal" font="default" size="100%">History, 19th Century</style></keyword><keyword><style face="normal" font="default" size="100%">*Marriage/ethnology/history/legislation &amp; jurisprudence/psychology</style></keyword><keyword><style face="normal" font="default" size="100%">Men&apos;s Health/ethnology/history</style></keyword><keyword><style face="normal" font="default" size="100%">*Physical Fitness/history/physiology/psychology</style></keyword><keyword><style face="normal" font="default" size="100%">Population Dynamics/history</style></keyword><keyword><style face="normal" font="default" size="100%">*Reproduction</style></keyword><keyword><style face="normal" font="default" size="100%">*Social Mobility/economics/history</style></keyword><keyword><style face="normal" font="default" size="100%">Socioeconomic Factors/history</style></keyword><keyword><style face="normal" font="default" size="100%">*Transients and Migrants/education/history/legislation &amp; jurisprudence/psychology</style></keyword><keyword><style face="normal" font="default" size="100%">Women&apos;s Health/ethnology/history</style></keyword></keywords><dates><year><style face="normal" font="default" size="100%">2011</style></year></dates><isbn><style face="normal" font="default" size="100%">0363-1990 (Print)&#xD;0363-1990</style></isbn><accession-num><style face="normal" font="default" size="100%">21898965</style></accession-num><abstract><style face="normal" font="default" size="100%">Popular cultural convention holds that, for those with enough gumption, the American frontier was a land of unparalleled opportunity. However, careful research throws doubt on the universality of this convention. Thus, the authors explore factors that increase or decrease opportunities for upward mobility in frontier towns. The authors&apos; longitudinal study of late nineteenth century silver prospectors in Gothic, Colorado, demonstrates that while enthusiastic prospecting in Gothic did not lead to upward social mobility, it did provide enhanced reproductive opportunities.</style></abstract><notes><style face="normal" font="default" size="100%">Glover, Susan M&#xD;King, Mary E&#xD;Historical Article&#xD;Journal Article&#xD;United States&#xD;J Fam Hist. 2011;36(3):316-32. doi: 10.1177/0363199011407263.</style></notes><urls></urls><electronic-resource-num><style face="normal" font="default" size="100%">10.1177/0363199011407263</style></electronic-resource-num><remote-database-provider><style face="normal" font="default" size="100%">HMD</style></remote-database-provider><language><style face="normal" font="default" size="100%">eng</style></language></record><record><database name="ESCC.enl" path="C:\Users\35387\Desktop\ESCC.enl">ESCC.enl</database><source-app name="EndNote" version="19.3">EndNote</source-app><rec-number>730</rec-number><foreign-keys><key app="EN" db-id="pxav95dxstw2e6erv585ffrpvfw29tprsttv">730</key></foreign-keys><ref-type name="Journal Article">17</ref-type><contributors><authors><author><style face="normal" font="default" size="100%">González-Doncel, M.</style></author><author><style face="normal" font="default" size="100%">de la Peña, E.</style></author><author><style face="normal" font="default" size="100%">Barrueco, C.</style></author><author><style face="normal" font="default" size="100%">Hinton, D. E.</style></author></authors></contributors><auth-address><style face="normal" font="default" size="100%">Centro Nacional de Sanidad Ambiental, Instituto de Salud Carlos III, 28220 Majadahonda, Madrid, Spain.</style></auth-address><titles><title><style face="normal" font="default" size="100%">Stage sensitivity of medaka (Oryzias latipes) eggs and embryos to permethrin</style></title><secondary-title><style face="normal" font="default" size="100%">Aquat Toxicol</style></secondary-title></titles><periodical><full-title><style face="normal" font="default" size="100%">Aquat Toxicol</style></full-title></periodical><pages><style face="normal" font="default" size="100%">255-68</style></pages><volume><style face="normal" font="default" size="100%">62</style></volume><number><style face="normal" font="default" size="100%">3</style></number><edition><style face="normal" font="default" size="100%">2003/02/01</style></edition><keywords><keyword><style face="normal" font="default" size="100%">Animals</style></keyword><keyword><style face="normal" font="default" size="100%">Dose-Response Relationship, Drug</style></keyword><keyword><style face="normal" font="default" size="100%">Embryo, Nonmammalian/drug effects</style></keyword><keyword><style face="normal" font="default" size="100%">Embryonic Development</style></keyword><keyword><style face="normal" font="default" size="100%">Female</style></keyword><keyword><style face="normal" font="default" size="100%">Fertility/drug effects</style></keyword><keyword><style face="normal" font="default" size="100%">Insecticides/*toxicity</style></keyword><keyword><style face="normal" font="default" size="100%">Larva/drug effects/growth &amp; development</style></keyword><keyword><style face="normal" font="default" size="100%">Male</style></keyword><keyword><style face="normal" font="default" size="100%">Oryzias/embryology/*physiology</style></keyword><keyword><style face="normal" font="default" size="100%">Permethrin/*toxicity</style></keyword><keyword><style face="normal" font="default" size="100%">Pregnancy</style></keyword><keyword><style face="normal" font="default" size="100%">Survival Analysis</style></keyword><keyword><style face="normal" font="default" size="100%">Swimming</style></keyword><keyword><style face="normal" font="default" size="100%">Time Factors</style></keyword><keyword><style face="normal" font="default" size="100%">Water Pollutants, Chemical/*toxicity</style></keyword></keywords><dates><year><style face="normal" font="default" size="100%">2003</style></year><pub-dates><date><style face="normal" font="default" size="100%">Feb 12</style></date></pub-dates></dates><isbn><style face="normal" font="default" size="100%">0166-445X (Print)&#xD;0166-445x</style></isbn><accession-num><style face="normal" font="default" size="100%">12560173</style></accession-num><abstract><style face="normal" font="default" size="100%">The effects of exposure to permethrin on gametes, fertilization and embryonic development were examined in medaka (Oryzias latipes). Following range finding (25, 50, 100, 200 or 300 microg/l) and duration of exposure (0, 120, 144, 168, 192, 216, or 240-h) assays, the relative sensitivity was studied when initiation of exposure to permethrin (100 microg/l, for 192-h) occurred at one of four different stages, i.e., unfertilized egg (0-h), late morula (5-h), early neurula (24-h), and early organogenesis (40-h). The later exposure interval proved the most sensitive. Also, differences were observed in rates of recovery in larvae initially affected following the earliest exposure treatment (0-h, gametes prior to fertilization). Permethrin (100 microg/l) did not affect fertilization success and no lethal effects were observed in embryos. Sublethal effects were primarily observed at hatch. Toxicity endpoints in larvae included: delayed swim bladder inflation; inability of hatchling to respond to stimulus; uncoordinated movements, myoskeletal defects and transient enlargement of gall bladder. These changes were characteristic for all hatchlings exposed to nominal concentrations of 50 microg/l. While certain of the above alterations were reversed within 72-h after hatching, lack of swim bladder inflation and inability to respond to stimuli were two features that persisted with significant incidences. Based on persistence of sublethal effects, results from this work indicate the importance of exposures to gametes and to embryos prior to water hardening. The approach taken herein may better reflect environmental risk conditions than assays limited to exposure of embryonated eggs.</style></abstract><notes><style face="normal" font="default" size="100%">González-Doncel, Miguel&#xD;de la Peña, Eduardo&#xD;Barrueco, Carmen&#xD;Hinton, David E&#xD;Journal Article&#xD;Research Support, Non-U.S. Gov&apos;t&#xD;Netherlands&#xD;Aquat Toxicol. 2003 Feb 12;62(3):255-68. doi: 10.1016/s0166-445x(02)00090-5.</style></notes><urls></urls><electronic-resource-num><style face="normal" font="default" size="100%">10.1016/s0166-445x(02)00090-5</style></electronic-resource-num><remote-database-provider><style face="normal" font="default" size="100%">NLM</style></remote-database-provider><language><style face="normal" font="default" size="100%">eng</style></language></record><record><database name="ESCC.enl" path="C:\Users\35387\Desktop\ESCC.enl">ESCC.enl</database><source-app name="EndNote" version="19.3">EndNote</source-app><rec-number>668</rec-number><foreign-keys><key app="EN" db-id="pxav95dxstw2e6erv585ffrpvfw29tprsttv">668</key></foreign-keys><ref-type name="Journal Article">17</ref-type><contributors><authors><author><style face="normal" font="default" size="100%">Grech, V.</style></author><author><style face="normal" font="default" size="100%">Zammit, D.</style></author></authors></contributors><auth-address><style face="normal" font="default" size="100%">Academic Department of Paediatrics, Mater Dei Hospital, Malta. Electronic address: victor.e.grech@gov.mt.&#xD;National Statistics Office, Malta. Electronic address: dorota.zammit@gov.mt.</style></auth-address><titles><title><style face="normal" font="default" size="100%">Influence of the Super Bowl on the United States birth sex ratio</style></title><secondary-title><style face="normal" font="default" size="100%">Early Hum Dev</style></secondary-title></titles><periodical><full-title><style face="normal" font="default" size="100%">Early Hum Dev</style></full-title></periodical><pages><style face="normal" font="default" size="100%">86-92</style></pages><volume><style face="normal" font="default" size="100%">128</style></volume><edition><style face="normal" font="default" size="100%">2018/01/27</style></edition><keywords><keyword><style face="normal" font="default" size="100%">Female</style></keyword><keyword><style face="normal" font="default" size="100%">Football/*statistics &amp; numerical data</style></keyword><keyword><style face="normal" font="default" size="100%">Humans</style></keyword><keyword><style face="normal" font="default" size="100%">Infant, Newborn</style></keyword><keyword><style face="normal" font="default" size="100%">Male</style></keyword><keyword><style face="normal" font="default" size="100%">*Sex Ratio</style></keyword><keyword><style face="normal" font="default" size="100%">Sexual Behavior/statistics &amp; numerical data</style></keyword><keyword><style face="normal" font="default" size="100%">United States</style></keyword><keyword><style face="normal" font="default" size="100%">Birth rate/*trends</style></keyword><keyword><style face="normal" font="default" size="100%">Infant</style></keyword><keyword><style face="normal" font="default" size="100%">Newborn</style></keyword><keyword><style face="normal" font="default" size="100%">Sex ratio</style></keyword></keywords><dates><year><style face="normal" font="default" size="100%">2019</style></year><pub-dates><date><style face="normal" font="default" size="100%">Jan</style></date></pub-dates></dates><isbn><style face="normal" font="default" size="100%">0378-3782</style></isbn><accession-num><style face="normal" font="default" size="100%">29371033</style></accession-num><abstract><style face="normal" font="default" size="100%">INTRODUCTION: Many factors have been shown to influence the male to female ratio at birth (M/T). Celebrations increase M/T nine months later, putatively due to elevated coital rates. The Super Bowl (SBS) is consistently held in the first Sunday in February. This study was carried out in order to ascertain whether SBS results in a rise in M/T nine months later, and whether any such changes are influenced by race and census region. METHODS: Births were studied for the period 2003-2015. Seasonality adjustment was applied in order to identify true outlier values over and above those due to natural seasonal M/T variation. RESULTS: This study analysed 53,105,069 births. M/T was elevated in all regions, for all races for 11/2006, 9/2009, 10/2009, 10/2010, 12/2010, 11/2011, 11/2013 and 12/2013. A similar effect is observed in the West Region for all births. For the various ethnic groups, the effect is strongest for Whites in regions Northeast, South and West, and for Black/African American births in regions Midwest and South. DISCUSSION: Events which increase coital activity elevate M/T nine months later as M/T follows a U-shaped regression on cycle day of insemination, with male conceptions occurring more frequently at the beginning (and end) of the menstrual cycle. SBS is a significant annual celebratory event in contemporary American culture. It is possible that increased coital rates during this period (perhaps due to a combination of celebration and inebriation) may result in the M/T rises nine months later observed in this study.</style></abstract><notes><style face="normal" font="default" size="100%">1872-6232&#xD;Grech, Victor&#xD;Zammit, Dorota&#xD;Journal Article&#xD;Ireland&#xD;Early Hum Dev. 2019 Jan;128:86-92. doi: 10.1016/j.earlhumdev.2018.01.009. Epub 2018 Jan 19.</style></notes><urls></urls><electronic-resource-num><style face="normal" font="default" size="100%">10.1016/j.earlhumdev.2018.01.009</style></electronic-resource-num><remote-database-provider><style face="normal" font="default" size="100%">NLM</style></remote-database-provider><language><style face="normal" font="default" size="100%">eng</style></language></record><record><database name="ESCC.enl" path="C:\Users\35387\Desktop\ESCC.enl">ESCC.enl</database><source-app name="EndNote" version="19.3">EndNote</source-app><rec-number>701</rec-number><foreign-keys><key app="EN" db-id="pxav95dxstw2e6erv585ffrpvfw29tprsttv">701</key></foreign-keys><ref-type name="Journal Article">17</ref-type><contributors><authors><author><style face="normal" font="default" size="100%">Gudmundsdottir, S. L.</style></author><author><style face="normal" font="default" size="100%">Flanders, W. D.</style></author><author><style face="normal" font="default" size="100%">Augestad, L. B.</style></author></authors></contributors><auth-address><style face="normal" font="default" size="100%">Human Movement Science Programme, Faculty of Social Sciences and Technology Management, Norwegian University of Science and Technology (NTNU), NO-7491 Trondheim, Norway.</style></auth-address><titles><title><style face="normal" font="default" size="100%">Physical activity and fertility in women: the North-Trøndelag Health Study</style></title><secondary-title><style face="normal" font="default" size="100%">Hum Reprod</style></secondary-title></titles><periodical><full-title><style face="normal" font="default" size="100%">Hum Reprod</style></full-title></periodical><pages><style face="normal" font="default" size="100%">3196-204</style></pages><volume><style face="normal" font="default" size="100%">24</style></volume><number><style face="normal" font="default" size="100%">12</style></number><edition><style face="normal" font="default" size="100%">2009/10/06</style></edition><keywords><keyword><style face="normal" font="default" size="100%">Adult</style></keyword><keyword><style face="normal" font="default" size="100%">Body Mass Index</style></keyword><keyword><style face="normal" font="default" size="100%">Female</style></keyword><keyword><style face="normal" font="default" size="100%">Fertility/*physiology</style></keyword><keyword><style face="normal" font="default" size="100%">Follow-Up Studies</style></keyword><keyword><style face="normal" font="default" size="100%">Health Surveys</style></keyword><keyword><style face="normal" font="default" size="100%">Humans</style></keyword><keyword><style face="normal" font="default" size="100%">Infertility, Female/*epidemiology/etiology</style></keyword><keyword><style face="normal" font="default" size="100%">Motor Activity/*physiology</style></keyword><keyword><style face="normal" font="default" size="100%">Norway/epidemiology</style></keyword><keyword><style face="normal" font="default" size="100%">Parity</style></keyword><keyword><style face="normal" font="default" size="100%">Physical Endurance/physiology</style></keyword><keyword><style face="normal" font="default" size="100%">Pregnancy</style></keyword><keyword><style face="normal" font="default" size="100%">Reproductive Behavior</style></keyword><keyword><style face="normal" font="default" size="100%">Risk</style></keyword><keyword><style face="normal" font="default" size="100%">Young Adult</style></keyword></keywords><dates><year><style face="normal" font="default" size="100%">2009</style></year><pub-dates><date><style face="normal" font="default" size="100%">Dec</style></date></pub-dates></dates><isbn><style face="normal" font="default" size="100%">0268-1161</style></isbn><accession-num><style face="normal" font="default" size="100%">19801570</style></accession-num><abstract><style face="normal" font="default" size="100%">BACKGROUND: Changes in the state of energy balance owing to changes in physical activity may affect the reproductive system. We evaluated the association between physical activity (PA) and fertility and parity in healthy women. METHODS: A population-based health survey (HUNT 1) was conducted during 1984-1986 in Nord-Trøndelag county, Norway, with follow-up from 1995 to 1997 (HUNT 2). The study included 3887 women, &lt;45 years old in HUNT 2. PA was assessed by baseline questionnaire, and fertility and parity by questionnaire at follow-up. Data focused on overall occurrence of infertility in the population (without biological confirmation). RESULTS: Increased frequency, duration and intensity of PA were associated with increased subfertility, and frequency of PA was associated with voluntary childlessness (P &lt; 0.01). After adjusting for age, parity, smoking, and marital status, women who were active on most days were 3.2 times more likely to have fertility problems than inactive women. Exercising to exhaustion was associated with 2.3 times the odds of fertility problems versus low intensity. Women with highest intensity of PA at baseline had the lowest frequency of continuing nulliparity and highest frequency of having three or more children during follow-up (P &lt; 0.05). Sensitivity analysis including body mass index as confounder did not alter the results. No associations were found between lower activity levels and fertility or parity. CONCLUSION: Increased risk of infertility was only found for the small group of women reporting the highest levels of intensity and frequency of PA. Awareness of the possible risks of infertility should be highlighted among non-athletic women who exercise vigorously.</style></abstract><notes><style face="normal" font="default" size="100%">1460-2350&#xD;Gudmundsdottir, S L&#xD;Flanders, W D&#xD;Augestad, L B&#xD;Journal Article&#xD;Research Support, Non-U.S. Gov&apos;t&#xD;England&#xD;Hum Reprod. 2009 Dec;24(12):3196-204. doi: 10.1093/humrep/dep337. Epub 2009 Oct 3.</style></notes><urls></urls><electronic-resource-num><style face="normal" font="default" size="100%">10.1093/humrep/dep337</style></electronic-resource-num><remote-database-provider><style face="normal" font="default" size="100%">NLM</style></remote-database-provider><language><style face="normal" font="default" size="100%">eng</style></language></record><record><database name="ESCC.enl" path="C:\Users\35387\Desktop\ESCC.enl">ESCC.enl</database><source-app name="EndNote" version="19.3">EndNote</source-app><rec-number>682</rec-number><foreign-keys><key app="EN" db-id="pxav95dxstw2e6erv585ffrpvfw29tprsttv">682</key></foreign-keys><ref-type name="Journal Article">17</ref-type><contributors><authors><author><style face="normal" font="default" size="100%">Hajizadeh Maleki, B.</style></author><author><style face="normal" font="default" size="100%">Tartibian, B.</style></author></authors></contributors><auth-address><style face="normal" font="default" size="100%">Department of Exercise Physiology, Faculty of Physical Education and Sport Science, Urmia University, Urmia, Iran.</style></auth-address><titles><title><style face="normal" font="default" size="100%">Long-term Low-to-Intensive Cycling Training: Impact on Semen Parameters and Seminal Cytokines</style></title><secondary-title><style face="normal" font="default" size="100%">Clin J Sport Med</style></secondary-title></titles><periodical><full-title><style face="normal" font="default" size="100%">Clin J Sport Med</style></full-title></periodical><pages><style face="normal" font="default" size="100%">535-40</style></pages><volume><style face="normal" font="default" size="100%">25</style></volume><number><style face="normal" font="default" size="100%">6</style></number><edition><style face="normal" font="default" size="100%">2014/07/01</style></edition><keywords><keyword><style face="normal" font="default" size="100%">Adolescent</style></keyword><keyword><style face="normal" font="default" size="100%">Adult</style></keyword><keyword><style face="normal" font="default" size="100%">Bicycling/*physiology</style></keyword><keyword><style face="normal" font="default" size="100%">Cytokines/*analysis</style></keyword><keyword><style face="normal" font="default" size="100%">Exercise Test</style></keyword><keyword><style face="normal" font="default" size="100%">Fertility/physiology</style></keyword><keyword><style face="normal" font="default" size="100%">Humans</style></keyword><keyword><style face="normal" font="default" size="100%">Male</style></keyword><keyword><style face="normal" font="default" size="100%">Physical Exertion/*physiology</style></keyword><keyword><style face="normal" font="default" size="100%">Semen/*immunology</style></keyword><keyword><style face="normal" font="default" size="100%">*Semen Analysis</style></keyword><keyword><style face="normal" font="default" size="100%">Young Adult</style></keyword></keywords><dates><year><style face="normal" font="default" size="100%">2015</style></year><pub-dates><date><style face="normal" font="default" size="100%">Nov</style></date></pub-dates></dates><isbn><style face="normal" font="default" size="100%">1050-642x</style></isbn><accession-num><style face="normal" font="default" size="100%">24977955</style></accession-num><abstract><style face="normal" font="default" size="100%">OBJECTIVE: To examine the effects of long-term low-to-intensive cycling training on seminal cytokines and semen parameters in male road cyclists. DESIGN: Repeated measures design. SETTING: The Exercise Physiology Laboratory of the Urmia University. PARTICIPANTS: Twenty-four healthy nonprofessional male road cyclists (23.1 ± 6.2 years) participated in this study. INTERVENTIONS: All subjects participated in a 16-week low-to-intensive cycling training. The semen samples were collected, respectively, at baseline (T1), immediately (T2), 12 (T3), and 24 (T4) hours after the last training session in week 8; immediately (T5), 12 (T6), and 24 (T7) hours after the last training session in week 16; as well as 7 (T8) and 30 (T9) days after the last training session in week 16. MAIN OUTCOME MEASURES: Semen volume, sperm motility, sperm morphology, sperm concentration, and number of spermatozoa as well as seminal interleukin (IL)-1β, IL-6, IL-8, and tumor necrosis factor-α in seminal plasma from male road cyclists. RESULTS: The levels of seminal IL-1β, IL-6, and IL-8 increased (P &lt; 0.008) and remained high after 30 days of recovery. Semen volume, sperm motility, sperm morphology, sperm concentration, and number of spermatozoa decreased (P &lt; 0.008). All of the above-mentioned variables (with the exception of semen volume, sperm motility, and sperm concentration) remained low after 30 days of recovery (P &lt; 0.008). CONCLUSIONS: A 16-week low-to-intensive cycling training may have deleterious consequences for spermatozoa and hence may have an impact on male fertility among cyclists. CLINICAL RELEVANCE: Given that exercise can affect reproductive system among male cyclists, hence cyclists may routinely employ sufficient rest after their training sessions to ensure that the sperm healthy parameters and seminal immunological profiles have properly recovered from the last training sessions.</style></abstract><notes><style face="normal" font="default" size="100%">1536-3724&#xD;Hajizadeh Maleki, Behzad&#xD;Tartibian, Bakhtyar&#xD;Journal Article&#xD;United States&#xD;Clin J Sport Med. 2015 Nov;25(6):535-40. doi: 10.1097/JSM.0000000000000122.</style></notes><urls></urls><electronic-resource-num><style face="normal" font="default" size="100%">10.1097/jsm.0000000000000122</style></electronic-resource-num><remote-database-provider><style face="normal" font="default" size="100%">NLM</style></remote-database-provider><language><style face="normal" font="default" size="100%">eng</style></language></record><record><database name="ESCC.enl" path="C:\Users\35387\Desktop\ESCC.enl">ESCC.enl</database><source-app name="EndNote" version="19.3">EndNote</source-app><rec-number>677</rec-number><foreign-keys><key app="EN" db-id="pxav95dxstw2e6erv585ffrpvfw29tprsttv">677</key></foreign-keys><ref-type name="Journal Article">17</ref-type><contributors><authors><author><style face="normal" font="default" size="100%">Halliday, W. D.</style></author><author><style face="normal" font="default" size="100%">Blouin-Demers, G.</style></author></authors></contributors><auth-address><style face="normal" font="default" size="100%">Department of Biology, University of Ottawa, 30 Marie Curie, Ottawa, ON, Canada K1N 6N5. Electronic address: whall075@uottawa.ca.&#xD;Department of Biology, University of Ottawa, 30 Marie Curie, Ottawa, ON, Canada K1N 6N5.</style></auth-address><titles><title><style face="normal" font="default" size="100%">A stringent test of the thermal coadaptation hypothesis in flour beetles</style></title><secondary-title><style face="normal" font="default" size="100%">J Therm Biol</style></secondary-title></titles><periodical><full-title><style face="normal" font="default" size="100%">J Therm Biol</style></full-title></periodical><pages><style face="normal" font="default" size="100%">108-16</style></pages><volume><style face="normal" font="default" size="100%">52</style></volume><edition><style face="normal" font="default" size="100%">2015/08/13</style></edition><keywords><keyword><style face="normal" font="default" size="100%">Adaptation, Physiological/*physiology</style></keyword><keyword><style face="normal" font="default" size="100%">Animals</style></keyword><keyword><style face="normal" font="default" size="100%">Body Temperature/*physiology</style></keyword><keyword><style face="normal" font="default" size="100%">Coleoptera/*physiology</style></keyword><keyword><style face="normal" font="default" size="100%">Female</style></keyword><keyword><style face="normal" font="default" size="100%">Fertility</style></keyword><keyword><style face="normal" font="default" size="100%">Male</style></keyword><keyword><style face="normal" font="default" size="100%">Motor Activity/physiology</style></keyword><keyword><style face="normal" font="default" size="100%">Ovum</style></keyword><keyword><style face="normal" font="default" size="100%">Reflex, Righting/physiology</style></keyword><keyword><style face="normal" font="default" size="100%">Reproduction/physiology</style></keyword><keyword><style face="normal" font="default" size="100%">Running/physiology</style></keyword><keyword><style face="normal" font="default" size="100%">Species Specificity</style></keyword><keyword><style face="normal" font="default" size="100%">*Temperature</style></keyword><keyword><style face="normal" font="default" size="100%">Oviposition</style></keyword><keyword><style face="normal" font="default" size="100%">Righting time</style></keyword><keyword><style face="normal" font="default" size="100%">Sprint speed</style></keyword><keyword><style face="normal" font="default" size="100%">Thermal reaction norm</style></keyword><keyword><style face="normal" font="default" size="100%">Tribolium castaneum</style></keyword><keyword><style face="normal" font="default" size="100%">Tribolium confusum</style></keyword></keywords><dates><year><style face="normal" font="default" size="100%">2015</style></year><pub-dates><date><style face="normal" font="default" size="100%">Aug</style></date></pub-dates></dates><isbn><style face="normal" font="default" size="100%">0306-4565 (Print)&#xD;0306-4565</style></isbn><accession-num><style face="normal" font="default" size="100%">26267505</style></accession-num><abstract><style face="normal" font="default" size="100%">Whole-organism performance depends on body temperature and ectotherms have variable body temperatures. The thermal coadaptation hypothesis posits that thermal reaction norms have coevolved with thermal preference such that organisms attain optimal performance under a narrow range of body temperatures commonly experienced in the wild. Since thermal reaction norms are often similar, researchers interested in the effects of temperature on fitness often use one easily measured thermal reaction norm, such as locomotor performance, and assume it is a good proxy for fitness when testing the thermal coadaptation hypothesis. The extent to which this assumption holds, however, is often untested. In this study, we provide a stringent test of the thermal coadaptation hypothesis in red and in confused flour beetles by comparing the thermal reaction norm for reproductive output to the preferred body temperature range. We also test the assumption that locomotor performance can serve as a proxy for the thermal reaction norm for reproductive output, a more ultimate index of fitness. In both species, we measured the number of eggs laid, righting time, and sprint speed at eight temperatures, as well as the thermal preference in a thermal gradient. The number of eggs laid increased with female sprint speed and with male righting time, and all three performances had similar thermal reaction norms, with 80% of the maximum achieved between 23 and 37°C. Red flour beetles had preferred body temperatures that matched the optimal temperature for performance; confused flour beetles had lower preferred body temperature than the optimal temperature for performance. We found support for the assumption that locomotor performance can serve as a proxy for reproductive output in flour beetles, but we only found evidence for thermal coadaptation in one of the two species.</style></abstract><notes><style face="normal" font="default" size="100%">Halliday, William D&#xD;Blouin-Demers, Gabriel&#xD;Comparative Study&#xD;Journal Article&#xD;Research Support, Non-U.S. Gov&apos;t&#xD;England&#xD;J Therm Biol. 2015 Aug;52:108-16. doi: 10.1016/j.jtherbio.2015.06.002. Epub 2015 Jun 16.</style></notes><urls></urls><electronic-resource-num><style face="normal" font="default" size="100%">10.1016/j.jtherbio.2015.06.002</style></electronic-resource-num><remote-database-provider><style face="normal" font="default" size="100%">NLM</style></remote-database-provider><language><style face="normal" font="default" size="100%">eng</style></language></record><record><database name="ESCC.enl" path="C:\Users\35387\Desktop\ESCC.enl">ESCC.enl</database><source-app name="EndNote" version="19.3">EndNote</source-app><rec-number>658</rec-number><foreign-keys><key app="EN" db-id="pxav95dxstw2e6erv585ffrpvfw29tprsttv">658</key></foreign-keys><ref-type name="Journal Article">17</ref-type><contributors><authors><author><style face="normal" font="default" size="100%">Hoffmann, H. M.</style></author><author><style face="normal" font="default" size="100%">Meadows, J. D.</style></author><author><style face="normal" font="default" size="100%">Breuer, J. A.</style></author><author><style face="normal" font="default" size="100%">Yaw, A. M.</style></author><author><style face="normal" font="default" size="100%">Nguyen, D.</style></author><author><style face="normal" font="default" size="100%">Tonsfeldt, K. J.</style></author><author><style face="normal" font="default" size="100%">Chin, A. Y.</style></author><author><style face="normal" font="default" size="100%">Devries, B. M.</style></author><author><style face="normal" font="default" size="100%">Trang, C.</style></author><author><style face="normal" font="default" size="100%">Oosterhouse, H. J.</style></author><author><style face="normal" font="default" size="100%">Lee, J. S.</style></author><author><style face="normal" font="default" size="100%">Doser, J. W.</style></author><author><style face="normal" font="default" size="100%">Gorman, M. R.</style></author><author><style face="normal" font="default" size="100%">Welsh, D. K.</style></author><author><style face="normal" font="default" size="100%">Mellon, P. L.</style></author></authors></contributors><auth-address><style face="normal" font="default" size="100%">Department of Obstetrics, Gynecology, and Reproductive Sciences and Center for Reproductive Science and Medicine, University of California, San Diego, La Jolla, CA, USA.&#xD;Center for Circadian Biology, University of California, San Diego, La Jolla, CA, USA.&#xD;Department of Animal Science and the Reproductive and Developmental Sciences Program, Michigan State University, East Lansing, MI, USA.&#xD;CANR Statistical Consulting Center, Michigan State University, East Lansing, MI, USA.&#xD;Department of Psychology, University of California, San Diego, La Jolla, CA, USA.&#xD;Department of Psychiatry, University of California, San Diego, La Jolla, CA, USA.&#xD;Veterans Affairs San Diego Healthcare System, San Diego, CA, USA.</style></auth-address><titles><title><style face="normal" font="default" size="100%">The transcription factors SIX3 and VAX1 are required for suprachiasmatic nucleus circadian output and fertility in female mice</style></title><secondary-title><style face="normal" font="default" size="100%">J Neurosci Res</style></secondary-title></titles><periodical><full-title><style face="normal" font="default" size="100%">J Neurosci Res</style></full-title></periodical><pages><style face="normal" font="default" size="100%">2625-2645</style></pages><volume><style face="normal" font="default" size="100%">99</style></volume><number><style face="normal" font="default" size="100%">10</style></number><edition><style face="normal" font="default" size="100%">2021/07/03</style></edition><keywords><keyword><style face="normal" font="default" size="100%">Animals</style></keyword><keyword><style face="normal" font="default" size="100%">Circadian Rhythm/*physiology</style></keyword><keyword><style face="normal" font="default" size="100%">Eye Proteins/genetics/*metabolism</style></keyword><keyword><style face="normal" font="default" size="100%">Female</style></keyword><keyword><style face="normal" font="default" size="100%">Fertility/*physiology</style></keyword><keyword><style face="normal" font="default" size="100%">Homeodomain Proteins/genetics/*metabolism</style></keyword><keyword><style face="normal" font="default" size="100%">Male</style></keyword><keyword><style face="normal" font="default" size="100%">Mice</style></keyword><keyword><style face="normal" font="default" size="100%">Mice, Inbred C57BL</style></keyword><keyword><style face="normal" font="default" size="100%">Mice, Transgenic</style></keyword><keyword><style face="normal" font="default" size="100%">NIH 3T3 Cells</style></keyword><keyword><style face="normal" font="default" size="100%">Nerve Tissue Proteins/genetics/*metabolism</style></keyword><keyword><style face="normal" font="default" size="100%">Neuropeptides/genetics/*metabolism</style></keyword><keyword><style face="normal" font="default" size="100%">Running/*physiology</style></keyword><keyword><style face="normal" font="default" size="100%">Suprachiasmatic Nucleus/*metabolism</style></keyword><keyword><style face="normal" font="default" size="100%">PER2::luciferase</style></keyword><keyword><style face="normal" font="default" size="100%">circadian</style></keyword><keyword><style face="normal" font="default" size="100%">conditional knock-out</style></keyword><keyword><style face="normal" font="default" size="100%">luteinizing hormone surge</style></keyword><keyword><style face="normal" font="default" size="100%">six homeobox 3</style></keyword><keyword><style face="normal" font="default" size="100%">ventral anterior homeobox 1</style></keyword></keywords><dates><year><style face="normal" font="default" size="100%">2021</style></year><pub-dates><date><style face="normal" font="default" size="100%">Oct</style></date></pub-dates></dates><isbn><style face="normal" font="default" size="100%">0360-4012 (Print)&#xD;0360-4012</style></isbn><accession-num><style face="normal" font="default" size="100%">34212416</style></accession-num><abstract><style face="normal" font="default" size="100%">The homeodomain transcription factors sine oculis homeobox 3 (Six3) and ventral anterior homeobox 1 (Vax1) are required for brain development. Their expression in specific brain areas is maintained in adulthood, where their functions are poorly understood. To identify the roles of Six3 and Vax1 in neurons, we conditionally deleted each gene using Synapsin(cre) , a promoter targeting maturing neurons, and generated Six3(syn) and Vax1(syn) mice. Six3(syn) and Vax1(syn) females, but not males, had reduced fertility, due to impairment of the luteinizing hormone (LH) surge driving ovulation. In nocturnal rodents, the LH surge requires a precise timing signal from the brain&apos;s circadian pacemaker, the suprachiasmatic nucleus (SCN), near the time of activity onset. Indeed, both Six3(syn) and Vax1(syn) females had impaired rhythmic SCN output, which was associated with weakened Period 2 molecular clock function in both Six3(syn) and Vax1(syn) mice. These impairments were associated with a reduction of the SCN neuropeptide vasoactive intestinal peptide in Vax1(syn) mice and a modest weakening of SCN timekeeping function in both Six3(syn) and Vax1(syn) mice. Changes in SCN function were associated with mistimed peak PER2::LUC expression in the SCN and pituitary in both Six3(syn) and Vax1(syn) females. Interestingly, Six3(syn) ovaries presented reduced sensitivity to LH, causing reduced ovulation during superovulation. In conclusion, we have identified novel roles of the homeodomain transcription factors SIX3 and VAX1 in neurons, where they are required for proper molecular circadian clock function, SCN rhythmic output, and female fertility.</style></abstract><notes><style face="normal" font="default" size="100%">1097-4547&#xD;Hoffmann, Hanne M&#xD;Orcid: 0000-0003-1555-1369&#xD;Meadows, Jason D&#xD;Breuer, Joseph A&#xD;Yaw, Alexandra M&#xD;Orcid: 0000-0003-4415-4450&#xD;Nguyen, Duong&#xD;Tonsfeldt, Karen J&#xD;Orcid: 0000-0001-8044-8857&#xD;Chin, Austin Y&#xD;Devries, Brooke M&#xD;Trang, Crystal&#xD;Oosterhouse, Haley J&#xD;Lee, Jessica Sora&#xD;Doser, Jeffrey W&#xD;Orcid: 0000-0002-8950-9895&#xD;Gorman, Michael R&#xD;Orcid: 0000-0001-6122-8437&#xD;Welsh, David K&#xD;Orcid: 0000-0001-9121-3164&#xD;Mellon, Pamela L&#xD;Orcid: 0000-0002-8856-0410&#xD;R01 HD100580/HD/NICHD NIH HHS/United States&#xD;R00 HD084759/HD/NICHD NIH HHS/United States&#xD;T32 HD087166/HD/NICHD NIH HHS/United States&#xD;P42 ES010337/ES/NIEHS NIH HHS/United States&#xD;P30 DK063491/DK/NIDDK NIH HHS/United States&#xD;P50 HD028934/HD/NICHD NIH HHS/United States&#xD;P30 CA023100/CA/NCI NIH HHS/United States&#xD;R01 DK044838/DK/NIDDK NIH HHS/United States&#xD;R01 HD072754/HD/NICHD NIH HHS/United States&#xD;R01 HD082567/HD/NICHD NIH HHS/United States&#xD;T32 HD007203/HD/NICHD NIH HHS/United States&#xD;P30 NS047101/NS/NINDS NIH HHS/United States&#xD;I01 BX001146/BX/BLRD VA/United States&#xD;K99 HD084759/HD/NICHD NIH HHS/United States&#xD;F32 HD090837/HD/NICHD NIH HHS/United States&#xD;P50 HD012303/HD/NICHD NIH HHS/United States&#xD;R24 HD102061/HD/NICHD NIH HHS/United States&#xD;Journal Article&#xD;J Neurosci Res. 2021 Oct;99(10):2625-2645. doi: 10.1002/jnr.24864. Epub 2021 Jul 2.</style></notes><urls></urls><custom2><style face="normal" font="default" size="100%">PMC8577618</style></custom2><custom6><style face="normal" font="default" size="100%">NIHMS1747796</style></custom6><electronic-resource-num><style face="normal" font="default" size="100%">10.1002/jnr.24864</style></electronic-resource-num><remote-database-provider><style face="normal" font="default" size="100%">NLM</style></remote-database-provider><language><style face="normal" font="default" size="100%">eng</style></language></record><record><database name="ESCC.enl" path="C:\Users\35387\Desktop\ESCC.enl">ESCC.enl</database><source-app name="EndNote" version="19.3">EndNote</source-app><rec-number>675</rec-number><foreign-keys><key app="EN" db-id="pxav95dxstw2e6erv585ffrpvfw29tprsttv">675</key></foreign-keys><ref-type name="Journal Article">17</ref-type><contributors><authors><author><style face="normal" font="default" size="100%">Hood, D.</style></author></authors></contributors><titles><title><style face="normal" font="default" size="100%">Analysis of the sex ratio at birth in South Africa increased 9months after the 2010 FIFA World Cup</style></title><secondary-title><style face="normal" font="default" size="100%">Early Hum Dev</style></secondary-title></titles><periodical><full-title><style face="normal" font="default" size="100%">Early Hum Dev</style></full-title></periodical><pages><style face="normal" font="default" size="100%">9</style></pages><volume><style face="normal" font="default" size="100%">97</style></volume><edition><style face="normal" font="default" size="100%">2016/01/07</style></edition><keywords><keyword><style face="normal" font="default" size="100%">Female</style></keyword><keyword><style face="normal" font="default" size="100%">Humans</style></keyword><keyword><style face="normal" font="default" size="100%">Infant, Newborn</style></keyword><keyword><style face="normal" font="default" size="100%">Parturition</style></keyword><keyword><style face="normal" font="default" size="100%">Pregnancy</style></keyword><keyword><style face="normal" font="default" size="100%">*Sex Ratio</style></keyword><keyword><style face="normal" font="default" size="100%">*Soccer</style></keyword><keyword><style face="normal" font="default" size="100%">South Africa</style></keyword></keywords><dates><year><style face="normal" font="default" size="100%">2016</style></year><pub-dates><date><style face="normal" font="default" size="100%">Jun</style></date></pub-dates></dates><isbn><style face="normal" font="default" size="100%">0378-3782</style></isbn><accession-num><style face="normal" font="default" size="100%">26732802</style></accession-num><notes><style face="normal" font="default" size="100%">1872-6232&#xD;Hood, David&#xD;Comment&#xD;Letter&#xD;Ireland&#xD;Early Hum Dev. 2016 Jun;97:9. doi: 10.1016/j.earlhumdev.2015.12.004. Epub 2015 Dec 28.</style></notes><urls></urls><electronic-resource-num><style face="normal" font="default" size="100%">10.1016/j.earlhumdev.2015.12.004</style></electronic-resource-num><remote-database-provider><style face="normal" font="default" size="100%">NLM</style></remote-database-provider><language><style face="normal" font="default" size="100%">eng</style></language></record><record><database name="ESCC.enl" path="C:\Users\35387\Desktop\ESCC.enl">ESCC.enl</database><source-app name="EndNote" version="19.3">EndNote</source-app><rec-number>761</rec-number><foreign-keys><key app="EN" db-id="pxav95dxstw2e6erv585ffrpvfw29tprsttv">761</key></foreign-keys><ref-type name="Journal Article">17</ref-type><contributors><authors><author><style face="normal" font="default" size="100%">Hook, E. B.</style></author><author><style face="normal" font="default" size="100%">Schull, W. J.</style></author></authors></contributors><titles><title><style face="normal" font="default" size="100%">Letter: Why is the XX fitter? Evidence consistent with an effect of X-heterosis in women from sex ratio data in offspring of first cousin marriages</style></title><secondary-title><style face="normal" font="default" size="100%">Nature</style></secondary-title></titles><periodical><full-title><style face="normal" font="default" size="100%">Nature</style></full-title></periodical><pages><style face="normal" font="default" size="100%">43-6</style></pages><volume><style face="normal" font="default" size="100%">244</style></volume><number><style face="normal" font="default" size="100%">5410</style></number><edition><style face="normal" font="default" size="100%">1973/07/06</style></edition><keywords><keyword><style face="normal" font="default" size="100%">*Consanguinity</style></keyword><keyword><style face="normal" font="default" size="100%">Female</style></keyword><keyword><style face="normal" font="default" size="100%">Fertility</style></keyword><keyword><style face="normal" font="default" size="100%">Fetal Death</style></keyword><keyword><style face="normal" font="default" size="100%">*Heterozygote</style></keyword><keyword><style face="normal" font="default" size="100%">Humans</style></keyword><keyword><style face="normal" font="default" size="100%">*Inbreeding</style></keyword><keyword><style face="normal" font="default" size="100%">Male</style></keyword><keyword><style face="normal" font="default" size="100%">Mortality</style></keyword><keyword><style face="normal" font="default" size="100%">Pedigree</style></keyword><keyword><style face="normal" font="default" size="100%">Physical Fitness</style></keyword><keyword><style face="normal" font="default" size="100%">Pregnancy</style></keyword><keyword><style face="normal" font="default" size="100%">*Sex Chromosomes</style></keyword><keyword><style face="normal" font="default" size="100%">Sex Factors</style></keyword><keyword><style face="normal" font="default" size="100%">Sex Ratio</style></keyword></keywords><dates><year><style face="normal" font="default" size="100%">1973</style></year><pub-dates><date><style face="normal" font="default" size="100%">Jul 6</style></date></pub-dates></dates><isbn><style face="normal" font="default" size="100%">0028-0836 (Print)&#xD;0028-0836</style></isbn><accession-num><style face="normal" font="default" size="100%">4582486</style></accession-num><notes><style face="normal" font="default" size="100%">Hook, E B&#xD;Schull, W J&#xD;Journal Article&#xD;England&#xD;Nature. 1973 Jul 6;244(5410):43-6. doi: 10.1038/244043a0.</style></notes><urls></urls><electronic-resource-num><style face="normal" font="default" size="100%">10.1038/244043a0</style></electronic-resource-num><remote-database-provider><style face="normal" font="default" size="100%">NLM</style></remote-database-provider><language><style face="normal" font="default" size="100%">eng</style></language></record><record><database name="ESCC.enl" path="C:\Users\35387\Desktop\ESCC.enl">ESCC.enl</database><source-app name="EndNote" version="19.3">EndNote</source-app><rec-number>731</rec-number><foreign-keys><key app="EN" db-id="pxav95dxstw2e6erv585ffrpvfw29tprsttv">731</key></foreign-keys><ref-type name="Journal Article">17</ref-type><contributors><authors><author><style face="normal" font="default" size="100%">Iida, S.</style></author><author><style face="normal" font="default" size="100%">Matsuya, T.</style></author></authors></contributors><auth-address><style face="normal" font="default" size="100%">First Department of Oral and Maxillofacial Surgery, Osaka University Graduate School of Dentistry, Suita, Osaka, Japan. iida@dent.osaka-u.ac.jp</style></auth-address><titles><title><style face="normal" font="default" size="100%">Paediatric maxillofacial fractures: their aetiological characters and fracture patterns</style></title><secondary-title><style face="normal" font="default" size="100%">J Craniomaxillofac Surg</style></secondary-title></titles><periodical><full-title><style face="normal" font="default" size="100%">J Craniomaxillofac Surg</style></full-title></periodical><pages><style face="normal" font="default" size="100%">237-41</style></pages><volume><style face="normal" font="default" size="100%">30</style></volume><number><style face="normal" font="default" size="100%">4</style></number><edition><style face="normal" font="default" size="100%">2002/09/17</style></edition><keywords><keyword><style face="normal" font="default" size="100%">Accidental Falls</style></keyword><keyword><style face="normal" font="default" size="100%">Accidents, Traffic</style></keyword><keyword><style face="normal" font="default" size="100%">Adolescent</style></keyword><keyword><style face="normal" font="default" size="100%">Age Factors</style></keyword><keyword><style face="normal" font="default" size="100%">Alveolar Process/injuries</style></keyword><keyword><style face="normal" font="default" size="100%">Athletic Injuries/epidemiology</style></keyword><keyword><style face="normal" font="default" size="100%">Bicycling/injuries</style></keyword><keyword><style face="normal" font="default" size="100%">Child</style></keyword><keyword><style face="normal" font="default" size="100%">Child, Preschool</style></keyword><keyword><style face="normal" font="default" size="100%">Female</style></keyword><keyword><style face="normal" font="default" size="100%">Humans</style></keyword><keyword><style face="normal" font="default" size="100%">Japan/epidemiology</style></keyword><keyword><style face="normal" font="default" size="100%">Male</style></keyword><keyword><style face="normal" font="default" size="100%">Mandibular Fractures/epidemiology/etiology</style></keyword><keyword><style face="normal" font="default" size="100%">Maxillary Fractures/epidemiology/etiology</style></keyword><keyword><style face="normal" font="default" size="100%">Maxillofacial Injuries/*epidemiology/*etiology</style></keyword><keyword><style face="normal" font="default" size="100%">Retrospective Studies</style></keyword><keyword><style face="normal" font="default" size="100%">Sex Ratio</style></keyword><keyword><style face="normal" font="default" size="100%">Skull Fractures/*epidemiology/*etiology</style></keyword><keyword><style face="normal" font="default" size="100%">Violence</style></keyword><keyword><style face="normal" font="default" size="100%">Zygomatic Fractures/epidemiology/etiology</style></keyword></keywords><dates><year><style face="normal" font="default" size="100%">2002</style></year><pub-dates><date><style face="normal" font="default" size="100%">Aug</style></date></pub-dates></dates><isbn><style face="normal" font="default" size="100%">1010-5182 (Print)&#xD;1010-5182</style></isbn><accession-num><style face="normal" font="default" size="100%">12231205</style></accession-num><abstract><style face="normal" font="default" size="100%">OBJECTIVE: Paediatric maxillofacial fractures are not common and carry different clinical features when compared with adults. To clarify the differences of aetiology and patterns of fractures in paediatric patients, a clinical retrospective analysis was performed. PATIENTS: One hundred seventy-four paediatric patients younger than 16 years of age treated in the First Department of Oral and Maxillofacial Surgery, Osaka University Dental Hospital during a 15-year period were analysed. STUDY DESIGN: Age, sex, fracture patterns, incidence, common locations of the mandibular fractures and treatment were studied according to the patients&apos; charts and radiographs. RESULTS: The ratio of boys to girls was 2:1 and the largest age subgroup was 15-years old. The most common cause of injury was bicycle accidents (26%), followed by falls (25%). The distribution of causes and ages revealed that the incidence of the fall-related injuries decreased in patients older than 10 years, and assaults became a common cause in patients older than 12 years. The yearly distribution showed a decrease of the group between 6 and 10 years and of bicycle-related accidents in the last 5-year period (1992-1996). Mandibular fractures were most common (56%), followed by fractures of the alveolar process (31%). Condylar fracture was common in children younger than 14 years, especially in those below 6 years. Fractures of the mandibular angle were the most common in those above 13 years. CONCLUSION: These results document that the aetiological characters and patterns of paediatric maxillofacial fractures gradually shifted towards those found in adolescents.</style></abstract><notes><style face="normal" font="default" size="100%">Iida, Seiji&#xD;Matsuya, Tokuzo&#xD;Journal Article&#xD;Scotland&#xD;J Craniomaxillofac Surg. 2002 Aug;30(4):237-41. doi: 10.1054/jcms.2002.0295.</style></notes><urls></urls><electronic-resource-num><style face="normal" font="default" size="100%">10.1054/jcms.2002.0295</style></electronic-resource-num><remote-database-provider><style face="normal" font="default" size="100%">NLM</style></remote-database-provider><language><style face="normal" font="default" size="100%">eng</style></language></record><record><database name="ESCC.enl" path="C:\Users\35387\Desktop\ESCC.enl">ESCC.enl</database><source-app name="EndNote" version="19.3">EndNote</source-app><rec-number>764</rec-number><foreign-keys><key app="EN" db-id="pxav95dxstw2e6erv585ffrpvfw29tprsttv">764</key></foreign-keys><ref-type name="Journal Article">17</ref-type><contributors><authors><author><style face="normal" font="default" size="100%">Istock, C. A.</style></author></authors></contributors><titles><title><style face="normal" font="default" size="100%">Natural selection in ecologically and genetically defined populations</style></title><secondary-title><style face="normal" font="default" size="100%">Behav Sci</style></secondary-title></titles><periodical><full-title><style face="normal" font="default" size="100%">Behav Sci</style></full-title></periodical><pages><style face="normal" font="default" size="100%">101-15</style></pages><volume><style face="normal" font="default" size="100%">15</style></volume><number><style face="normal" font="default" size="100%">1</style></number><edition><style face="normal" font="default" size="100%">1970/01/01</style></edition><keywords><keyword><style face="normal" font="default" size="100%">Adaptation, Physiological</style></keyword><keyword><style face="normal" font="default" size="100%">Age Factors</style></keyword><keyword><style face="normal" font="default" size="100%">*Biological Evolution</style></keyword><keyword><style face="normal" font="default" size="100%">*Ecology</style></keyword><keyword><style face="normal" font="default" size="100%">Fertility</style></keyword><keyword><style face="normal" font="default" size="100%">*Genetics, Population</style></keyword><keyword><style face="normal" font="default" size="100%">Genotype</style></keyword><keyword><style face="normal" font="default" size="100%">Life Expectancy</style></keyword><keyword><style face="normal" font="default" size="100%">*Models, Biological</style></keyword><keyword><style face="normal" font="default" size="100%">Mortality</style></keyword><keyword><style face="normal" font="default" size="100%">Phenotype</style></keyword><keyword><style face="normal" font="default" size="100%">Physical Fitness</style></keyword><keyword><style face="normal" font="default" size="100%">Population Control</style></keyword><keyword><style face="normal" font="default" size="100%">Sex Factors</style></keyword><keyword><style face="normal" font="default" size="100%">Vital Statistics</style></keyword></keywords><dates><year><style face="normal" font="default" size="100%">1970</style></year><pub-dates><date><style face="normal" font="default" size="100%">Jan</style></date></pub-dates></dates><isbn><style face="normal" font="default" size="100%">0005-7940 (Print)&#xD;0005-7940</style></isbn><accession-num><style face="normal" font="default" size="100%">5413468</style></accession-num><notes><style face="normal" font="default" size="100%">Istock, C A&#xD;Journal Article&#xD;United States&#xD;Behav Sci. 1970 Jan;15(1):101-15. doi: 10.1002/bs.3830150110.</style></notes><urls></urls><electronic-resource-num><style face="normal" font="default" size="100%">10.1002/bs.3830150110</style></electronic-resource-num><remote-database-provider><style face="normal" font="default" size="100%">NLM</style></remote-database-provider><language><style face="normal" font="default" size="100%">eng</style></language></record><record><database name="ESCC.enl" path="C:\Users\35387\Desktop\ESCC.enl">ESCC.enl</database><source-app name="EndNote" version="19.3">EndNote</source-app><rec-number>744</rec-number><foreign-keys><key app="EN" db-id="pxav95dxstw2e6erv585ffrpvfw29tprsttv">744</key></foreign-keys><ref-type name="Journal Article">17</ref-type><contributors><authors><author><style face="normal" font="default" size="100%">James, W. H.</style></author></authors></contributors><titles><title><style face="normal" font="default" size="100%">Reproductive risks associated with diving</style></title><secondary-title><style face="normal" font="default" size="100%">Occup Environ Med</style></secondary-title></titles><periodical><full-title><style face="normal" font="default" size="100%">Occup Environ Med</style></full-title></periodical><pages><style face="normal" font="default" size="100%">141</style></pages><volume><style face="normal" font="default" size="100%">51</style></volume><number><style face="normal" font="default" size="100%">2</style></number><edition><style face="normal" font="default" size="100%">1994/02/01</style></edition><keywords><keyword><style face="normal" font="default" size="100%">Diving/*adverse effects</style></keyword><keyword><style face="normal" font="default" size="100%">Female</style></keyword><keyword><style face="normal" font="default" size="100%">Humans</style></keyword><keyword><style face="normal" font="default" size="100%">Male</style></keyword><keyword><style face="normal" font="default" size="100%">Reproduction/*physiology</style></keyword><keyword><style face="normal" font="default" size="100%">Risk Factors</style></keyword><keyword><style face="normal" font="default" size="100%">Sex Ratio</style></keyword></keywords><dates><year><style face="normal" font="default" size="100%">1994</style></year><pub-dates><date><style face="normal" font="default" size="100%">Feb</style></date></pub-dates></dates><isbn><style face="normal" font="default" size="100%">1351-0711 (Print)&#xD;1351-0711</style></isbn><accession-num><style face="normal" font="default" size="100%">8111464</style></accession-num><notes><style face="normal" font="default" size="100%">1470-7926&#xD;James, W H&#xD;Comment&#xD;Letter&#xD;Occup Environ Med. 1994 Feb;51(2):141. doi: 10.1136/oem.51.2.141-a.</style></notes><urls></urls><custom2><style face="normal" font="default" size="100%">PMC1127922</style></custom2><electronic-resource-num><style face="normal" font="default" size="100%">10.1136/oem.51.2.141-a</style></electronic-resource-num><remote-database-provider><style face="normal" font="default" size="100%">NLM</style></remote-database-provider><language><style face="normal" font="default" size="100%">eng</style></language></record><record><database name="ESCC.enl" path="C:\Users\35387\Desktop\ESCC.enl">ESCC.enl</database><source-app name="EndNote" version="19.3">EndNote</source-app><rec-number>736</rec-number><foreign-keys><key app="EN" db-id="pxav95dxstw2e6erv585ffrpvfw29tprsttv">736</key></foreign-keys><ref-type name="Journal Article">17</ref-type><contributors><authors><author><style face="normal" font="default" size="100%">James, W. H.</style></author></authors></contributors><titles><title><style face="normal" font="default" size="100%">Hormones, offspring sex ratios, and weekly training distances of male runners: implications for overtraining</style></title><secondary-title><style face="normal" font="default" size="100%">Br J Sports Med</style></secondary-title></titles><periodical><full-title><style face="normal" font="default" size="100%">Br J Sports Med</style></full-title></periodical><pages><style face="normal" font="default" size="100%">474</style></pages><volume><style face="normal" font="default" size="100%">34</style></volume><number><style face="normal" font="default" size="100%">6</style></number><edition><style face="normal" font="default" size="100%">2000/12/29</style></edition><keywords><keyword><style face="normal" font="default" size="100%">Female</style></keyword><keyword><style face="normal" font="default" size="100%">Gonadal Steroid Hormones/*blood</style></keyword><keyword><style face="normal" font="default" size="100%">Humans</style></keyword><keyword><style face="normal" font="default" size="100%">Running/*physiology</style></keyword><keyword><style face="normal" font="default" size="100%">*Sex Ratio</style></keyword></keywords><dates><year><style face="normal" font="default" size="100%">2000</style></year><pub-dates><date><style face="normal" font="default" size="100%">Dec</style></date></pub-dates></dates><isbn><style face="normal" font="default" size="100%">0306-3674 (Print)&#xD;0306-3674</style></isbn><accession-num><style face="normal" font="default" size="100%">11131244</style></accession-num><notes><style face="normal" font="default" size="100%">1473-0480&#xD;James, W H&#xD;Comment&#xD;Letter&#xD;Br J Sports Med. 2000 Dec;34(6):474. doi: 10.1136/bjsm.34.6.474-a.</style></notes><urls></urls><custom2><style face="normal" font="default" size="100%">PMC1724261</style></custom2><electronic-resource-num><style face="normal" font="default" size="100%">10.1136/bjsm.34.6.474-a</style></electronic-resource-num><remote-database-provider><style face="normal" font="default" size="100%">NLM</style></remote-database-provider><language><style face="normal" font="default" size="100%">eng</style></language></record><record><database name="ESCC.enl" path="C:\Users\35387\Desktop\ESCC.enl">ESCC.enl</database><source-app name="EndNote" version="19.3">EndNote</source-app><rec-number>733</rec-number><foreign-keys><key app="EN" db-id="pxav95dxstw2e6erv585ffrpvfw29tprsttv">733</key></foreign-keys><ref-type name="Journal Article">17</ref-type><contributors><authors><author><style face="normal" font="default" size="100%">James, W. H.</style></author></authors></contributors><titles><title><style face="normal" font="default" size="100%">The bones and hormones of deep water divers and pilots of high performance aircraft</style></title><secondary-title><style face="normal" font="default" size="100%">Occup Environ Med</style></secondary-title></titles><periodical><full-title><style face="normal" font="default" size="100%">Occup Environ Med</style></full-title></periodical><pages><style face="normal" font="default" size="100%">682</style></pages><volume><style face="normal" font="default" size="100%">58</style></volume><number><style face="normal" font="default" size="100%">10</style></number><edition><style face="normal" font="default" size="100%">2001/10/09</style></edition><keywords><keyword><style face="normal" font="default" size="100%">*Aerospace Medicine</style></keyword><keyword><style face="normal" font="default" size="100%">Diving/*physiology</style></keyword><keyword><style face="normal" font="default" size="100%">Gonadotropins/*deficiency</style></keyword><keyword><style face="normal" font="default" size="100%">Humans</style></keyword><keyword><style face="normal" font="default" size="100%">Male</style></keyword><keyword><style face="normal" font="default" size="100%">Osteoporosis/etiology</style></keyword><keyword><style face="normal" font="default" size="100%">Risk Factors</style></keyword><keyword><style face="normal" font="default" size="100%">*Sex Ratio</style></keyword><keyword><style face="normal" font="default" size="100%">Testosterone/*deficiency</style></keyword></keywords><dates><year><style face="normal" font="default" size="100%">2001</style></year><pub-dates><date><style face="normal" font="default" size="100%">Oct</style></date></pub-dates></dates><isbn><style face="normal" font="default" size="100%">1351-0711 (Print)&#xD;1351-0711</style></isbn><accession-num><style face="normal" font="default" size="100%">11589176</style></accession-num><notes><style face="normal" font="default" size="100%">1470-7926&#xD;James, W H&#xD;Letter&#xD;Occup Environ Med. 2001 Oct;58(10):682. doi: 10.1136/oem.58.10.682a.</style></notes><urls></urls><custom2><style face="normal" font="default" size="100%">PMC1740046</style></custom2><electronic-resource-num><style face="normal" font="default" size="100%">10.1136/oem.58.10.682a</style></electronic-resource-num><remote-database-provider><style face="normal" font="default" size="100%">NLM</style></remote-database-provider><language><style face="normal" font="default" size="100%">eng</style></language></record><record><database name="ESCC.enl" path="C:\Users\35387\Desktop\ESCC.enl">ESCC.enl</database><source-app name="EndNote" version="19.3">EndNote</source-app><rec-number>735</rec-number><foreign-keys><key app="EN" db-id="pxav95dxstw2e6erv585ffrpvfw29tprsttv">735</key></foreign-keys><ref-type name="Journal Article">17</ref-type><contributors><authors><author><style face="normal" font="default" size="100%">James, W. H.</style></author></authors></contributors><auth-address><style face="normal" font="default" size="100%">The Galton Laboratory, University College London, Wolfson House, 4 Stephenson Way, London NW1 2HE, UK.</style></auth-address><titles><title><style face="normal" font="default" size="100%">The data sources which may help strengthen the epidemiological evidence for the hormonal hypothesis of sex determination in man</style></title><secondary-title><style face="normal" font="default" size="100%">Hum Reprod</style></secondary-title></titles><periodical><full-title><style face="normal" font="default" size="100%">Hum Reprod</style></full-title></periodical><pages><style face="normal" font="default" size="100%">1081-5</style></pages><volume><style face="normal" font="default" size="100%">16</style></volume><number><style face="normal" font="default" size="100%">6</style></number><edition><style face="normal" font="default" size="100%">2001/06/02</style></edition><keywords><keyword><style face="normal" font="default" size="100%">Congenital Abnormalities/etiology</style></keyword><keyword><style face="normal" font="default" size="100%">Female</style></keyword><keyword><style face="normal" font="default" size="100%">Hormones/*physiology</style></keyword><keyword><style face="normal" font="default" size="100%">Humans</style></keyword><keyword><style face="normal" font="default" size="100%">Male</style></keyword><keyword><style face="normal" font="default" size="100%">Mental Disorders</style></keyword><keyword><style face="normal" font="default" size="100%">Occupational Exposure</style></keyword><keyword><style face="normal" font="default" size="100%">Radiation, Nonionizing</style></keyword><keyword><style face="normal" font="default" size="100%">*Sex Determination Processes</style></keyword><keyword><style face="normal" font="default" size="100%">Sex Ratio</style></keyword><keyword><style face="normal" font="default" size="100%">Sports</style></keyword><keyword><style face="normal" font="default" size="100%">Toxicology</style></keyword></keywords><dates><year><style face="normal" font="default" size="100%">2001</style></year><pub-dates><date><style face="normal" font="default" size="100%">Jun</style></date></pub-dates></dates><isbn><style face="normal" font="default" size="100%">0268-1161 (Print)&#xD;0268-1161</style></isbn><accession-num><style face="normal" font="default" size="100%">11387272</style></accession-num><abstract><style face="normal" font="default" size="100%">The hypothesis that parental hormone levels around the time of conception partially control offspring sex ratios-though here taken to be true in substance-will need a great deal of work to specify with any accuracy. We do not know with any certainty which hormones are involved, nor how they are implicated. Answers to these two questions are only likely to emerge after prolonged experimental work. And it is fair to say that that work has not yet started. I assume that experimental workers will not embark on such a project until it is perfectly clear that there is a watertight case that mammalian parental hormone levels somehow influence offspring sex ratios. The present note indicates where further (human) evidence for that case will be found. In regard to human beings, much of the required information is held by clinics and registries not primarily concerned with reproductive biology. This point is illustrated here in regard to toxicology, teratology, radiation medicine, neurology, psychiatry, oncology, dermatology, rheumatology, occupational medicine and sports medicine as well as obstetrics and gynaecology. Tests (based on the hypothesis) are offered for intrauterine endocrine causes of malformations, and for pre- and post-natal endocrine causes of disease.</style></abstract><notes><style face="normal" font="default" size="100%">James, W H&#xD;Journal Article&#xD;Review&#xD;England&#xD;Hum Reprod. 2001 Jun;16(6):1081-5. doi: 10.1093/humrep/16.6.1081.</style></notes><urls></urls><electronic-resource-num><style face="normal" font="default" size="100%">10.1093/humrep/16.6.1081</style></electronic-resource-num><remote-database-provider><style face="normal" font="default" size="100%">NLM</style></remote-database-provider><language><style face="normal" font="default" size="100%">eng</style></language></record><record><database name="ESCC.enl" path="C:\Users\35387\Desktop\ESCC.enl">ESCC.enl</database><source-app name="EndNote" version="19.3">EndNote</source-app><rec-number>699</rec-number><foreign-keys><key app="EN" db-id="pxav95dxstw2e6erv585ffrpvfw29tprsttv">699</key></foreign-keys><ref-type name="Journal Article">17</ref-type><contributors><authors><author><style face="normal" font="default" size="100%">James, W. H.</style></author></authors></contributors><titles><title><style face="normal" font="default" size="100%">Sex ratio of offspring of male mountaineers</style></title><secondary-title><style face="normal" font="default" size="100%">J Epidemiol Community Health</style></secondary-title></titles><periodical><full-title><style face="normal" font="default" size="100%">Journal of epidemiology and community health</style></full-title><abbr-1><style face="normal" font="default" size="100%">J Epidemiol Community Health</style></abbr-1></periodical><pages><style face="normal" font="default" size="100%">96</style></pages><volume><style face="normal" font="default" size="100%">64</style></volume><number><style face="normal" font="default" size="100%">1</style></number><edition><style face="normal" font="default" size="100%">2009/12/17</style></edition><keywords><keyword><style face="normal" font="default" size="100%">Child</style></keyword><keyword><style face="normal" font="default" size="100%">Female</style></keyword><keyword><style face="normal" font="default" size="100%">Humans</style></keyword><keyword><style face="normal" font="default" size="100%">Male</style></keyword><keyword><style face="normal" font="default" size="100%">*Mountaineering</style></keyword><keyword><style face="normal" font="default" size="100%">*Sex Ratio</style></keyword><keyword><style face="normal" font="default" size="100%">Testosterone/blood</style></keyword></keywords><dates><year><style face="normal" font="default" size="100%">2010</style></year><pub-dates><date><style face="normal" font="default" size="100%">Jan</style></date></pub-dates></dates><isbn><style face="normal" font="default" size="100%">0143-005x</style></isbn><accession-num><style face="normal" font="default" size="100%">20007636</style></accession-num><notes><style face="normal" font="default" size="100%">1470-2738&#xD;James, W H&#xD;Comment&#xD;Letter&#xD;England&#xD;J Epidemiol Community Health. 2010 Jan;64(1):96. doi: 10.1136/jech.2009.095885.</style></notes><urls></urls><electronic-resource-num><style face="normal" font="default" size="100%">10.1136/jech.2009.095885</style></electronic-resource-num><remote-database-provider><style face="normal" font="default" size="100%">NLM</style></remote-database-provider><language><style face="normal" font="default" size="100%">eng</style></language></record><record><database name="ESCC.enl" path="C:\Users\35387\Desktop\ESCC.enl">ESCC.enl</database><source-app name="EndNote" version="19.3">EndNote</source-app><rec-number>705</rec-number><foreign-keys><key app="EN" db-id="pxav95dxstw2e6erv585ffrpvfw29tprsttv">705</key></foreign-keys><ref-type name="Journal Article">17</ref-type><contributors><authors><author><style face="normal" font="default" size="100%">Jana, K.</style></author><author><style face="normal" font="default" size="100%">Samanta, P. K.</style></author><author><style face="normal" font="default" size="100%">Manna, I.</style></author><author><style face="normal" font="default" size="100%">Ghosh, P.</style></author><author><style face="normal" font="default" size="100%">Singh, N.</style></author><author><style face="normal" font="default" size="100%">Khetan, R. P.</style></author><author><style face="normal" font="default" size="100%">Ray, B. R.</style></author></authors></contributors><auth-address><style face="normal" font="default" size="100%">Garrison Institute on Aging, Texas Tech University Health Sciences Center, 3601 4th St., Lubbock, TX 79430, USA.</style></auth-address><titles><title><style face="normal" font="default" size="100%">Protective effect of sodium selenite and zinc sulfate on intensive swimming-induced testicular gamatogenic and steroidogenic disorders in mature male rats</style></title><secondary-title><style face="normal" font="default" size="100%">Appl Physiol Nutr Metab</style></secondary-title></titles><periodical><full-title><style face="normal" font="default" size="100%">Appl Physiol Nutr Metab</style></full-title></periodical><pages><style face="normal" font="default" size="100%">903-14</style></pages><volume><style face="normal" font="default" size="100%">33</style></volume><number><style face="normal" font="default" size="100%">5</style></number><edition><style face="normal" font="default" size="100%">2008/10/17</style></edition><keywords><keyword><style face="normal" font="default" size="100%">Animals</style></keyword><keyword><style face="normal" font="default" size="100%">Corticosterone/blood</style></keyword><keyword><style face="normal" font="default" size="100%">Epididymis/cytology/drug effects</style></keyword><keyword><style face="normal" font="default" size="100%">Fertility/drug effects</style></keyword><keyword><style face="normal" font="default" size="100%">Follicle Stimulating Hormone/blood</style></keyword><keyword><style face="normal" font="default" size="100%">Gametogenesis/*drug effects/*physiology</style></keyword><keyword><style face="normal" font="default" size="100%">Hormones/blood</style></keyword><keyword><style face="normal" font="default" size="100%">Lipid Peroxidation/drug effects</style></keyword><keyword><style face="normal" font="default" size="100%">Luteinizing Hormone/blood</style></keyword><keyword><style face="normal" font="default" size="100%">Male</style></keyword><keyword><style face="normal" font="default" size="100%">Organ Size/drug effects</style></keyword><keyword><style face="normal" font="default" size="100%">Oxidative Stress/drug effects</style></keyword><keyword><style face="normal" font="default" size="100%">Prolactin/blood</style></keyword><keyword><style face="normal" font="default" size="100%">Rats</style></keyword><keyword><style face="normal" font="default" size="100%">Rats, Wistar</style></keyword><keyword><style face="normal" font="default" size="100%">Sodium Selenite/*pharmacology</style></keyword><keyword><style face="normal" font="default" size="100%">Sperm Count</style></keyword><keyword><style face="normal" font="default" size="100%">Spermatogenesis/drug effects</style></keyword><keyword><style face="normal" font="default" size="100%">Steroids/*blood</style></keyword><keyword><style face="normal" font="default" size="100%">Swimming/*physiology</style></keyword><keyword><style face="normal" font="default" size="100%">Testicular Diseases/*etiology/*prevention &amp; control</style></keyword><keyword><style face="normal" font="default" size="100%">Testis/drug effects/enzymology</style></keyword><keyword><style face="normal" font="default" size="100%">Testosterone/blood</style></keyword><keyword><style face="normal" font="default" size="100%">Zinc Sulfate/*pharmacology</style></keyword></keywords><dates><year><style face="normal" font="default" size="100%">2008</style></year><pub-dates><date><style face="normal" font="default" size="100%">Oct</style></date></pub-dates></dates><isbn><style face="normal" font="default" size="100%">1715-5312 (Print)&#xD;1715-5312</style></isbn><accession-num><style face="normal" font="default" size="100%">18923565</style></accession-num><abstract><style face="normal" font="default" size="100%">To investigate the ameliorative potential of sodium selenite and zinc sulfate on intensive-swimming-induced testicular disorders, 48 Wistar male rats (age, 4 months; mass, 146.2 +/- 3.6 g) were randomly divided into 4 groups: the unexercised-control group (n = 12); the exercised group (n = 12); the control supplemented group (n = 12); and the exercised supplemented group (n = 12). For 10 weeks, the exercised rats underwent a protocol that consisted of 4 h.d-1 swimming, for 6 d.week-1; the control rats did not exercise. For 10 weeks, both the supplemented groups received an oral daily dose of a combination of sodium selenite and zinc sulfate (6 and 3 mg.kg body mass-1, respectively). After 10 weeks, a significant reduction (p &lt; 0.05) was seen in rats in the exercised group, compared with rats in both control groups, in paired testicular masses; in epididymal sperm count; in testicular Delta5, 3beta-hydroxysteroid dehydrogenase (HSD) and 17beta-HSD; in plasma levels of testosterone, luteinizing hormone, follicle-stimulating hormone, and prolactin; in the numbers of preleptotine spermatocytes, midpachytene spermatocytes, and stage 7 spermatids of the stage VII seminiferous epithelium cycle; and in fertility performance. As well, a significant increase (p &lt; 0.05) was seen in the exercised group, compared with both control groups, in plasma corticosterone levels and in testicular content of malondialdehyde and catalase activity. At the same time, there was a significant reduction (p &lt; 0.05) in the exercised group, compared with both control groups, in plasma concentrations of zinc and selenium; in the testicular content of glutathione (GSH), the glutathione and glutathione disulphide (GSSG) ratio, ascorbic acid, and alpha-tocopherol; and in testicular activities of superoxide dismutase, glutathione-peroxidase, and glutathione-S-transferase in the testes. No significant changes were seen in the number of spermatogonia-A from the stage VII seminiferous epithelium cycle or the testicular content of GSSG among the groups. Sodium selenite and zinc sulfate supplementation significantly protected against exercise-induced testicular gamatogenic and spermatogenic disorders, prevented testicular oxidative stress, and increased antioxidant status. It can be concluded that intensive-swimming-induced oxidative stress causes dysfunctions in the male reproductive system, which can be protected by the coadministration of sodium selenite and zinc sulfate.</style></abstract><notes><style face="normal" font="default" size="100%">Jana, Kuladip&#xD;Samanta, Pravat K&#xD;Manna, Indranil&#xD;Ghosh, Prasanta&#xD;Singh, Narendra&#xD;Khetan, Ramawatar P&#xD;Ray, Binoy R&#xD;Journal Article&#xD;Canada&#xD;Appl Physiol Nutr Metab. 2008 Oct;33(5):903-14. doi: 10.1139/H08-065.</style></notes><urls></urls><electronic-resource-num><style face="normal" font="default" size="100%">10.1139/h08-065</style></electronic-resource-num><remote-database-provider><style face="normal" font="default" size="100%">NLM</style></remote-database-provider><language><style face="normal" font="default" size="100%">eng</style></language></record><record><database name="ESCC.enl" path="C:\Users\35387\Desktop\ESCC.enl">ESCC.enl</database><source-app name="EndNote" version="19.3">EndNote</source-app><rec-number>718</rec-number><foreign-keys><key app="EN" db-id="pxav95dxstw2e6erv585ffrpvfw29tprsttv">718</key></foreign-keys><ref-type name="Journal Article">17</ref-type><contributors><authors><author><style face="normal" font="default" size="100%">Jarvis, S.</style></author><author><style face="normal" font="default" size="100%">Glinianaia, S. V.</style></author><author><style face="normal" font="default" size="100%">Arnaud, C.</style></author><author><style face="normal" font="default" size="100%">Fauconnier, J.</style></author><author><style face="normal" font="default" size="100%">Johnson, A.</style></author><author><style face="normal" font="default" size="100%">McManus, V.</style></author><author><style face="normal" font="default" size="100%">Topp, M.</style></author><author><style face="normal" font="default" size="100%">Uvebrant, P.</style></author><author><style face="normal" font="default" size="100%">Cans, C.</style></author><author><style face="normal" font="default" size="100%">Krägeloh-Mann, I.</style></author></authors></contributors><auth-address><style face="normal" font="default" size="100%">Institute of Child Health, University of Newcastle, The Royal Victoria Infirmary, Queen Victoria Rd, Newcastle upon Tyne NE1 4LP UK. s.n.jarvis@ncl.ac.uk</style></auth-address><titles><title><style face="normal" font="default" size="100%">Case gender and severity in cerebral palsy varies with intrauterine growth</style></title><secondary-title><style face="normal" font="default" size="100%">Arch Dis Child</style></secondary-title></titles><periodical><full-title><style face="normal" font="default" size="100%">Arch Dis Child</style></full-title></periodical><pages><style face="normal" font="default" size="100%">474-9</style></pages><volume><style face="normal" font="default" size="100%">90</style></volume><number><style face="normal" font="default" size="100%">5</style></number><edition><style face="normal" font="default" size="100%">2005/04/27</style></edition><keywords><keyword><style face="normal" font="default" size="100%">Birth Weight/physiology</style></keyword><keyword><style face="normal" font="default" size="100%">Cerebral Palsy/etiology/*physiopathology</style></keyword><keyword><style face="normal" font="default" size="100%">Child, Preschool</style></keyword><keyword><style face="normal" font="default" size="100%">Cognition Disorders/etiology</style></keyword><keyword><style face="normal" font="default" size="100%">Cohort Studies</style></keyword><keyword><style face="normal" font="default" size="100%">Disability Evaluation</style></keyword><keyword><style face="normal" font="default" size="100%">Female</style></keyword><keyword><style face="normal" font="default" size="100%">Fetal Development/*physiology</style></keyword><keyword><style face="normal" font="default" size="100%">Fetal Growth Retardation/complications/physiopathology</style></keyword><keyword><style face="normal" font="default" size="100%">Gestational Age</style></keyword><keyword><style face="normal" font="default" size="100%">Humans</style></keyword><keyword><style face="normal" font="default" size="100%">Male</style></keyword><keyword><style face="normal" font="default" size="100%">Odds Ratio</style></keyword><keyword><style face="normal" font="default" size="100%">Severity of Illness Index</style></keyword><keyword><style face="normal" font="default" size="100%">Sex Ratio</style></keyword><keyword><style face="normal" font="default" size="100%">Walking</style></keyword></keywords><dates><year><style face="normal" font="default" size="100%">2005</style></year><pub-dates><date><style face="normal" font="default" size="100%">May</style></date></pub-dates></dates><isbn><style face="normal" font="default" size="100%">0003-9888 (Print)&#xD;0003-9888</style></isbn><accession-num><style face="normal" font="default" size="100%">15851428</style></accession-num><abstract><style face="normal" font="default" size="100%">BACKGROUND: There is an unexplained excess of cerebral palsy among male babies. There is also variation in the proportion of more severe cases by birth weight. It has recently been shown that the rate of cerebral palsy increases as intrauterine size deviates up or down from an optimum about one standard deviation heavier than population mean weight-for-gestation. AIMS: To determine whether the gender ratio or the severity of cases also varies with intrauterine size. METHODS: A total of 3454 cases of cerebral palsy among single births between 1976 and 1990 with sufficient data to assign case severity (based on intellectual impairment and walking ability) and to compare weight-for-gestation at birth to sex specific fetal growth standards, were aggregated from nine separate registers in five European countries. RESULTS: The greater the degree to which growth deviates either up or down from optimal weight-for-gestation at birth, the higher is the rate of cerebral palsy, the larger is the proportion of male cases, and the more severe is the functional disability. Compared to those with optimum growth the risk of more severe cerebral palsy in male babies is 16 times higher for those with a birth weight below the 3rd centile and four times higher when birth weight is above the 97th centile. In contrast, for mild cerebral palsy in female babies the excess risks at these growth extremes are about half these magnitudes. CONCLUSIONS: Among singleton children with cerebral palsy, abnormal intrauterine size, either small or large, is associated with more severe disability and male sex.</style></abstract><notes><style face="normal" font="default" size="100%">1468-2044&#xD;Jarvis, S&#xD;Glinianaia, S V&#xD;Arnaud, C&#xD;Fauconnier, J&#xD;Johnson, A&#xD;McManus, V&#xD;Topp, M&#xD;Uvebrant, P&#xD;Cans, C&#xD;Krägeloh-Mann, I&#xD;SCPE collaboration of European Cerebral Palsy Registers&#xD;Journal Article&#xD;Research Support, Non-U.S. Gov&apos;t&#xD;Arch Dis Child. 2005 May;90(5):474-9. doi: 10.1136/adc.2004.052670.</style></notes><urls></urls><custom2><style face="normal" font="default" size="100%">PMC1720399</style></custom2><electronic-resource-num><style face="normal" font="default" size="100%">10.1136/adc.2004.052670</style></electronic-resource-num><remote-database-provider><style face="normal" font="default" size="100%">NLM</style></remote-database-provider><language><style face="normal" font="default" size="100%">eng</style></language></record><record><database name="ESCC.enl" path="C:\Users\35387\Desktop\ESCC.enl">ESCC.enl</database><source-app name="EndNote" version="19.3">EndNote</source-app><rec-number>663</rec-number><foreign-keys><key app="EN" db-id="pxav95dxstw2e6erv585ffrpvfw29tprsttv">663</key></foreign-keys><ref-type name="Journal Article">17</ref-type><contributors><authors><author><style face="normal" font="default" size="100%">Jin, S.</style></author><author><style face="normal" font="default" size="100%">Shao, L.</style></author><author><style face="normal" font="default" size="100%">Song, X.</style></author><author><style face="normal" font="default" size="100%">Xiao, J.</style></author><author><style face="normal" font="default" size="100%">Ouyang, K.</style></author><author><style face="normal" font="default" size="100%">Zhang, K.</style></author><author><style face="normal" font="default" size="100%">Yang, J.</style></author></authors></contributors><auth-address><style face="normal" font="default" size="100%">Jiangsu Province Key Laboratory for Biodiversity &amp; Biotechnology and Jiangsu Province Key Laboratory for Fisheries Live Food, School of Marine Science and Engineering, Nanjing Normal University, Nanjing 210023, PR China.&#xD;Jiangsu Province Key Laboratory for Biodiversity &amp; Biotechnology and Jiangsu Province Key Laboratory for Fisheries Live Food, School of Marine Science and Engineering, Nanjing Normal University, Nanjing 210023, PR China. Electronic address: yangjx@njnu.edu.cn.</style></auth-address><titles><title><style face="normal" font="default" size="100%">Fertilization and male fertility in the rotifer Brachionus calyciflorus in the presence of three environmental endocrines</style></title><secondary-title><style face="normal" font="default" size="100%">Chemosphere</style></secondary-title></titles><periodical><full-title><style face="normal" font="default" size="100%">Chemosphere</style></full-title></periodical><pages><style face="normal" font="default" size="100%">146-154</style></pages><volume><style face="normal" font="default" size="100%">220</style></volume><edition><style face="normal" font="default" size="100%">2018/12/26</style></edition><keywords><keyword><style face="normal" font="default" size="100%">Animals</style></keyword><keyword><style face="normal" font="default" size="100%">Fertility/*drug effects</style></keyword><keyword><style face="normal" font="default" size="100%">Flutamide/pharmacology</style></keyword><keyword><style face="normal" font="default" size="100%">Male</style></keyword><keyword><style face="normal" font="default" size="100%">Progesterone/pharmacology</style></keyword><keyword><style face="normal" font="default" size="100%">Reproduction/drug effects</style></keyword><keyword><style face="normal" font="default" size="100%">Rotifera/*drug effects/physiology</style></keyword><keyword><style face="normal" font="default" size="100%">Swimming</style></keyword><keyword><style face="normal" font="default" size="100%">Testosterone/pharmacology</style></keyword><keyword><style face="normal" font="default" size="100%">Water Pollutants, Chemical/*pharmacology</style></keyword><keyword><style face="normal" font="default" size="100%">Flutamide</style></keyword><keyword><style face="normal" font="default" size="100%">Male fertility</style></keyword><keyword><style face="normal" font="default" size="100%">Progesterone</style></keyword><keyword><style face="normal" font="default" size="100%">Rotifer</style></keyword><keyword><style face="normal" font="default" size="100%">Testosterone</style></keyword></keywords><dates><year><style face="normal" font="default" size="100%">2019</style></year><pub-dates><date><style face="normal" font="default" size="100%">Apr</style></date></pub-dates></dates><isbn><style face="normal" font="default" size="100%">0045-6535</style></isbn><accession-num><style face="normal" font="default" size="100%">30583206</style></accession-num><abstract><style face="normal" font="default" size="100%">Many studies investigated the effects of environmental endocrine disruptors with the rotifer Brachionus calyciflorus. However, they focused on the reproductive behavior of rotifers, especially male-female fertilization, as a parameter in ecotoxicological and endocrine studies. In the present study, we used two environmental hormones (progesterone and testosterone) and one nonsteroidal antiandrogen (flutamide) at five different concentrations (0.5, 1, 2, 4, and 6 mg/L) to study the reproductive behavioral parameters of male rotifers. The average swimming speed of male rotifers in the blank group was 1.14 ± 0.43 mm/s. After exposure for 1 h, testosterone improved the swimming speed of males, with the greatest effect at a concentration of 2-4 mg/L, whereas flutamide and progesterone inhibited the swimming speed. Copulatory behavior experiments showed that, compared with the control group, the recognition ability of males was improved by testosterone at 1, 2, and 3 h (P &lt; 0.05). After 4, 5, and 6 h, progesterone substantially suppressed the mating recognition ability of males, where the density of each group was extremely low at 6 h. Flutamide had a similar effect on the mating recognition ability of male rotifers as that of progesterone. The male fertilization rate in B. calyciflorus increased significantly under testosterone exposure at different concentrations (P &lt; 0.05), with the highest level at 2 mg/L (male fertility rate = 48.61 ± 3.18%). The fertilization rate of male rotifers was suppressed by both progesterone and flutamide (P &lt; 0.05), and higher drug concentrations had stronger suppressive effects.</style></abstract><notes><style face="normal" font="default" size="100%">1879-1298&#xD;Jin, Sichen&#xD;Shao, Li&#xD;Song, Xiaoping&#xD;Xiao, Jiahua&#xD;Ouyang, Kai&#xD;Zhang, Kailei&#xD;Yang, Jiaxin&#xD;Journal Article&#xD;England&#xD;Chemosphere. 2019 Apr;220:146-154. doi: 10.1016/j.chemosphere.2018.12.097. Epub 2018 Dec 15.</style></notes><urls></urls><electronic-resource-num><style face="normal" font="default" size="100%">10.1016/j.chemosphere.2018.12.097</style></electronic-resource-num><remote-database-provider><style face="normal" font="default" size="100%">NLM</style></remote-database-provider><language><style face="normal" font="default" size="100%">eng</style></language></record><record><database name="ESCC.enl" path="C:\Users\35387\Desktop\ESCC.enl">ESCC.enl</database><source-app name="EndNote" version="19.3">EndNote</source-app><rec-number>723</rec-number><foreign-keys><key app="EN" db-id="pxav95dxstw2e6erv585ffrpvfw29tprsttv">723</key></foreign-keys><ref-type name="Journal Article">17</ref-type><contributors><authors><author><style face="normal" font="default" size="100%">Jung, A.</style></author><author><style face="normal" font="default" size="100%">Leonhardt, F.</style></author><author><style face="normal" font="default" size="100%">Schill, W. B.</style></author><author><style face="normal" font="default" size="100%">Schuppe, H. C.</style></author></authors></contributors><auth-address><style face="normal" font="default" size="100%">Center of Dermatology and Andrology, Justus Liebig University Giessen, D-35392 Giessen, Germany. Andreas.Jung@derma.med.uni-giessen.de</style></auth-address><titles><title><style face="normal" font="default" size="100%">Influence of the type of undertrousers and physical activity on scrotal temperature</style></title><secondary-title><style face="normal" font="default" size="100%">Hum Reprod</style></secondary-title></titles><periodical><full-title><style face="normal" font="default" size="100%">Hum Reprod</style></full-title></periodical><pages><style face="normal" font="default" size="100%">1022-7</style></pages><volume><style face="normal" font="default" size="100%">20</style></volume><number><style face="normal" font="default" size="100%">4</style></number><edition><style face="normal" font="default" size="100%">2004/12/25</style></edition><keywords><keyword><style face="normal" font="default" size="100%">Adolescent</style></keyword><keyword><style face="normal" font="default" size="100%">Adult</style></keyword><keyword><style face="normal" font="default" size="100%">Analysis of Variance</style></keyword><keyword><style face="normal" font="default" size="100%">Body Temperature/*physiology</style></keyword><keyword><style face="normal" font="default" size="100%">*Clothing</style></keyword><keyword><style face="normal" font="default" size="100%">Fertility/physiology</style></keyword><keyword><style face="normal" font="default" size="100%">Humans</style></keyword><keyword><style face="normal" font="default" size="100%">Male</style></keyword><keyword><style face="normal" font="default" size="100%">Middle Aged</style></keyword><keyword><style face="normal" font="default" size="100%">*Motor Activity</style></keyword><keyword><style face="normal" font="default" size="100%">Rest</style></keyword><keyword><style face="normal" font="default" size="100%">Scrotum/*physiology</style></keyword><keyword><style face="normal" font="default" size="100%">Testis/*physiology</style></keyword><keyword><style face="normal" font="default" size="100%">Walking</style></keyword></keywords><dates><year><style face="normal" font="default" size="100%">2005</style></year><pub-dates><date><style face="normal" font="default" size="100%">Apr</style></date></pub-dates></dates><isbn><style face="normal" font="default" size="100%">0268-1161 (Print)&#xD;0268-1161</style></isbn><accession-num><style face="normal" font="default" size="100%">15618251</style></accession-num><abstract><style face="normal" font="default" size="100%">BACKGROUND: Testicular temperature correlates highly with scrotal temperature. The aim of this study was to evaluate the influence of the type of undertrousers on scrotal temperature during standardized periods of sitting and walking. METHODS: Fifty volunteers without a history of infertility and normal andrological examination were included for scrotal temperature evaluation. Temperatures were measured every minute with a portable data recorder connected with two thermistor temperature sensors, which were attached on either side of the scrotum. Ambient temperature in the study room was adjusted to 20 degrees C throughout the whole experiment. All volunteers started the experiment at the same time of day. Clothing of the volunteers consisted of standardized cotton wool trousers and shirts fitting to body size. Each volunteer performed six periods of 45 min, either walking on a treadmill (3.0 km/h) or sitting, and wearing in a standardized and randomized manner either tight, loose fitting or no undertrousers respectively. RESULTS: The following interactions were demonstrated by means of multivariate analysis of variance for repeated measurements: scrotal temperatures were significantly higher for tight versus loose fitting versus absent undertrousers. Furthermore, significantly lower scrotal temperatures were identified for walking versus sitting as well as for the right versus the left scrotal side. CONCLUSIONS: The present study suggests that wearing tight fitting undertrousers is associated with higher scrotal and consequently testicular temperatures than wearing loose fitting undertrousers or none.</style></abstract><notes><style face="normal" font="default" size="100%">Jung, A&#xD;Leonhardt, F&#xD;Schill, W-B&#xD;Schuppe, H-C&#xD;Clinical Trial&#xD;Journal Article&#xD;Randomized Controlled Trial&#xD;England&#xD;Hum Reprod. 2005 Apr;20(4):1022-7. doi: 10.1093/humrep/deh697. Epub 2004 Dec 23.</style></notes><urls></urls><electronic-resource-num><style face="normal" font="default" size="100%">10.1093/humrep/deh697</style></electronic-resource-num><remote-database-provider><style face="normal" font="default" size="100%">NLM</style></remote-database-provider><language><style face="normal" font="default" size="100%">eng</style></language></record><record><database name="ESCC.enl" path="C:\Users\35387\Desktop\ESCC.enl">ESCC.enl</database><source-app name="EndNote" version="19.3">EndNote</source-app><rec-number>678</rec-number><foreign-keys><key app="EN" db-id="pxav95dxstw2e6erv585ffrpvfw29tprsttv">678</key></foreign-keys><ref-type name="Journal Article">17</ref-type><contributors><authors><author><style face="normal" font="default" size="100%">Kaplan, K. C.</style></author><author><style face="normal" font="default" size="100%">Lewis, J.</style></author><author><style face="normal" font="default" size="100%">Gebrian, B.</style></author><author><style face="normal" font="default" size="100%">Theall, K.</style></author></authors></contributors><auth-address><style face="normal" font="default" size="100%">Department of Global Community Health and Behavioral Sciences, School of Public Health and Tropical Medicine, Tulane University, New Orleans, Louisiana, United States of America, kckaplan@gmail.com.&#xD;Department of Community Medicine and Health Care, University of Connecticut, Farmington, Connecticut, United States of America.</style></auth-address><titles><title><style face="normal" font="default" size="100%">Soccer and sexual health education: a promising approach for reducing adolescent births in Haiti</style></title><secondary-title><style face="normal" font="default" size="100%">Rev Panam Salud Publica</style></secondary-title></titles><periodical><full-title><style face="normal" font="default" size="100%">Rev Panam Salud Publica</style></full-title></periodical><pages><style face="normal" font="default" size="100%">316-23</style></pages><volume><style face="normal" font="default" size="100%">37</style></volume><number><style face="normal" font="default" size="100%">4-5</style></number><edition><style face="normal" font="default" size="100%">2015/07/26</style></edition><keywords><keyword><style face="normal" font="default" size="100%">Adolescent</style></keyword><keyword><style face="normal" font="default" size="100%">Adolescent Behavior</style></keyword><keyword><style face="normal" font="default" size="100%">Birth Rate</style></keyword><keyword><style face="normal" font="default" size="100%">Female</style></keyword><keyword><style face="normal" font="default" size="100%">Haiti</style></keyword><keyword><style face="normal" font="default" size="100%">Humans</style></keyword><keyword><style face="normal" font="default" size="100%">Mass Screening</style></keyword><keyword><style face="normal" font="default" size="100%">Pregnancy</style></keyword><keyword><style face="normal" font="default" size="100%">Pregnancy Rate</style></keyword><keyword><style face="normal" font="default" size="100%">Pregnancy in Adolescence/*prevention &amp; control</style></keyword><keyword><style face="normal" font="default" size="100%">Program Evaluation</style></keyword><keyword><style face="normal" font="default" size="100%">Proportional Hazards Models</style></keyword><keyword><style face="normal" font="default" size="100%">Retrospective Studies</style></keyword><keyword><style face="normal" font="default" size="100%">Rural Population</style></keyword><keyword><style face="normal" font="default" size="100%">Sex Education/*organization &amp; administration</style></keyword><keyword><style face="normal" font="default" size="100%">*Soccer</style></keyword><keyword><style face="normal" font="default" size="100%">Young Adult</style></keyword></keywords><dates><year><style face="normal" font="default" size="100%">2015</style></year><pub-dates><date><style face="normal" font="default" size="100%">May</style></date></pub-dates></dates><isbn><style face="normal" font="default" size="100%">1020-4989</style></isbn><accession-num><style face="normal" font="default" size="100%">26208202</style></accession-num><abstract><style face="normal" font="default" size="100%">OBJECTIVE: To explore the effect of an innovative, integrative program in female sexual reproductive health (SRH) and soccer (or fútbol, in Haitian Creole) in rural Haiti by measuring the rate of births among program participants 15-19 years old and their nonparticipant peers. METHODS: A retrospective cohort study using 2006-2009 data from the computerized data-tracking system of the Haitian Health Foundation (HHF), a U.S.-based nongovernmental organization serving urban and rural populations in Haiti, was used to assess births among girls 15-19 years old who participated in HHF&apos;s GenNext program, a combination education-soccer program for youth, based on SRH classes HHF nurses and community workers had been conducting in Haiti for mothers, fathers, and youth; girl-centered health screenings; and an all-female summer soccer league, during 2006-2009 (n = 4 251). Bivariate and multiple logistic regression analyses were carried out to assess differences in the rate of births among program participants according to their level of participation (SRH component only (&quot;EDU&quot;) versus both the SRH and soccer components (&quot;SO&quot;) compared to their village peers who did not participate. Hazard ratios (HRs) of birth rates were estimated using Cox regression analysis of childbearing data for the three different groups. RESULTS: In the multiple logistic regression analysis, only the girls in the &quot;EDU&quot; group had significantly fewer births than the nonparticipants after adjusting for confounders (odds ratio = 0.535; 95% confidence interval (CI) = 0.304, 0.940). The Cox regression analysis demonstrated that those in the EDU group (HR = 0.893; 95% CI = 0.802, 0.994) and to a greater degree those in the SO group (HR = 0.631; 95% CI = 0.558, 0.714) were significantly protected against childbearing between the ages of 15 and 19 years. CONCLUSIONS: HHF&apos;s GenNext program demonstrates the effectiveness of utilizing nurse educators, community mobilization, and youth participation in sports, education, and structured youth groups to promote and sustain health for adolescent girls and young women.</style></abstract><notes><style face="normal" font="default" size="100%">1680-5348&#xD;Kaplan, Kathryn C&#xD;Lewis, Judy&#xD;Gebrian, Bette&#xD;Theall, Katherine&#xD;Journal Article&#xD;Research Support, Non-U.S. Gov&apos;t&#xD;United States&#xD;Rev Panam Salud Publica. 2015 May;37(4-5):316-23.</style></notes><urls></urls><remote-database-provider><style face="normal" font="default" size="100%">NLM</style></remote-database-provider><language><style face="normal" font="default" size="100%">eng</style></language></record><record><database name="ESCC.enl" path="C:\Users\35387\Desktop\ESCC.enl">ESCC.enl</database><source-app name="EndNote" version="19.3">EndNote</source-app><rec-number>666</rec-number><foreign-keys><key app="EN" db-id="pxav95dxstw2e6erv585ffrpvfw29tprsttv">666</key></foreign-keys><ref-type name="Journal Article">17</ref-type><contributors><authors><author><style face="normal" font="default" size="100%">Kobayashi, S.</style></author><author><style face="normal" font="default" size="100%">Aokura, N.</style></author><author><style face="normal" font="default" size="100%">Fujimoto, R.</style></author><author><style face="normal" font="default" size="100%">Mori, K.</style></author><author><style face="normal" font="default" size="100%">Kumazawa, Y.</style></author><author><style face="normal" font="default" size="100%">Ando, Y.</style></author><author><style face="normal" font="default" size="100%">Matsuda, T.</style></author><author><style face="normal" font="default" size="100%">Nitto, H.</style></author><author><style face="normal" font="default" size="100%">Arai, K.</style></author><author><style face="normal" font="default" size="100%">Watanabe, G.</style></author><author><style face="normal" font="default" size="100%">Saito, T.</style></author></authors></contributors><auth-address><style face="normal" font="default" size="100%">Department of Biological Production Science, United Graduate School of Agricultural Science, Tokyo University of Agriculture and Technology, Tokyo, 183-8509, Japan.&#xD;Toba Aquarium, Mie, 517-8517, Japan.&#xD;Usa Marine Biological Institute, Kochi University, Kochi, 781-1164, Japan.&#xD;Haruno-cho, Kochi, 781-0315, Japan.&#xD;Port of Nagoya Public Aquarium, Aichi, 455-0033, Japan.&#xD;Laboratory of Veterinary Physiology, Institute of Agriculture, Tokyo University of Agriculture and Technology, Tokyo, 183-0054, Japan.&#xD;Usa Marine Biological Institute, Kochi University, Kochi, 781-1164, Japan. t-saito@kochi-u.ac.jp.</style></auth-address><titles><title><style face="normal" font="default" size="100%">Incubation and water temperatures influence the performances of loggerhead sea turtle hatchlings during the dispersal phase</style></title><secondary-title><style face="normal" font="default" size="100%">Sci Rep</style></secondary-title></titles><periodical><full-title><style face="normal" font="default" size="100%">Sci Rep</style></full-title></periodical><pages><style face="normal" font="default" size="100%">11911</style></pages><volume><style face="normal" font="default" size="100%">8</style></volume><number><style face="normal" font="default" size="100%">1</style></number><edition><style face="normal" font="default" size="100%">2018/08/11</style></edition><keywords><keyword><style face="normal" font="default" size="100%">Animals</style></keyword><keyword><style face="normal" font="default" size="100%">Climate Change</style></keyword><keyword><style face="normal" font="default" size="100%">Female</style></keyword><keyword><style face="normal" font="default" size="100%">Male</style></keyword><keyword><style face="normal" font="default" size="100%">Oviposition/*physiology</style></keyword><keyword><style face="normal" font="default" size="100%">Seawater/*chemistry</style></keyword><keyword><style face="normal" font="default" size="100%">Sex Ratio</style></keyword><keyword><style face="normal" font="default" size="100%">Swimming/*physiology</style></keyword><keyword><style face="normal" font="default" size="100%">*Temperature</style></keyword><keyword><style face="normal" font="default" size="100%">Turtles/*physiology</style></keyword></keywords><dates><year><style face="normal" font="default" size="100%">2018</style></year><pub-dates><date><style face="normal" font="default" size="100%">Aug 9</style></date></pub-dates></dates><isbn><style face="normal" font="default" size="100%">2045-2322</style></isbn><accession-num><style face="normal" font="default" size="100%">30093615</style></accession-num><abstract><style face="normal" font="default" size="100%">Artificial manipulation of incubation temperature has been proposed as a potential strategy for mitigating the effects of climate change on sea turtles for which sex determination is temperature-dependent, but thermal manipulation may also affect hatchling survival. Here, we demonstrated that incubation and water temperatures influenced several performance traits that contribute to the survival of loggerhead sea turtles (Caretta caretta) during the post-hatchling dispersal phase. Hatchlings from warm incubation temperatures (31 °C) had significantly shorter incubation periods, higher initial swimming performance, lower sustained swimming performance, and lower growth rates during the first three weeks post-hatching, as well as higher blood glucose concentrations, than those from cool incubation temperatures (27.5 °C). Hatchlings in warm water temperatures (30 °C) exhibited significantly greater swimming performance than those in cool water temperatures (27 °C). Our results indicated that altering incubation temperatures indirectly influences the survival of loggerhead hatchlings by modifying their swimming performance and growth rates, which may affect hatchling predator-avoidance capability. Moreover, thermal manipulation may alter the incubation period, exposing hatchling to water temperatures that they would not otherwise normally experience, which may affect swimming performance. Our results suggest that such conservation strategies may influence their survival, and thus should be carefully considered.</style></abstract><notes><style face="normal" font="default" size="100%">2045-2322&#xD;Kobayashi, Shohei&#xD;Aokura, Nanamo&#xD;Fujimoto, Ryohei&#xD;Mori, Keisuke&#xD;Kumazawa, Yoshinori&#xD;Ando, Yusuke&#xD;Matsuda, Tsuyoshi&#xD;Nitto, Hiroshi&#xD;Arai, Katsuhiko&#xD;Orcid: 0000-0002-4437-5483&#xD;Watanabe, Gen&#xD;Orcid: 0000-0001-7611-4678&#xD;Saito, Tomomi&#xD;Orcid: 0000-0001-9776-5453&#xD;17J07409/Japan Society for the Promotion of Science (JSPS)/International&#xD;JP16K07232/Japan Society for the Promotion of Science (JSPS)/International&#xD;Journal Article&#xD;Research Support, Non-U.S. Gov&apos;t&#xD;Sci Rep. 2018 Aug 9;8(1):11911. doi: 10.1038/s41598-018-30347-3.</style></notes><urls></urls><custom2><style face="normal" font="default" size="100%">PMC6085310</style></custom2><electronic-resource-num><style face="normal" font="default" size="100%">10.1038/s41598-018-30347-3</style></electronic-resource-num><remote-database-provider><style face="normal" font="default" size="100%">NLM</style></remote-database-provider><language><style face="normal" font="default" size="100%">eng</style></language></record><record><database name="ESCC.enl" path="C:\Users\35387\Desktop\ESCC.enl">ESCC.enl</database><source-app name="EndNote" version="19.3">EndNote</source-app><rec-number>726</rec-number><foreign-keys><key app="EN" db-id="pxav95dxstw2e6erv585ffrpvfw29tprsttv">726</key></foreign-keys><ref-type name="Journal Article">17</ref-type><contributors><authors><author><style face="normal" font="default" size="100%">Kubokawa, K.</style></author><author><style face="normal" font="default" size="100%">Mizuta, T.</style></author><author><style face="normal" font="default" size="100%">Morisawa, M.</style></author><author><style face="normal" font="default" size="100%">Azuma, N.</style></author></authors></contributors><auth-address><style face="normal" font="default" size="100%">Ocean Research Institute, University of Tokyo, Japan. kubokawa@ori.u.tokyo.ac.jp</style></auth-address><titles><title><style face="normal" font="default" size="100%">Gonadal state of wild amphioxus populations and spawning success in captive conditions during the breeding period in Japan</style></title><secondary-title><style face="normal" font="default" size="100%">Zoolog Sci</style></secondary-title></titles><periodical><full-title><style face="normal" font="default" size="100%">Zoolog Sci</style></full-title></periodical><pages><style face="normal" font="default" size="100%">889-95</style></pages><volume><style face="normal" font="default" size="100%">20</style></volume><number><style face="normal" font="default" size="100%">7</style></number><edition><style face="normal" font="default" size="100%">2003/07/18</style></edition><keywords><keyword><style face="normal" font="default" size="100%">Animals</style></keyword><keyword><style face="normal" font="default" size="100%">Chordata, Nonvertebrate/*anatomy &amp; histology/*physiology</style></keyword><keyword><style face="normal" font="default" size="100%">Fertility/*physiology</style></keyword><keyword><style face="normal" font="default" size="100%">Gonads/*anatomy &amp; histology</style></keyword><keyword><style face="normal" font="default" size="100%">Japan</style></keyword><keyword><style face="normal" font="default" size="100%">Oceans and Seas</style></keyword><keyword><style face="normal" font="default" size="100%">Sex Ratio</style></keyword><keyword><style face="normal" font="default" size="100%">Swimming/physiology</style></keyword></keywords><dates><year><style face="normal" font="default" size="100%">2003</style></year><pub-dates><date><style face="normal" font="default" size="100%">Jul</style></date></pub-dates></dates><isbn><style face="normal" font="default" size="100%">0289-0003 (Print)&#xD;0289-0003</style></isbn><accession-num><style face="normal" font="default" size="100%">12867719</style></accession-num><abstract><style face="normal" font="default" size="100%">Adult individuals of amphioxus (Branchiostoma belcheri) were collected by dredging from a research vessel at selected stations in two areas off the coast of Japan in July 2000: Deyama and Takamatsu so named by local fishermen in the Enshu Nada Sea. The number of males collected exceeded that of females at all the stations in Takamatsu and at four of five stations in Deyama. The over all sex ratio (males : females) of the collected animals was 1.2 : 1. The animals showed various maturational stages of the gonad, and approximately 70% had mature gonads. However, post-spawning animals were identified only at two stations in Takamatsu. Mature animals were placed in laboratory tanks. These animals remained in good conditions for about two months, and many animals spontaneously spawned in the tanks. This is the first report of spontaneous spawning of B. belcheri in Japan.</style></abstract><notes><style face="normal" font="default" size="100%">Kubokawa, Kaoru&#xD;Mizuta, Takanobu&#xD;Morisawa, Masaaki&#xD;Azuma, Nobuyuki&#xD;Journal Article&#xD;Research Support, Non-U.S. Gov&apos;t&#xD;Japan&#xD;Zoolog Sci. 2003 Jul;20(7):889-95. doi: 10.2108/zsj.20.889.</style></notes><urls></urls><electronic-resource-num><style face="normal" font="default" size="100%">10.2108/zsj.20.889</style></electronic-resource-num><remote-database-provider><style face="normal" font="default" size="100%">NLM</style></remote-database-provider><language><style face="normal" font="default" size="100%">eng</style></language></record><record><database name="ESCC.enl" path="C:\Users\35387\Desktop\ESCC.enl">ESCC.enl</database><source-app name="EndNote" version="19.3">EndNote</source-app><rec-number>664</rec-number><foreign-keys><key app="EN" db-id="pxav95dxstw2e6erv585ffrpvfw29tprsttv">664</key></foreign-keys><ref-type name="Journal Article">17</ref-type><contributors><authors><author><style face="normal" font="default" size="100%">La Vignera, S.</style></author><author><style face="normal" font="default" size="100%">Condorelli, R. A.</style></author><author><style face="normal" font="default" size="100%">Cannarella, R.</style></author><author><style face="normal" font="default" size="100%">Duca, Y.</style></author><author><style face="normal" font="default" size="100%">Calogero, A. E.</style></author></authors></contributors><auth-address><style face="normal" font="default" size="100%">Department of Clinical and Experimental Medicine, University of Catania, Policlinico &quot;G. Rodolico&quot;, via S. Sofia 78, 95123, Catania, Italy. sandrolavignera@unict.it.&#xD;Department of Clinical and Experimental Medicine, University of Catania, Policlinico &quot;G. Rodolico&quot;, via S. Sofia 78, 95123, Catania, Italy.</style></auth-address><titles><title><style face="normal" font="default" size="100%">Sport, doping and female fertility</style></title><secondary-title><style face="normal" font="default" size="100%">Reprod Biol Endocrinol</style></secondary-title></titles><periodical><full-title><style face="normal" font="default" size="100%">Reprod Biol Endocrinol</style></full-title></periodical><pages><style face="normal" font="default" size="100%">108</style></pages><volume><style face="normal" font="default" size="100%">16</style></volume><number><style face="normal" font="default" size="100%">1</style></number><edition><style face="normal" font="default" size="100%">2018/11/20</style></edition><keywords><keyword><style face="normal" font="default" size="100%">*Doping in Sports</style></keyword><keyword><style face="normal" font="default" size="100%">Female</style></keyword><keyword><style face="normal" font="default" size="100%">Fertility/*physiology</style></keyword><keyword><style face="normal" font="default" size="100%">Hormones/blood</style></keyword><keyword><style face="normal" font="default" size="100%">Humans</style></keyword><keyword><style face="normal" font="default" size="100%">Hyperandrogenism/blood/physiopathology</style></keyword><keyword><style face="normal" font="default" size="100%">Hypothalamo-Hypophyseal System/physiology</style></keyword><keyword><style face="normal" font="default" size="100%">Ovary/*physiology</style></keyword><keyword><style face="normal" font="default" size="100%">Polycystic Ovary Syndrome/blood/physiopathology</style></keyword><keyword><style face="normal" font="default" size="100%">Sports/*physiology</style></keyword></keywords><dates><year><style face="normal" font="default" size="100%">2018</style></year><pub-dates><date><style face="normal" font="default" size="100%">Nov 19</style></date></pub-dates></dates><isbn><style face="normal" font="default" size="100%">1477-7827</style></isbn><accession-num><style face="normal" font="default" size="100%">30449281</style></accession-num><abstract><style face="normal" font="default" size="100%">This article is a review that addresses the following topics, divided by paragraphs. The first paragraph investigates the effects of physical activity on ovarian function, analyzing in particular the changes concerning the serum concentrations of follicle-stimulating hormone, luteinizing hormone, prolactin, growth hormone, thyroid hormones, leptin, ghrelin, neuropeptide Y. The second paragraph analyzes the effects of doping on the hypothalamic-pituitary-ovarian axis. Finally, the last paragraph analyzes the PCOS category, evaluating the effects of hyperandrogenism in relation to athletic performance.</style></abstract><notes><style face="normal" font="default" size="100%">1477-7827&#xD;La Vignera, Sandro&#xD;Condorelli, Rosita A&#xD;Cannarella, Rossella&#xD;Duca, Ylenia&#xD;Calogero, Aldo E&#xD;Journal Article&#xD;Review&#xD;Reprod Biol Endocrinol. 2018 Nov 19;16(1):108. doi: 10.1186/s12958-018-0437-8.</style></notes><urls></urls><custom2><style face="normal" font="default" size="100%">PMC6241032 PUBLICATION: Not applicable. COMPETING INTERESTS: The authors declare that they have no competing interests. PUBLISHER’S NOTE: Springer Nature remains neutral with regard to jurisdictional claims in published maps and institutional affiliations.</style></custom2><electronic-resource-num><style face="normal" font="default" size="100%">10.1186/s12958-018-0437-8</style></electronic-resource-num><remote-database-provider><style face="normal" font="default" size="100%">NLM</style></remote-database-provider><language><style face="normal" font="default" size="100%">eng</style></language></record><record><database name="ESCC.enl" path="C:\Users\35387\Desktop\ESCC.enl">ESCC.enl</database><source-app name="EndNote" version="19.3">EndNote</source-app><rec-number>695</rec-number><foreign-keys><key app="EN" db-id="pxav95dxstw2e6erv585ffrpvfw29tprsttv">695</key></foreign-keys><ref-type name="Journal Article">17</ref-type><contributors><authors><author><style face="normal" font="default" size="100%">Lambert, P. M.</style></author></authors></contributors><auth-address><style face="normal" font="default" size="100%">Anthropology Program, Utah State University, Old Main 0730, Logan, Utah 84322-0730, USA. patricia.lambert@usu.edu</style></auth-address><titles><title><style face="normal" font="default" size="100%">Health versus fitness: competing themes in the origins and spread of agriculture?</style></title><secondary-title><style face="normal" font="default" size="100%">Curr Anthropol</style></secondary-title></titles><periodical><full-title><style face="normal" font="default" size="100%">Curr Anthropol</style></full-title></periodical><pages><style face="normal" font="default" size="100%">603-8</style></pages><volume><style face="normal" font="default" size="100%">50</style></volume><number><style face="normal" font="default" size="100%">5</style></number><edition><style face="normal" font="default" size="100%">2010/07/21</style></edition><keywords><keyword><style face="normal" font="default" size="100%">Africa/epidemiology</style></keyword><keyword><style face="normal" font="default" size="100%">Agriculture/*history</style></keyword><keyword><style face="normal" font="default" size="100%">*Fertility</style></keyword><keyword><style face="normal" font="default" size="100%">*Health Status</style></keyword><keyword><style face="normal" font="default" size="100%">History, 21st Century</style></keyword><keyword><style face="normal" font="default" size="100%">History, Ancient</style></keyword><keyword><style face="normal" font="default" size="100%">Humans</style></keyword><keyword><style face="normal" font="default" size="100%">*Malnutrition/epidemiology/history</style></keyword><keyword><style face="normal" font="default" size="100%">Physical Fitness</style></keyword><keyword><style face="normal" font="default" size="100%">Population Growth</style></keyword></keywords><dates><year><style face="normal" font="default" size="100%">2009</style></year><pub-dates><date><style face="normal" font="default" size="100%">Oct</style></date></pub-dates></dates><isbn><style face="normal" font="default" size="100%">0011-3204 (Print)&#xD;0011-3204</style></isbn><accession-num><style face="normal" font="default" size="100%">20642145</style></accession-num><abstract><style face="normal" font="default" size="100%">The general picture of human health that has emerged from bioarchaeological studies of the agricultural transition is one of health decline, although the nature and severity of the biological impacts have varied in accordance with worldwide diversity in the timing, duration, and specific characteristics of this economic shift. Conversely and somewhat paradoxically, the emerging picture has also been one of enhanced fertility and population growth. These findings raise challenging questions about the measures bioarchaeologists use to assess the biological costs and benefits of agriculture. It is argued here that these measures fall into two potentially quite distinct categories-physiological fitness (homeostasis) and reproductive (Darwinian) fitness, measures that may assess the costs and benefits of a biocultural system very differently. Both provide valuable insights into questions about our past at levels ranging from the evolution of our species to the unique experiences of individuals and their kin. However, the relative importance of each in larger questions about human adaptation needs to be carefully considered when assessing the biological evidence in questions of causation.</style></abstract><notes><style face="normal" font="default" size="100%">Lambert, Patricia M&#xD;Historical Article&#xD;Journal Article&#xD;United States&#xD;Curr Anthropol. 2009 Oct;50(5):603-8. doi: 10.1086/605354.</style></notes><urls></urls><electronic-resource-num><style face="normal" font="default" size="100%">10.1086/605354</style></electronic-resource-num><remote-database-provider><style face="normal" font="default" size="100%">NLM</style></remote-database-provider><language><style face="normal" font="default" size="100%">eng</style></language></record><record><database name="ESCC.enl" path="C:\Users\35387\Desktop\ESCC.enl">ESCC.enl</database><source-app name="EndNote" version="19.3">EndNote</source-app><rec-number>707</rec-number><foreign-keys><key app="EN" db-id="pxav95dxstw2e6erv585ffrpvfw29tprsttv">707</key></foreign-keys><ref-type name="Journal Article">17</ref-type><contributors><authors><author><style face="normal" font="default" size="100%">Lee, K. H.</style></author><author><style face="normal" font="default" size="100%">Chou, H. J.</style></author></authors></contributors><auth-address><style face="normal" font="default" size="100%">Christchurch Hospital, Christchurch, New Zealand. klee1@med.usyd.edu.au</style></auth-address><titles><title><style face="normal" font="default" size="100%">Facial fractures in road cyclists</style></title><secondary-title><style face="normal" font="default" size="100%">Aust Dent J</style></secondary-title></titles><periodical><full-title><style face="normal" font="default" size="100%">Aust Dent J</style></full-title></periodical><pages><style face="normal" font="default" size="100%">246-9</style></pages><volume><style face="normal" font="default" size="100%">53</style></volume><number><style face="normal" font="default" size="100%">3</style></number><edition><style face="normal" font="default" size="100%">2008/09/11</style></edition><keywords><keyword><style face="normal" font="default" size="100%">Accidental Falls/statistics &amp; numerical data</style></keyword><keyword><style face="normal" font="default" size="100%">Accidents, Traffic/statistics &amp; numerical data</style></keyword><keyword><style face="normal" font="default" size="100%">Adolescent</style></keyword><keyword><style face="normal" font="default" size="100%">Adult</style></keyword><keyword><style face="normal" font="default" size="100%">Age Distribution</style></keyword><keyword><style face="normal" font="default" size="100%">Aged</style></keyword><keyword><style face="normal" font="default" size="100%">Bicycling/*injuries</style></keyword><keyword><style face="normal" font="default" size="100%">Child</style></keyword><keyword><style face="normal" font="default" size="100%">Child, Preschool</style></keyword><keyword><style face="normal" font="default" size="100%">Female</style></keyword><keyword><style face="normal" font="default" size="100%">Humans</style></keyword><keyword><style face="normal" font="default" size="100%">Incidence</style></keyword><keyword><style face="normal" font="default" size="100%">Male</style></keyword><keyword><style face="normal" font="default" size="100%">Maxillofacial Injuries/*epidemiology</style></keyword><keyword><style face="normal" font="default" size="100%">Middle Aged</style></keyword><keyword><style face="normal" font="default" size="100%">New Zealand/epidemiology</style></keyword><keyword><style face="normal" font="default" size="100%">Retrospective Studies</style></keyword><keyword><style face="normal" font="default" size="100%">Seasons</style></keyword><keyword><style face="normal" font="default" size="100%">Sex Ratio</style></keyword><keyword><style face="normal" font="default" size="100%">Skull Fractures/*epidemiology</style></keyword></keywords><dates><year><style face="normal" font="default" size="100%">2008</style></year><pub-dates><date><style face="normal" font="default" size="100%">Sep</style></date></pub-dates></dates><isbn><style face="normal" font="default" size="100%">0045-0421 (Print)&#xD;0045-0421</style></isbn><accession-num><style face="normal" font="default" size="100%">18782369</style></accession-num><abstract><style face="normal" font="default" size="100%">BACKGROUND: Despite the safety devices worn by bicycle riders and the road safety measures designed to protect them, road cycling is still associated with frequent traumas, notably to the extremities. Maxillofacial injuries are common, especially when road traffic accidents occur. There is a paucity of literature on the epidemiology of bicycle-related facial fractures in New Zealand. METHODS: A retrospective database of patients presenting to the Oral and Maxillofacial Surgery Unit at Christchurch Hospital during an 11-year period was reviewed. Variables examined included demographics, types of fracture, mode of injury, and treatment delivered. RESULTS: Sixty-three patients were identified as having road bicycle-related facial fractures, with no increase in prevalence over the study period. Male to female ratio was 3:1, with 76 per cent involving patients aged between their first and third decade. Fall was the most common mechanism of injury, followed by collision. Fifty-two per cent of patients were hospitalized and 40 per cent required surgical intervention. The highest incidence of injury was during January. CONCLUSIONS: Road bicycle-related fractures accounted for a small proportion of the workload at our unit. They predominantly affected young male adults. More than half of the patients were hospitalized and a major proportion of these required surgery.</style></abstract><notes><style face="normal" font="default" size="100%">Lee, K H&#xD;Chou, H-J&#xD;Journal Article&#xD;Australia&#xD;Aust Dent J. 2008 Sep;53(3):246-9. doi: 10.1111/j.1834-7819.2008.00056.x.</style></notes><urls></urls><electronic-resource-num><style face="normal" font="default" size="100%">10.1111/j.1834-7819.2008.00056.x</style></electronic-resource-num><remote-database-provider><style face="normal" font="default" size="100%">NLM</style></remote-database-provider><language><style face="normal" font="default" size="100%">eng</style></language></record><record><database name="ESCC.enl" path="C:\Users\35387\Desktop\ESCC.enl">ESCC.enl</database><source-app name="EndNote" version="19.3">EndNote</source-app><rec-number>661</rec-number><foreign-keys><key app="EN" db-id="pxav95dxstw2e6erv585ffrpvfw29tprsttv">661</key></foreign-keys><ref-type name="Journal Article">17</ref-type><contributors><authors><author><style face="normal" font="default" size="100%">Liu, J.</style></author><author><style face="normal" font="default" size="100%">Shen, J.</style></author><author><style face="normal" font="default" size="100%">Lu, G.</style></author><author><style face="normal" font="default" size="100%">Xu, X.</style></author><author><style face="normal" font="default" size="100%">Yang, H.</style></author><author><style face="normal" font="default" size="100%">Yan, Z.</style></author><author><style face="normal" font="default" size="100%">Chen, W.</style></author></authors></contributors><auth-address><style face="normal" font="default" size="100%">Key Laboratory of Integrated Regulation and Resources Development, College of Environment, Hohai University, Nanjing, 210098, China.&#xD;Key Laboratory of Integrated Regulation and Resources Development, College of Environment, Hohai University, Nanjing, 210098, China; College of Hydraulic and Civil Engineering, XiZang Agricultural and Animal Husbandry College, Linzhi, China. Electronic address: ghlu@hhu.edu.cn.</style></auth-address><titles><title><style face="normal" font="default" size="100%">Multilevel ecotoxicity assessment of environmentally relevant bisphenol F concentrations in Daphnia magna</style></title><secondary-title><style face="normal" font="default" size="100%">Chemosphere</style></secondary-title></titles><periodical><full-title><style face="normal" font="default" size="100%">Chemosphere</style></full-title></periodical><pages><style face="normal" font="default" size="100%">124917</style></pages><volume><style face="normal" font="default" size="100%">240</style></volume><edition><style face="normal" font="default" size="100%">2019/11/16</style></edition><keywords><keyword><style face="normal" font="default" size="100%">Animals</style></keyword><keyword><style face="normal" font="default" size="100%">Antioxidants/metabolism</style></keyword><keyword><style face="normal" font="default" size="100%">Benzhydryl Compounds/*toxicity</style></keyword><keyword><style face="normal" font="default" size="100%">Daphnia/*drug effects/enzymology</style></keyword><keyword><style face="normal" font="default" size="100%">Dose-Response Relationship, Drug</style></keyword><keyword><style face="normal" font="default" size="100%">Ecotoxicology</style></keyword><keyword><style face="normal" font="default" size="100%">Fertility/drug effects</style></keyword><keyword><style face="normal" font="default" size="100%">Phenols/*toxicity</style></keyword><keyword><style face="normal" font="default" size="100%">Swimming</style></keyword><keyword><style face="normal" font="default" size="100%">Toxicity Tests</style></keyword><keyword><style face="normal" font="default" size="100%">Water Pollutants, Chemical/*toxicity</style></keyword><keyword><style face="normal" font="default" size="100%">Behavioural effects</style></keyword><keyword><style face="normal" font="default" size="100%">Biomarkers</style></keyword><keyword><style face="normal" font="default" size="100%">Bisphenol F</style></keyword><keyword><style face="normal" font="default" size="100%">Chronic toxicity</style></keyword><keyword><style face="normal" font="default" size="100%">Daphnia magna</style></keyword></keywords><dates><year><style face="normal" font="default" size="100%">2020</style></year><pub-dates><date><style face="normal" font="default" size="100%">Feb</style></date></pub-dates></dates><isbn><style face="normal" font="default" size="100%">0045-6535</style></isbn><accession-num><style face="normal" font="default" size="100%">31726617</style></accession-num><abstract><style face="normal" font="default" size="100%">With the pressure to ban or limit the use of Bisphenol A (BPA), substitutes such as bisphenol F (BPF) are applied to various commodities and generally detected in aquatic systems worldwide. To understand the potential ecological risk of BPF, the acute toxicity as well as behavioural, physiological and biochemical parameters of the water flea Daphnia magna were assessed. Following BPF exposure at concentrations ranging from 0.1 μg L(-1) to 100 μg L(-1), phenotypic traits including growth development, fecundity and swimming activity were significantly inhibited in response to exposure to sublethal concentrations (1-100 μg L(-1)) of BPF, which had a positive relationship with the activity of antioxidant enzymes. Moreover, the acetylcholinesterase (AChE) activity, which was strictly associated with the behavioural changes, was clearly inhibited, which was also obviously related to the heart rate and thoracic limb activity. Compared to the toxicity of BPA, BPF induces similar toxic effects, and the health concerns regarding the use of these alternatives should be highlighted.</style></abstract><notes><style face="normal" font="default" size="100%">1879-1298&#xD;Liu, Jianchao&#xD;Shen, Jie&#xD;Lu, Guanghua&#xD;Xu, Xinlei&#xD;Yang, Haohan&#xD;Yan, Zhenhua&#xD;Chen, Wei&#xD;Journal Article&#xD;England&#xD;Chemosphere. 2020 Feb;240:124917. doi: 10.1016/j.chemosphere.2019.124917. Epub 2019 Sep 26.</style></notes><urls></urls><electronic-resource-num><style face="normal" font="default" size="100%">10.1016/j.chemosphere.2019.124917</style></electronic-resource-num><remote-database-provider><style face="normal" font="default" size="100%">NLM</style></remote-database-provider><language><style face="normal" font="default" size="100%">eng</style></language></record><record><database name="ESCC.enl" path="C:\Users\35387\Desktop\ESCC.enl">ESCC.enl</database><source-app name="EndNote" version="19.3">EndNote</source-app><rec-number>721</rec-number><foreign-keys><key app="EN" db-id="pxav95dxstw2e6erv585ffrpvfw29tprsttv">721</key></foreign-keys><ref-type name="Journal Article">17</ref-type><contributors><authors><author><style face="normal" font="default" size="100%">López-Gatius, F.</style></author><author><style face="normal" font="default" size="100%">Santolaria, P.</style></author><author><style face="normal" font="default" size="100%">Mundet, I.</style></author><author><style face="normal" font="default" size="100%">Yániz, J. L.</style></author></authors></contributors><auth-address><style face="normal" font="default" size="100%">Departamento de Producción Animal, Universidad de Lleida, Escuela Técnica Superior de Ingeniería Agraria, Avda. Alcalde Rovira Roure 177, 25198 Lleida, Spain. flopez@prodan.udl.es</style></auth-address><titles><title><style face="normal" font="default" size="100%">Walking activity at estrus and subsequent fertility in dairy cows</style></title><secondary-title><style face="normal" font="default" size="100%">Theriogenology</style></secondary-title></titles><periodical><full-title><style face="normal" font="default" size="100%">Theriogenology</style></full-title></periodical><pages><style face="normal" font="default" size="100%">1419-29</style></pages><volume><style face="normal" font="default" size="100%">63</style></volume><number><style face="normal" font="default" size="100%">5</style></number><edition><style face="normal" font="default" size="100%">2005/02/24</style></edition><keywords><keyword><style face="normal" font="default" size="100%">Animals</style></keyword><keyword><style face="normal" font="default" size="100%">*Behavior, Animal</style></keyword><keyword><style face="normal" font="default" size="100%">Cattle/*physiology</style></keyword><keyword><style face="normal" font="default" size="100%">*Estrus</style></keyword><keyword><style face="normal" font="default" size="100%">Estrus Detection</style></keyword><keyword><style face="normal" font="default" size="100%">Estrus Synchronization</style></keyword><keyword><style face="normal" font="default" size="100%">Female</style></keyword><keyword><style face="normal" font="default" size="100%">*Fertility</style></keyword><keyword><style face="normal" font="default" size="100%">Insemination, Artificial/veterinary</style></keyword><keyword><style face="normal" font="default" size="100%">Lactation</style></keyword><keyword><style face="normal" font="default" size="100%">Logistic Models</style></keyword><keyword><style face="normal" font="default" size="100%">*Walking</style></keyword></keywords><dates><year><style face="normal" font="default" size="100%">2005</style></year><pub-dates><date><style face="normal" font="default" size="100%">Mar 15</style></date></pub-dates></dates><isbn><style face="normal" font="default" size="100%">0093-691X (Print)&#xD;0093-691x</style></isbn><accession-num><style face="normal" font="default" size="100%">15725448</style></accession-num><abstract><style face="normal" font="default" size="100%">Poor detection of estrus, still a major problem in the dairy industry, has prompted the development of electronic estrous detection technologies. One of the features of estrous behavior is a marked increase in walking activity. The objectives of the present study were to evaluate the effects of various management factors on walking activity increase at estrus, and the relationship between this trait and fertility. Data from 5883 artificial inseminations (AI) conducted in two high-producing dairy herds were analyzed. Detection of estrus was performed using a pedometer system. Of the total AI investigated, 2072 (35.2%) resulted in pregnancy. The following data were recorded for each animal at AI: herd, lactation number, milk production (average for the 3 days prior to AI), lactation stage (early, mid, and late lactation), previous estrous synchronization (cloprostenol or progesterone releasing intravaginal device [PRID] for animals showing estrus within 7 days of treatment), season (warm versus cool period), insemination number following parturition, inseminating bull, inseminator, and pedometer measurements. Variables were screened for associations with walking activity by analysis of variance (ANOVA) through generalized linear model procedures (PROC GLM). Increased parity and milk production, and insemination during the warm period were associated with lower pedometer measurements. No significant effects of the herd, estrous synchronization, and lactation stage were observed. The link between walking activity and fertility was determined by applying logistic regression models. We detected no significant effects of herd, milk production, estrous synchronization, lactation stage, and inseminator on pregnancy rate. A higher lactation and insemination number, and insemination during the warm period were negatively correlated with the pregnancy rate. The likelihood of pregnancy was greater when semen from one of the bulls was used and when physical activity at estrus was increased. Our findings indicate that cow and management factors contribute intensely to walking activity at estrus, and also reveal a close link between increased walking activity and fertility.</style></abstract><notes><style face="normal" font="default" size="100%">López-Gatius, F&#xD;Santolaria, P&#xD;Mundet, I&#xD;Yániz, J L&#xD;Journal Article&#xD;United States&#xD;Theriogenology. 2005 Mar 15;63(5):1419-29. doi: 10.1016/j.theriogenology.2004.07.007.</style></notes><urls></urls><electronic-resource-num><style face="normal" font="default" size="100%">10.1016/j.theriogenology.2004.07.007</style></electronic-resource-num><remote-database-provider><style face="normal" font="default" size="100%">NLM</style></remote-database-provider><language><style face="normal" font="default" size="100%">eng</style></language></record><record><database name="ESCC.enl" path="C:\Users\35387\Desktop\ESCC.enl">ESCC.enl</database><source-app name="EndNote" version="19.3">EndNote</source-app><rec-number>757</rec-number><foreign-keys><key app="EN" db-id="pxav95dxstw2e6erv585ffrpvfw29tprsttv">757</key></foreign-keys><ref-type name="Journal Article">17</ref-type><contributors><authors><author><style face="normal" font="default" size="100%">Lyster, W. R.</style></author></authors></contributors><titles><title><style face="normal" font="default" size="100%">Altered sex ratio in children of divers</style></title><secondary-title><style face="normal" font="default" size="100%">Lancet</style></secondary-title></titles><periodical><full-title><style face="normal" font="default" size="100%">Lancet</style></full-title></periodical><pages><style face="normal" font="default" size="100%">152</style></pages><volume><style face="normal" font="default" size="100%">2</style></volume><number><style face="normal" font="default" size="100%">8290</style></number><edition><style face="normal" font="default" size="100%">1982/07/17</style></edition><keywords><keyword><style face="normal" font="default" size="100%">Adult</style></keyword><keyword><style face="normal" font="default" size="100%">Child, Preschool</style></keyword><keyword><style face="normal" font="default" size="100%">*Diving</style></keyword><keyword><style face="normal" font="default" size="100%">Fathers</style></keyword><keyword><style face="normal" font="default" size="100%">Female</style></keyword><keyword><style face="normal" font="default" size="100%">Gonadotropins/physiology</style></keyword><keyword><style face="normal" font="default" size="100%">Humans</style></keyword><keyword><style face="normal" font="default" size="100%">Infant</style></keyword><keyword><style face="normal" font="default" size="100%">Infant, Newborn</style></keyword><keyword><style face="normal" font="default" size="100%">Male</style></keyword><keyword><style face="normal" font="default" size="100%">*Sex Ratio</style></keyword></keywords><dates><year><style face="normal" font="default" size="100%">1982</style></year><pub-dates><date><style face="normal" font="default" size="100%">Jul 17</style></date></pub-dates></dates><isbn><style face="normal" font="default" size="100%">0140-6736 (Print)&#xD;0140-6736</style></isbn><accession-num><style face="normal" font="default" size="100%">6123856</style></accession-num><notes><style face="normal" font="default" size="100%">Lyster, W R&#xD;Letter&#xD;England&#xD;Lancet. 1982 Jul 17;2(8290):152. doi: 10.1016/s0140-6736(82)91113-8.</style></notes><urls></urls><electronic-resource-num><style face="normal" font="default" size="100%">10.1016/s0140-6736(82)91113-8</style></electronic-resource-num><remote-database-provider><style face="normal" font="default" size="100%">NLM</style></remote-database-provider><language><style face="normal" font="default" size="100%">eng</style></language></record><record><database name="ESCC.enl" path="C:\Users\35387\Desktop\ESCC.enl">ESCC.enl</database><source-app name="EndNote" version="19.3">EndNote</source-app><rec-number>759</rec-number><foreign-keys><key app="EN" db-id="pxav95dxstw2e6erv585ffrpvfw29tprsttv">759</key></foreign-keys><ref-type name="Journal Article">17</ref-type><contributors><authors><author><style face="normal" font="default" size="100%">Maoz, B.</style></author><author><style face="normal" font="default" size="100%">Antonovsky, A.</style></author><author><style face="normal" font="default" size="100%">Apter, A.</style></author><author><style face="normal" font="default" size="100%">Wijsenbeek, H.</style></author><author><style face="normal" font="default" size="100%">Datan, N.</style></author></authors></contributors><titles><title><style face="normal" font="default" size="100%">The perception of menopause in five ethnic groups in Israel</style></title><secondary-title><style face="normal" font="default" size="100%">Acta Obstet Gynecol Scand Suppl</style></secondary-title></titles><periodical><full-title><style face="normal" font="default" size="100%">Acta Obstet Gynecol Scand Suppl</style></full-title></periodical><pages><style face="normal" font="default" size="100%">69-76</style></pages><volume><style face="normal" font="default" size="100%">65</style></volume><edition><style face="normal" font="default" size="100%">1977/01/01</style></edition><keywords><keyword><style face="normal" font="default" size="100%">Attitude</style></keyword><keyword><style face="normal" font="default" size="100%">Emotions</style></keyword><keyword><style face="normal" font="default" size="100%">*Ethnicity</style></keyword><keyword><style face="normal" font="default" size="100%">Female</style></keyword><keyword><style face="normal" font="default" size="100%">Fertility</style></keyword><keyword><style face="normal" font="default" size="100%">Humans</style></keyword><keyword><style face="normal" font="default" size="100%">Interpersonal Relations</style></keyword><keyword><style face="normal" font="default" size="100%">Israel</style></keyword><keyword><style face="normal" font="default" size="100%">*Jews</style></keyword><keyword><style face="normal" font="default" size="100%">Marriage</style></keyword><keyword><style face="normal" font="default" size="100%">*Menopause</style></keyword><keyword><style face="normal" font="default" size="100%">Menstruation</style></keyword><keyword><style face="normal" font="default" size="100%">Middle Aged</style></keyword><keyword><style face="normal" font="default" size="100%">Personality</style></keyword><keyword><style face="normal" font="default" size="100%">Physical Fitness</style></keyword><keyword><style face="normal" font="default" size="100%">Socioeconomic Factors</style></keyword></keywords><dates><year><style face="normal" font="default" size="100%">1977</style></year></dates><isbn><style face="normal" font="default" size="100%">0300-8835 (Print)&#xD;0300-8835</style></isbn><accession-num><style face="normal" font="default" size="100%">269627</style></accession-num><abstract><style face="normal" font="default" size="100%">An investigation was made into the menopausal symptoms and attitudes of 1, 148 Israeli women of five different ethnic origins. The results show that, while some of the somatic menopausal symptoms are independent of ethnic origin, psychic and psychosomatic symptoms are more closely associated with this variable. Similarly, attitudes to the climacteric vary across cultural origins, especially with regard to husband-wife relationships. This study underlines the necessity of a multi-factorial, biological, sociological, psychological and anthropological approach to problems of menopause.</style></abstract><notes><style face="normal" font="default" size="100%">Maoz, B&#xD;Antonovsky, A&#xD;Apter, A&#xD;Wijsenbeek, H&#xD;Datan, N&#xD;Journal Article&#xD;Research Support, U.S. Gov&apos;t, Non-P.H.S.&#xD;Denmark&#xD;Acta Obstet Gynecol Scand Suppl. 1977;65:69-76. doi: 10.3109/00016347709156344.</style></notes><urls></urls><electronic-resource-num><style face="normal" font="default" size="100%">10.3109/00016347709156344</style></electronic-resource-num><remote-database-provider><style face="normal" font="default" size="100%">NLM</style></remote-database-provider><language><style face="normal" font="default" size="100%">eng</style></language></record><record><database name="ESCC.enl" path="C:\Users\35387\Desktop\ESCC.enl">ESCC.enl</database><source-app name="EndNote" version="19.3">EndNote</source-app><rec-number>748</rec-number><foreign-keys><key app="EN" db-id="pxav95dxstw2e6erv585ffrpvfw29tprsttv">748</key></foreign-keys><ref-type name="Journal Article">17</ref-type><contributors><authors><author><style face="normal" font="default" size="100%">Mastromauro, C. A.</style></author><author><style face="normal" font="default" size="100%">Meissen, G. J.</style></author><author><style face="normal" font="default" size="100%">Cupples, L. A.</style></author><author><style face="normal" font="default" size="100%">Kiely, D. K.</style></author><author><style face="normal" font="default" size="100%">Berkman, B.</style></author><author><style face="normal" font="default" size="100%">Myers, R. H.</style></author></authors></contributors><auth-address><style face="normal" font="default" size="100%">Department of Social Service, Massachusetts General Hospital, Boston University School of Public Health.</style></auth-address><titles><title><style face="normal" font="default" size="100%">Estimation of fertility and fitness in Huntington disease in New England</style></title><secondary-title><style face="normal" font="default" size="100%">Am J Med Genet</style></secondary-title></titles><periodical><full-title><style face="normal" font="default" size="100%">Am J Med Genet</style></full-title></periodical><pages><style face="normal" font="default" size="100%">248-54</style></pages><volume><style face="normal" font="default" size="100%">33</style></volume><number><style face="normal" font="default" size="100%">2</style></number><edition><style face="normal" font="default" size="100%">1989/06/01</style></edition><keywords><keyword><style face="normal" font="default" size="100%">Aged</style></keyword><keyword><style face="normal" font="default" size="100%">Aged, 80 and over</style></keyword><keyword><style face="normal" font="default" size="100%">Family Characteristics</style></keyword><keyword><style face="normal" font="default" size="100%">Female</style></keyword><keyword><style face="normal" font="default" size="100%">*Fertility</style></keyword><keyword><style face="normal" font="default" size="100%">Humans</style></keyword><keyword><style face="normal" font="default" size="100%">Huntington Disease/genetics/*physiopathology</style></keyword><keyword><style face="normal" font="default" size="100%">Male</style></keyword><keyword><style face="normal" font="default" size="100%">Marriage/statistics &amp; numerical data</style></keyword><keyword><style face="normal" font="default" size="100%">Massachusetts</style></keyword><keyword><style face="normal" font="default" size="100%">Middle Aged</style></keyword><keyword><style face="normal" font="default" size="100%">*Physical Fitness</style></keyword><keyword><style face="normal" font="default" size="100%">Risk Factors</style></keyword></keywords><dates><year><style face="normal" font="default" size="100%">1989</style></year><pub-dates><date><style face="normal" font="default" size="100%">Jun</style></date></pub-dates></dates><isbn><style face="normal" font="default" size="100%">0148-7299 (Print)&#xD;0148-7299</style></isbn><accession-num><style face="normal" font="default" size="100%">2527461</style></accession-num><abstract><style face="normal" font="default" size="100%">The advent of presymptomatic and prenatal testing in Huntington disease (HD) may change the reproductive behavior of persons at risk for HD. In order to assess future change, an analysis of fertility and reproductive fitness was carried out on 999 affected and 2,253 unaffected offspring from 235 New England families. Ascertainment biases observed for persons born before 1910 and after 1929 reduced the sample to 250 HD cases and 201 unaffected sib controls born between 1910 and 1929. No increase in reproductive rate was found in HD-affected men compared to male control sibs. A small increase in fertility averaging 0.5 child was seen in HD-affected females compared to unaffected females, but this difference was not significant. The increase in mean number of children for HD females is accounted for in part by a small number of affected women who had very large families. No evidence was found to suggest that any increase in reproductive rate for affected persons was related to offspring being born after HD onset. The fitness of both HD-affected and unaffected females was not significantly different from that of the general population of Massachusetts.</style></abstract><notes><style face="normal" font="default" size="100%">Mastromauro, C A&#xD;Meissen, G J&#xD;Cupples, L A&#xD;Kiely, D K&#xD;Berkman, B&#xD;Myers, R H&#xD;NS16367/NS/NINDS NIH HHS/United States&#xD;Journal Article&#xD;Research Support, Non-U.S. Gov&apos;t&#xD;Research Support, U.S. Gov&apos;t, P.H.S.&#xD;United States&#xD;Am J Med Genet. 1989 Jun;33(2):248-54. doi: 10.1002/ajmg.1320330222.</style></notes><urls></urls><electronic-resource-num><style face="normal" font="default" size="100%">10.1002/ajmg.1320330222</style></electronic-resource-num><remote-database-provider><style face="normal" font="default" size="100%">NLM</style></remote-database-provider><language><style face="normal" font="default" size="100%">eng</style></language></record><record><database name="ESCC.enl" path="C:\Users\35387\Desktop\ESCC.enl">ESCC.enl</database><source-app name="EndNote" version="19.3">EndNote</source-app><rec-number>693</rec-number><foreign-keys><key app="EN" db-id="pxav95dxstw2e6erv585ffrpvfw29tprsttv">693</key></foreign-keys><ref-type name="Journal Article">17</ref-type><contributors><authors><author><style face="normal" font="default" size="100%">Masuda, R.</style></author></authors></contributors><auth-address><style face="normal" font="default" size="100%">Maizuru Fisheries Research Station, Kyoto University, Nagahama, Maizuru, Kyoto 625-0086, Japan. reiji@kais.kyoto-u.ac.jp</style></auth-address><titles><title><style face="normal" font="default" size="100%">Ontogeny of swimming speed, schooling behaviour and jellyfish avoidance by Japanese anchovy Engraulis japonicus</style></title><secondary-title><style face="normal" font="default" size="100%">J Fish Biol</style></secondary-title></titles><periodical><full-title><style face="normal" font="default" size="100%">J Fish Biol</style></full-title></periodical><pages><style face="normal" font="default" size="100%">1323-35</style></pages><volume><style face="normal" font="default" size="100%">78</style></volume><number><style face="normal" font="default" size="100%">5</style></number><edition><style face="normal" font="default" size="100%">2011/05/05</style></edition><keywords><keyword><style face="normal" font="default" size="100%">Animals</style></keyword><keyword><style face="normal" font="default" size="100%">*Behavior, Animal</style></keyword><keyword><style face="normal" font="default" size="100%">Body Size</style></keyword><keyword><style face="normal" font="default" size="100%">Escape Reaction</style></keyword><keyword><style face="normal" font="default" size="100%">Fertility</style></keyword><keyword><style face="normal" font="default" size="100%">Fishes/anatomy &amp; histology/growth &amp; development/*physiology</style></keyword><keyword><style face="normal" font="default" size="100%">Population Dynamics</style></keyword><keyword><style face="normal" font="default" size="100%">Scyphozoa/physiology</style></keyword><keyword><style face="normal" font="default" size="100%">Sexual Maturation</style></keyword><keyword><style face="normal" font="default" size="100%">*Swimming</style></keyword></keywords><dates><year><style face="normal" font="default" size="100%">2011</style></year><pub-dates><date><style face="normal" font="default" size="100%">May</style></date></pub-dates></dates><isbn><style face="normal" font="default" size="100%">0022-1112</style></isbn><accession-num><style face="normal" font="default" size="100%">21539545</style></accession-num><abstract><style face="normal" font="default" size="100%">The ontogeny of swimming speed, schooling behaviour and jellyfish avoidance was studied in hatchery-reared Japanese anchovy Engraulis japonicus to compare its life-history strategy with two other common pelagic fishes, jack mackerel Trachurus japonicus and chub mackerel Scomber japonicus. Cruise swimming speed of E. japonicus increased allometrically from 1·4 to 3·9 standard length (L(S) ) per s (L(S) s(-1) ) from early larval to metamorphosing stage. Burst swimming speed also increased from 6·1 to 28 L(S) s(-1) in these stages. Cruise speed was inferior to that of S. japonicus, as was burst speed to that of T. japonicus. Engraulis japonicus larvae were highly vulnerable to predation by moon jellyfish Aurelia aurita and were readily eaten until they reached 23 mm L(S) , but not at 26 mm L(S) . Schooling behaviour (indicated by parallel swimming) started at c. 17 mm L(S) . Average distance to the nearest neighbour was shorter than values reported in other pelagic fishes. The relatively low predator avoidance capability of E. japonicus may be compensated for by their transparent and thus less conspicuous body, in addition to their early maturation and high fecundity.</style></abstract><notes><style face="normal" font="default" size="100%">1095-8649&#xD;Masuda, R&#xD;Comparative Study&#xD;Journal Article&#xD;Research Support, Non-U.S. Gov&apos;t&#xD;England&#xD;J Fish Biol. 2011 May;78(5):1323-35. doi: 10.1111/j.1095-8649.2011.02936.x. Epub 2011 Apr 4.</style></notes><urls></urls><electronic-resource-num><style face="normal" font="default" size="100%">10.1111/j.1095-8649.2011.02936.x</style></electronic-resource-num><remote-database-provider><style face="normal" font="default" size="100%">NLM</style></remote-database-provider><language><style face="normal" font="default" size="100%">eng</style></language></record><record><database name="ESCC.enl" path="C:\Users\35387\Desktop\ESCC.enl">ESCC.enl</database><source-app name="EndNote" version="19.3">EndNote</source-app><rec-number>676</rec-number><foreign-keys><key app="EN" db-id="pxav95dxstw2e6erv585ffrpvfw29tprsttv">676</key></foreign-keys><ref-type name="Journal Article">17</ref-type><contributors><authors><author><style face="normal" font="default" size="100%">Masukume, G.</style></author><author><style face="normal" font="default" size="100%">Grech, V.</style></author></authors></contributors><auth-address><style face="normal" font="default" size="100%">Gravida: National Centre for Growth &amp; Development, University of Auckland, Auckland, New Zealand; Division of Epidemiology and Biostatistics, School of Public Health, Faculty of Health Sciences, University of the Witwatersrand, Johannesburg, South Africa; Irish Centre for Fetal and Neonatal Translational Research (INFANT), Department of Obstetrics and Gynaecology, University College Cork, Cork, Ireland. Electronic address: parturitions@gmail.com.&#xD;Academic Department of Paediatrics, Medical School, Mater Dei Hospital, Malta. Electronic address: victor.e.grech@gov.mt.</style></auth-address><titles><title><style face="normal" font="default" size="100%">The sex ratio at birth in South Africa increased 9months after the 2010 FIFA World Cup</style></title><secondary-title><style face="normal" font="default" size="100%">Early Hum Dev</style></secondary-title></titles><periodical><full-title><style face="normal" font="default" size="100%">Early Hum Dev</style></full-title></periodical><pages><style face="normal" font="default" size="100%">807-9</style></pages><volume><style face="normal" font="default" size="100%">91</style></volume><number><style face="normal" font="default" size="100%">12</style></number><edition><style face="normal" font="default" size="100%">2015/11/08</style></edition><keywords><keyword><style face="normal" font="default" size="100%">Female</style></keyword><keyword><style face="normal" font="default" size="100%">Humans</style></keyword><keyword><style face="normal" font="default" size="100%">Infant, Newborn</style></keyword><keyword><style face="normal" font="default" size="100%">Male</style></keyword><keyword><style face="normal" font="default" size="100%">Parturition</style></keyword><keyword><style face="normal" font="default" size="100%">*Sex Ratio</style></keyword><keyword><style face="normal" font="default" size="100%">*Soccer</style></keyword><keyword><style face="normal" font="default" size="100%">South Africa</style></keyword><keyword><style face="normal" font="default" size="100%">Population stress</style></keyword><keyword><style face="normal" font="default" size="100%">Pregnancy</style></keyword><keyword><style face="normal" font="default" size="100%">Sex ratio</style></keyword><keyword><style face="normal" font="default" size="100%">World Cup</style></keyword></keywords><dates><year><style face="normal" font="default" size="100%">2015</style></year><pub-dates><date><style face="normal" font="default" size="100%">Dec</style></date></pub-dates></dates><isbn><style face="normal" font="default" size="100%">0378-3782</style></isbn><accession-num><style face="normal" font="default" size="100%">26545963</style></accession-num><abstract><style face="normal" font="default" size="100%">INTRODUCTION: In humans in the absence of significant stress the sex ratio at birth [males/(males+females)] is in favor of more male than female live births. METHODS: This study sought to determine the influence of the 2010 Fédération Internationale de Football Association (FIFA) World Cup in South Africa on the sex ratio at birth in that country specifically 9months afterwards. Publicly available data from Statistics South Africa was utilized detailing recorded live births. Analysis was carried out by Chi-squared tests. RESULTS: February and March 2011 about 9months after the World Cup, had the highest observed sex ratio at birth (relatively more male births) of 0.5063 for the period 2003 to 2012. The observed sex ratio at birth in the considered two months of 2011 was 0.63% (p=0.02) greater than the sex ratio at birth for corresponding periods from 2008 to 2012. The increase noted in 2011 corresponds to more than 1000 extra male births than expected for February and March 2011. CONCLUSION: The 2010 FIFA World Cup was followed about 9months afterwards by a significant increase in the sex ratio at birth. The main mechanism driving the observed increase in the sex ratio at birth in South Africa is most likely more frequent sexual intercourse at population level during the tournament.</style></abstract><notes><style face="normal" font="default" size="100%">1872-6232&#xD;Masukume, Gwinyai&#xD;Grech, Victor&#xD;Journal Article&#xD;Ireland&#xD;Early Hum Dev. 2015 Dec;91(12):807-9. doi: 10.1016/j.earlhumdev.2015.10.006. Epub 2015 Nov 3.</style></notes><urls></urls><electronic-resource-num><style face="normal" font="default" size="100%">10.1016/j.earlhumdev.2015.10.006</style></electronic-resource-num><remote-database-provider><style face="normal" font="default" size="100%">NLM</style></remote-database-provider><language><style face="normal" font="default" size="100%">eng</style></language></record><record><database name="ESCC.enl" path="C:\Users\35387\Desktop\ESCC.enl">ESCC.enl</database><source-app name="EndNote" version="19.3">EndNote</source-app><rec-number>671</rec-number><foreign-keys><key app="EN" db-id="pxav95dxstw2e6erv585ffrpvfw29tprsttv">671</key></foreign-keys><ref-type name="Journal Article">17</ref-type><contributors><authors><author><style face="normal" font="default" size="100%">Masukume, G.</style></author><author><style face="normal" font="default" size="100%">Grech, V.</style></author></authors></contributors><auth-address><style face="normal" font="default" size="100%">Irish Centre for Fetal and Neonatal Translational Research (INFANT), Department of Obstetrics and Gynaecology, University College Cork, Cork, Ireland; Gravida: National Centre for Growth &amp; Development, University of Auckland, Auckland, New Zealand; Division of Epidemiology and Biostatistics, School of Public Health, Faculty of Health Sciences, University of the Witwatersrand, Johannesburg, South Africa. Electronic address: parturitions@gmail.com.&#xD;Academic Department of Paediatrics, Medical School, Mater Dei Hospital, Malta. Electronic address: victor.e.grech@gov.mt.</style></auth-address><titles><title><style face="normal" font="default" size="100%">The sex ratio at birth in France was unchanged 9months after the 1998 FIFA World Cup</style></title><secondary-title><style face="normal" font="default" size="100%">Early Hum Dev</style></secondary-title></titles><periodical><full-title><style face="normal" font="default" size="100%">Early Hum Dev</style></full-title></periodical><pages><style face="normal" font="default" size="100%">13-5</style></pages><volume><style face="normal" font="default" size="100%">99</style></volume><edition><style face="normal" font="default" size="100%">2016/07/04</style></edition><keywords><keyword><style face="normal" font="default" size="100%">Female</style></keyword><keyword><style face="normal" font="default" size="100%">France</style></keyword><keyword><style face="normal" font="default" size="100%">Humans</style></keyword><keyword><style face="normal" font="default" size="100%">Infant, Newborn</style></keyword><keyword><style face="normal" font="default" size="100%">Male</style></keyword><keyword><style face="normal" font="default" size="100%">Registries/statistics &amp; numerical data</style></keyword><keyword><style face="normal" font="default" size="100%">*Sex Ratio</style></keyword><keyword><style face="normal" font="default" size="100%">*Soccer</style></keyword><keyword><style face="normal" font="default" size="100%">Population stress</style></keyword><keyword><style face="normal" font="default" size="100%">Pregnancy</style></keyword><keyword><style face="normal" font="default" size="100%">Sex ratio</style></keyword><keyword><style face="normal" font="default" size="100%">World Cup</style></keyword></keywords><dates><year><style face="normal" font="default" size="100%">2016</style></year><pub-dates><date><style face="normal" font="default" size="100%">Aug</style></date></pub-dates></dates><isbn><style face="normal" font="default" size="100%">0378-3782</style></isbn><accession-num><style face="normal" font="default" size="100%">27372637</style></accession-num><abstract><style face="normal" font="default" size="100%">INTRODUCTION: Positive psychological phenomena such as increased feelings of belonging linked to hosting the FIFA World Cup were observed in France 1998 and South Africa 2010. Approximately nine months after South Africa hosted the 2010 World Cup the sex ratio at birth increased significantly. Given the similarity of positive psychological phenomena between the two countries, this study sought to determine if the sex ratio at birth increased in France circa nine months after the 1998 World Cup. METHODS: Anonymized publicly available live birth data from 1994 to 2004 inclusive was obtained from the Insee (Institut National de la Statistique et des Etudes/Économiques - National Institute of Statistics and Economic Studies). For statistical analysis, chi-squared tests were used. RESULTS: The sex ratio at birth for March and April 1999 did not differ significantly from that of the rest of same period from 1996 to 2000 (p=0.558), there was also no significant difference for February and March 1999. CONCLUSION: The sex ratio at birth did not increase in France after it hosted the 1998 World Cup. Possible reasons why the sex ratio at birth did not increase as it did in South Africa include a higher French prevalence of modern contraceptive use and a different kind/level of excitement for the World Cup in France since it has previously hosted large international sports tournaments. The influence of the World Cup on the sex ratio at birth depends on the context of a specific country.</style></abstract><notes><style face="normal" font="default" size="100%">1872-6232&#xD;Masukume, Gwinyai&#xD;Grech, Victor&#xD;Journal Article&#xD;Ireland&#xD;Early Hum Dev. 2016 Aug;99:13-5. doi: 10.1016/j.earlhumdev.2016.04.009. Epub 2016 Jul 1.</style></notes><urls></urls><electronic-resource-num><style face="normal" font="default" size="100%">10.1016/j.earlhumdev.2016.04.009</style></electronic-resource-num><remote-database-provider><style face="normal" font="default" size="100%">NLM</style></remote-database-provider><language><style face="normal" font="default" size="100%">eng</style></language></record><record><database name="ESCC.enl" path="C:\Users\35387\Desktop\ESCC.enl">ESCC.enl</database><source-app name="EndNote" version="19.3">EndNote</source-app><rec-number>674</rec-number><foreign-keys><key app="EN" db-id="pxav95dxstw2e6erv585ffrpvfw29tprsttv">674</key></foreign-keys><ref-type name="Journal Article">17</ref-type><contributors><authors><author><style face="normal" font="default" size="100%">Masukume, G.</style></author><author><style face="normal" font="default" size="100%">Grech, V.</style></author><author><style face="normal" font="default" size="100%">Scherb, H.</style></author></authors></contributors><auth-address><style face="normal" font="default" size="100%">Irish Centre for Fetal and Neonatal Translational Research (INFANT), Department of Obstetrics and Gynaecology, University College Cork, Cork, Ireland; Gravida: National Centre for Growth &amp; Development, University of Auckland, Auckland, New Zealand; Division of Epidemiology and Biostatistics, School of Public Health, Faculty of Health Sciences, University of the Witwatersrand, Johannesburg, South Africa. Electronic address: parturitions@gmail.com.&#xD;Academic Department of Paediatrics, Medical School, Mater Dei Hospital, Malta. Electronic address: victor.e.grech@gov.mt.&#xD;Helmholtz Zentrum München-German Research Center for Environmental Health, Institute of Computational Biology, Ingolstädter Landstr. 1, D-85764 Neuherberg, Germany. Electronic address: scherb@helmholtz-muenchen.de.</style></auth-address><titles><title><style face="normal" font="default" size="100%">Reply: Analysis of the sex ratio at birth in South Africa increased 9months after the 2010 FIFA World Cup</style></title><secondary-title><style face="normal" font="default" size="100%">Early Hum Dev</style></secondary-title></titles><periodical><full-title><style face="normal" font="default" size="100%">Early Hum Dev</style></full-title></periodical><pages><style face="normal" font="default" size="100%">11-3</style></pages><volume><style face="normal" font="default" size="100%">97</style></volume><edition><style face="normal" font="default" size="100%">2016/01/19</style></edition><keywords><keyword><style face="normal" font="default" size="100%">Female</style></keyword><keyword><style face="normal" font="default" size="100%">Humans</style></keyword><keyword><style face="normal" font="default" size="100%">*Parturition</style></keyword><keyword><style face="normal" font="default" size="100%">Pregnancy</style></keyword><keyword><style face="normal" font="default" size="100%">*Sex Ratio</style></keyword><keyword><style face="normal" font="default" size="100%">Soccer</style></keyword><keyword><style face="normal" font="default" size="100%">South Africa</style></keyword></keywords><dates><year><style face="normal" font="default" size="100%">2016</style></year><pub-dates><date><style face="normal" font="default" size="100%">Jun</style></date></pub-dates></dates><isbn><style face="normal" font="default" size="100%">0378-3782</style></isbn><accession-num><style face="normal" font="default" size="100%">26775750</style></accession-num><notes><style face="normal" font="default" size="100%">1872-6232&#xD;Masukume, Gwinyai&#xD;Grech, Victor&#xD;Scherb, Hagen&#xD;Comment&#xD;Journal Article&#xD;Ireland&#xD;Early Hum Dev. 2016 Jun;97:11-3. doi: 10.1016/j.earlhumdev.2015.12.002. Epub 2016 Jan 6.</style></notes><urls></urls><electronic-resource-num><style face="normal" font="default" size="100%">10.1016/j.earlhumdev.2015.12.002</style></electronic-resource-num><remote-database-provider><style face="normal" font="default" size="100%">NLM</style></remote-database-provider><language><style face="normal" font="default" size="100%">eng</style></language></record><record><database name="ESCC.enl" path="C:\Users\35387\Desktop\ESCC.enl">ESCC.enl</database><source-app name="EndNote" version="19.3">EndNote</source-app><rec-number>760</rec-number><foreign-keys><key app="EN" db-id="pxav95dxstw2e6erv585ffrpvfw29tprsttv">760</key></foreign-keys><ref-type name="Journal Article">17</ref-type><contributors><authors><author><style face="normal" font="default" size="100%">Mazué, G.</style></author><author><style face="normal" font="default" size="100%">Landsmann, F.</style></author><author><style face="normal" font="default" size="100%">Brunaud, M.</style></author></authors></contributors><titles><title><style face="normal" font="default" size="100%">Study of possible teratogenicity of bucloxic acid (804 CB)</style></title><secondary-title><style face="normal" font="default" size="100%">Arzneimittelforschung</style></secondary-title></titles><periodical><full-title><style face="normal" font="default" size="100%">Arzneimittelforschung</style></full-title></periodical><pages><style face="normal" font="default" size="100%">1413-22</style></pages><volume><style face="normal" font="default" size="100%">24</style></volume><number><style face="normal" font="default" size="100%">9a suppl</style></number><edition><style face="normal" font="default" size="100%">1974/09/01</style></edition><keywords><keyword><style face="normal" font="default" size="100%">Abnormalities, Drug-Induced/etiology</style></keyword><keyword><style face="normal" font="default" size="100%">Animals</style></keyword><keyword><style face="normal" font="default" size="100%">Anti-Inflammatory Agents/*toxicity</style></keyword><keyword><style face="normal" font="default" size="100%">Body Weight/drug effects</style></keyword><keyword><style face="normal" font="default" size="100%">Bone and Bones/abnormalities</style></keyword><keyword><style face="normal" font="default" size="100%">Corpus Luteum/drug effects</style></keyword><keyword><style face="normal" font="default" size="100%">Cyclohexanes/toxicity</style></keyword><keyword><style face="normal" font="default" size="100%">Female</style></keyword><keyword><style face="normal" font="default" size="100%">Fertility/drug effects</style></keyword><keyword><style face="normal" font="default" size="100%">Fetal Death/chemically induced</style></keyword><keyword><style face="normal" font="default" size="100%">Fetus/drug effects</style></keyword><keyword><style face="normal" font="default" size="100%">Gestational Age</style></keyword><keyword><style face="normal" font="default" size="100%">Growth/drug effects</style></keyword><keyword><style face="normal" font="default" size="100%">Keto Acids/toxicity</style></keyword><keyword><style face="normal" font="default" size="100%">Mice</style></keyword><keyword><style face="normal" font="default" size="100%">Mice, Inbred Strains</style></keyword><keyword><style face="normal" font="default" size="100%">Organ Size</style></keyword><keyword><style face="normal" font="default" size="100%">Phenylbutyrates/*toxicity</style></keyword><keyword><style face="normal" font="default" size="100%">Placenta/drug effects</style></keyword><keyword><style face="normal" font="default" size="100%">Pregnancy</style></keyword><keyword><style face="normal" font="default" size="100%">Rabbits</style></keyword><keyword><style face="normal" font="default" size="100%">Rats</style></keyword><keyword><style face="normal" font="default" size="100%">Reproduction/drug effects</style></keyword><keyword><style face="normal" font="default" size="100%">Species Specificity</style></keyword><keyword><style face="normal" font="default" size="100%">Swimming</style></keyword><keyword><style face="normal" font="default" size="100%">Teratogens/*toxicity</style></keyword></keywords><dates><year><style face="normal" font="default" size="100%">1974</style></year><pub-dates><date><style face="normal" font="default" size="100%">Sep</style></date></pub-dates></dates><isbn><style face="normal" font="default" size="100%">0004-4172 (Print)&#xD;0004-4172</style></isbn><accession-num><style face="normal" font="default" size="100%">4480071</style></accession-num><notes><style face="normal" font="default" size="100%">Mazué, G&#xD;Landsmann, F&#xD;Brunaud, M&#xD;Journal Article&#xD;Germany&#xD;Arzneimittelforschung. 1974 Sep;24(9A SUPPL):1413-22.</style></notes><urls></urls><remote-database-provider><style face="normal" font="default" size="100%">NLM</style></remote-database-provider><language><style face="normal" font="default" size="100%">eng</style></language></record><record><database name="ESCC.enl" path="C:\Users\35387\Desktop\ESCC.enl">ESCC.enl</database><source-app name="EndNote" version="19.3">EndNote</source-app><rec-number>685</rec-number><foreign-keys><key app="EN" db-id="pxav95dxstw2e6erv585ffrpvfw29tprsttv">685</key></foreign-keys><ref-type name="Journal Article">17</ref-type><contributors><authors><author><style face="normal" font="default" size="100%">McAllister, B. B.</style></author><author><style face="normal" font="default" size="100%">Kiryanova, V.</style></author><author><style face="normal" font="default" size="100%">Dyck, R. H.</style></author></authors></contributors><auth-address><style face="normal" font="default" size="100%">Department of Psychology, University of Calgary, Calgary, AB, Canada T2N 1N4.</style></auth-address><titles><title><style face="normal" font="default" size="100%">Behavioural outcomes of perinatal maternal fluoxetine treatment</style></title><secondary-title><style face="normal" font="default" size="100%">Neuroscience</style></secondary-title></titles><periodical><full-title><style face="normal" font="default" size="100%">Neuroscience</style></full-title></periodical><pages><style face="normal" font="default" size="100%">356-66</style></pages><volume><style face="normal" font="default" size="100%">226</style></volume><edition><style face="normal" font="default" size="100%">2012/09/25</style></edition><keywords><keyword><style face="normal" font="default" size="100%">Animals</style></keyword><keyword><style face="normal" font="default" size="100%">Animals, Newborn</style></keyword><keyword><style face="normal" font="default" size="100%">Antidepressive Agents, Second-Generation/*pharmacology</style></keyword><keyword><style face="normal" font="default" size="100%">Behavior, Animal/*drug effects</style></keyword><keyword><style face="normal" font="default" size="100%">Body Weight/drug effects</style></keyword><keyword><style face="normal" font="default" size="100%">Fear/psychology</style></keyword><keyword><style face="normal" font="default" size="100%">Female</style></keyword><keyword><style face="normal" font="default" size="100%">Fluoxetine/*pharmacology</style></keyword><keyword><style face="normal" font="default" size="100%">Litter Size</style></keyword><keyword><style face="normal" font="default" size="100%">Maze Learning/physiology</style></keyword><keyword><style face="normal" font="default" size="100%">Memory/physiology</style></keyword><keyword><style face="normal" font="default" size="100%">Memory, Short-Term/physiology</style></keyword><keyword><style face="normal" font="default" size="100%">Mice</style></keyword><keyword><style face="normal" font="default" size="100%">Mice, Inbred C57BL</style></keyword><keyword><style face="normal" font="default" size="100%">Motor Activity/physiology</style></keyword><keyword><style face="normal" font="default" size="100%">Postural Balance/physiology</style></keyword><keyword><style face="normal" font="default" size="100%">Pregnancy</style></keyword><keyword><style face="normal" font="default" size="100%">Prenatal Exposure Delayed Effects</style></keyword><keyword><style face="normal" font="default" size="100%">Reflex, Startle/physiology</style></keyword><keyword><style face="normal" font="default" size="100%">Serotonin Uptake Inhibitors/*pharmacology</style></keyword><keyword><style face="normal" font="default" size="100%">Sex Characteristics</style></keyword><keyword><style face="normal" font="default" size="100%">Sex Ratio</style></keyword><keyword><style face="normal" font="default" size="100%">Swimming/psychology</style></keyword></keywords><dates><year><style face="normal" font="default" size="100%">2012</style></year><pub-dates><date><style face="normal" font="default" size="100%">Dec 13</style></date></pub-dates></dates><isbn><style face="normal" font="default" size="100%">0306-4522</style></isbn><accession-num><style face="normal" font="default" size="100%">23000627</style></accession-num><abstract><style face="normal" font="default" size="100%">During and following pregnancy, women are at considerable risk of experiencing depression. For treatment, selective serotonin reuptake inhibitor drugs, such as fluoxetine, are commonly prescribed, yet the potential effects of perinatal exposure to these drugs on the brain and behaviour have not been examined in humans beyond childhood. This is despite abundant evidence from studies using rodents indicating that altered serotonin levels early in life affect neurodevelopment and behavioural outcomes. These reported effects on behaviour are inconsistent, however, and the testing of females has often been overlooked. In the present study, the behavioural outcomes of female mice perinatally (embryonic day 15 to postnatal day 12) treated with fluoxetine (25mg/kg/day) via a non-stressful method of maternal administration were assessed using a battery of tests. Maternal treatment resulted in subtle alterations in anxiety-like and depression-like behaviour in early adulthood, with a decrease in both types of behaviour as well as body weight. Though altered anxiety and depression have previously been reported in this area of research, decreased anxiety is a novel finding. While there was little effect of perinatal maternal fluoxetine treatment on many of the behaviours assessed, the capacity to alter &quot;emotional&quot; behaviours in mice has implications with regard to research on human infant fluoxetine exposure.</style></abstract><notes><style face="normal" font="default" size="100%">1873-7544&#xD;McAllister, B B&#xD;Kiryanova, V&#xD;Dyck, R H&#xD;Journal Article&#xD;Research Support, Non-U.S. Gov&apos;t&#xD;United States&#xD;Neuroscience. 2012 Dec 13;226:356-66. doi: 10.1016/j.neuroscience.2012.09.024. Epub 2012 Sep 19.</style></notes><urls></urls><electronic-resource-num><style face="normal" font="default" size="100%">10.1016/j.neuroscience.2012.09.024</style></electronic-resource-num><remote-database-provider><style face="normal" font="default" size="100%">NLM</style></remote-database-provider><language><style face="normal" font="default" size="100%">eng</style></language></record><record><database name="ESCC.enl" path="C:\Users\35387\Desktop\ESCC.enl">ESCC.enl</database><source-app name="EndNote" version="19.3">EndNote</source-app><rec-number>725</rec-number><foreign-keys><key app="EN" db-id="pxav95dxstw2e6erv585ffrpvfw29tprsttv">725</key></foreign-keys><ref-type name="Journal Article">17</ref-type><contributors><authors><author><style face="normal" font="default" size="100%">McHenry, M. J.</style></author><author><style face="normal" font="default" size="100%">Patek, S. N.</style></author></authors></contributors><auth-address><style face="normal" font="default" size="100%">The Museum of Comparative Zoology, Harvard University, Cambridge, Massachusetts 02138, USA. mchenry@fas.harvard.edu</style></auth-address><titles><title><style face="normal" font="default" size="100%">The evolution of larval morphology and swimming performance in ascidians</style></title><secondary-title><style face="normal" font="default" size="100%">Evolution</style></secondary-title></titles><periodical><full-title><style face="normal" font="default" size="100%">Evolution</style></full-title></periodical><pages><style face="normal" font="default" size="100%">1209-24</style></pages><volume><style face="normal" font="default" size="100%">58</style></volume><number><style face="normal" font="default" size="100%">6</style></number><edition><style face="normal" font="default" size="100%">2004/07/23</style></edition><keywords><keyword><style face="normal" font="default" size="100%">Animals</style></keyword><keyword><style face="normal" font="default" size="100%">*Biological Evolution</style></keyword><keyword><style face="normal" font="default" size="100%">Biomechanical Phenomena</style></keyword><keyword><style face="normal" font="default" size="100%">Body Constitution</style></keyword><keyword><style face="normal" font="default" size="100%">Computer Simulation</style></keyword><keyword><style face="normal" font="default" size="100%">Fertility/physiology</style></keyword><keyword><style face="normal" font="default" size="100%">Larva/anatomy &amp; histology/physiology</style></keyword><keyword><style face="normal" font="default" size="100%">*Models, Biological</style></keyword><keyword><style face="normal" font="default" size="100%">*Phylogeny</style></keyword><keyword><style face="normal" font="default" size="100%">Swimming/*physiology</style></keyword><keyword><style face="normal" font="default" size="100%">Tail/physiology</style></keyword><keyword><style face="normal" font="default" size="100%">Urochordata/*anatomy &amp; histology/*physiology</style></keyword></keywords><dates><year><style face="normal" font="default" size="100%">2004</style></year><pub-dates><date><style face="normal" font="default" size="100%">Jun</style></date></pub-dates></dates><isbn><style face="normal" font="default" size="100%">0014-3820 (Print)&#xD;0014-3820</style></isbn><accession-num><style face="normal" font="default" size="100%">15266971</style></accession-num><abstract><style face="normal" font="default" size="100%">The complexity of organismal function challenges our ability to understand the evolution of animal locomotion. To meet this challenge, we used a combination of biomechanics, phylogenetic comparative analyses, and theoretical morphology to examine evolutionary changes in body shape and how those changes affected swimming performance in ascidian larvae. Results of phylogenetic comparative analyses suggest that coloniality evolved at least three times among ascidians and that colonial species have a convergent larval morphology characterized by a large trunk volume and shorter tail length in proportion to the trunk. To explore the functional significance of this evolutionary change, we first verified the accuracy of a mathematical model of swimming biomechanics in a solitary (C. intestinalis) and a colonial (D. occidentalis) species and then ran numerous simulations of the model that varied in tail length and trunk volume. The results of these simulations were used to construct landscapes of speed and cost of transport predictions within a trunk volume/tail length morphospace. Our results suggest that the reduction of proportionate tail length in colonial species resulted in improved energetic economy of swimming. The increase in the size of larvae with the origin of coloniality facilitated faster swimming with negligible energetic cost, but may have required a reduction in adult fecundity. Therefore, the evolution of ascidians appears to be influenced by a trade-off between the fecundity of the adult stage and the swimming performance of larvae.</style></abstract><notes><style face="normal" font="default" size="100%">McHenry, Matthew J&#xD;Patek, Sheila N&#xD;Comparative Study&#xD;Journal Article&#xD;Research Support, Non-U.S. Gov&apos;t&#xD;Research Support, U.S. Gov&apos;t, Non-P.H.S.&#xD;United States&#xD;Evolution. 2004 Jun;58(6):1209-24. doi: 10.1111/j.0014-3820.2004.tb01701.x.</style></notes><urls></urls><electronic-resource-num><style face="normal" font="default" size="100%">10.1111/j.0014-3820.2004.tb01701.x</style></electronic-resource-num><remote-database-provider><style face="normal" font="default" size="100%">NLM</style></remote-database-provider><language><style face="normal" font="default" size="100%">eng</style></language></record><record><database name="ESCC.enl" path="C:\Users\35387\Desktop\ESCC.enl">ESCC.enl</database><source-app name="EndNote" version="19.3">EndNote</source-app><rec-number>662</rec-number><foreign-keys><key app="EN" db-id="pxav95dxstw2e6erv585ffrpvfw29tprsttv">662</key></foreign-keys><ref-type name="Journal Article">17</ref-type><contributors><authors><author><style face="normal" font="default" size="100%">McKenna, C. S.</style></author><author><style face="normal" font="default" size="100%">Znaczko, A.</style></author><author><style face="normal" font="default" size="100%">Morrison, P. J.</style></author></authors></contributors><auth-address><style face="normal" font="default" size="100%">Northern Ireland Regional Genetics Service, Belfast City Hospital, Belfast BT9 7AB. UK.</style></auth-address><titles><title><style face="normal" font="default" size="100%">BIRTH RATE MAY INCREASE NINE MONTHS AFTER NATIONAL FOOTBALL SUCCESS</style></title><secondary-title><style face="normal" font="default" size="100%">Ulster Med J</style></secondary-title></titles><periodical><full-title><style face="normal" font="default" size="100%">Ulster Med J</style></full-title></periodical><pages><style face="normal" font="default" size="100%">56-58</style></pages><volume><style face="normal" font="default" size="100%">88</style></volume><number><style face="normal" font="default" size="100%">1</style></number><edition><style face="normal" font="default" size="100%">2019/05/11</style></edition><keywords><keyword><style face="normal" font="default" size="100%">*Birth Rate</style></keyword><keyword><style face="normal" font="default" size="100%">Chi-Square Distribution</style></keyword><keyword><style face="normal" font="default" size="100%">Europe</style></keyword><keyword><style face="normal" font="default" size="100%">Humans</style></keyword><keyword><style face="normal" font="default" size="100%">Northern Ireland/epidemiology</style></keyword><keyword><style face="normal" font="default" size="100%">*Soccer</style></keyword></keywords><dates><year><style face="normal" font="default" size="100%">2019</style></year><pub-dates><date><style face="normal" font="default" size="100%">Jan</style></date></pub-dates></dates><isbn><style face="normal" font="default" size="100%">0041-6193 (Print)&#xD;0041-6193</style></isbn><accession-num><style face="normal" font="default" size="100%">31073251</style></accession-num><notes><style face="normal" font="default" size="100%">2046-4207&#xD;McKenna, Caoimhe S&#xD;Znaczko, Anna&#xD;Morrison, Patrick J&#xD;Letter&#xD;Ulster Med J. 2019 Jan;88(1):56-58. Epub 2019 Jan 22.</style></notes><urls></urls><custom2><style face="normal" font="default" size="100%">PMC6498451</style></custom2><remote-database-provider><style face="normal" font="default" size="100%">NLM</style></remote-database-provider><language><style face="normal" font="default" size="100%">eng</style></language></record><record><database name="ESCC.enl" path="C:\Users\35387\Desktop\ESCC.enl">ESCC.enl</database><source-app name="EndNote" version="19.3">EndNote</source-app><rec-number>762</rec-number><foreign-keys><key app="EN" db-id="pxav95dxstw2e6erv585ffrpvfw29tprsttv">762</key></foreign-keys><ref-type name="Journal Article">17</ref-type><contributors><authors><author><style face="normal" font="default" size="100%">Meissner, J.</style></author></authors></contributors><titles><title><style face="normal" font="default" size="100%">[Age dependence of certain physiological parameters with reference to the determination of vitality]</style></title><secondary-title><style face="normal" font="default" size="100%">Z Alternsforsch</style></secondary-title></titles><periodical><full-title><style face="normal" font="default" size="100%">Z Alternsforsch</style></full-title></periodical><pages><style face="normal" font="default" size="100%">41-7 passim</style></pages><volume><style face="normal" font="default" size="100%">26</style></volume><number><style face="normal" font="default" size="100%">1</style></number><edition><style face="normal" font="default" size="100%">1972/01/01</style></edition><keywords><keyword><style face="normal" font="default" size="100%">Adolescent</style></keyword><keyword><style face="normal" font="default" size="100%">Adult</style></keyword><keyword><style face="normal" font="default" size="100%">Age Factors</style></keyword><keyword><style face="normal" font="default" size="100%">Aged</style></keyword><keyword><style face="normal" font="default" size="100%">Birth Rate</style></keyword><keyword><style face="normal" font="default" size="100%">Body Height</style></keyword><keyword><style face="normal" font="default" size="100%">Child</style></keyword><keyword><style face="normal" font="default" size="100%">Female</style></keyword><keyword><style face="normal" font="default" size="100%">Humans</style></keyword><keyword><style face="normal" font="default" size="100%">Male</style></keyword><keyword><style face="normal" font="default" size="100%">Middle Aged</style></keyword><keyword><style face="normal" font="default" size="100%">Organ Size</style></keyword><keyword><style face="normal" font="default" size="100%">*Physical Fitness</style></keyword><keyword><style face="normal" font="default" size="100%">Sex Factors</style></keyword></keywords><dates><year><style face="normal" font="default" size="100%">1972</style></year></dates><orig-pub><style face="normal" font="default" size="100%">Alternsabhäugigkeit einiger physiologischer Zustandsgrössen im Hinblick auf die Bestimmung der Vitalität.</style></orig-pub><isbn><style face="normal" font="default" size="100%">0044-2224 (Print)&#xD;0044-2224</style></isbn><accession-num><style face="normal" font="default" size="100%">4651462</style></accession-num><notes><style face="normal" font="default" size="100%">Meissner, J&#xD;Journal Article&#xD;Germany&#xD;Z Alternsforsch. 1972;26(1):41-7 passim.</style></notes><urls></urls><remote-database-provider><style face="normal" font="default" size="100%">NLM</style></remote-database-provider><language><style face="normal" font="default" size="100%">ger</style></language></record><record><database name="ESCC.enl" path="C:\Users\35387\Desktop\ESCC.enl">ESCC.enl</database><source-app name="EndNote" version="19.3">EndNote</source-app><rec-number>724</rec-number><foreign-keys><key app="EN" db-id="pxav95dxstw2e6erv585ffrpvfw29tprsttv">724</key></foreign-keys><ref-type name="Journal Article">17</ref-type><contributors><authors><author><style face="normal" font="default" size="100%">Meylan, S.</style></author><author><style face="normal" font="default" size="100%">Clobert, J.</style></author></authors></contributors><auth-address><style face="normal" font="default" size="100%">Laboratoire d&apos;Ecologie, Centre National de la Recherche Scientifique-Unité Mixte de Recherche 7625, Université de Paris VI, Case 237, 7 quai Saint Bernard 75252 Paris, France. smeylan@snv.jussieu.fr</style></auth-address><titles><title><style face="normal" font="default" size="100%">Maternal effects on offspring locomotion: influence of density and corticosterone elevation in the lizard Lacerta vivipara</style></title><secondary-title><style face="normal" font="default" size="100%">Physiol Biochem Zool</style></secondary-title></titles><periodical><full-title><style face="normal" font="default" size="100%">Physiol Biochem Zool</style></full-title></periodical><pages><style face="normal" font="default" size="100%">450-8</style></pages><volume><style face="normal" font="default" size="100%">77</style></volume><number><style face="normal" font="default" size="100%">3</style></number><edition><style face="normal" font="default" size="100%">2004/08/03</style></edition><keywords><keyword><style face="normal" font="default" size="100%">Animals</style></keyword><keyword><style face="normal" font="default" size="100%">Body Constitution</style></keyword><keyword><style face="normal" font="default" size="100%">Corticosterone/*metabolism</style></keyword><keyword><style face="normal" font="default" size="100%">Female</style></keyword><keyword><style face="normal" font="default" size="100%">Fertility/physiology</style></keyword><keyword><style face="normal" font="default" size="100%">France</style></keyword><keyword><style face="normal" font="default" size="100%">Lizards/*physiology</style></keyword><keyword><style face="normal" font="default" size="100%">Locomotion/*physiology</style></keyword><keyword><style face="normal" font="default" size="100%">Maternal-Fetal Exchange/*physiology</style></keyword><keyword><style face="normal" font="default" size="100%">*Phenotype</style></keyword><keyword><style face="normal" font="default" size="100%">Physical Endurance/physiology</style></keyword><keyword><style face="normal" font="default" size="100%">Population Density</style></keyword><keyword><style face="normal" font="default" size="100%">Pregnancy</style></keyword></keywords><dates><year><style face="normal" font="default" size="100%">2004</style></year><pub-dates><date><style face="normal" font="default" size="100%">May-Jun</style></date></pub-dates></dates><isbn><style face="normal" font="default" size="100%">1522-2152 (Print)&#xD;1522-2152</style></isbn><accession-num><style face="normal" font="default" size="100%">15286918</style></accession-num><abstract><style face="normal" font="default" size="100%">Offspring phenotype can be affected by maternal history before and during gestation. Offspring sensitivity to maternal conditions is believed to have evolved to favor preadaptation of offspring to environmental factors they are likely to encounter. Because the locomotor capacity of an individual is likely to have important fitness consequences, we examined the role of long-term and short-term prenatal conditions on offspring&apos;s locomotor performance in the lizard Lacerta vivipara. To examine long-term prenatal effects, we manipulated the density of two populations, leaving two additional populations as unmanipulated. We then collected pregnant females within these four populations (Cévennes, Massif Central, France) and kept them in the laboratory until parturition. To examine short-term prenatal effects, we manipulated the corticosterone level of half the females within each population. We took two different measurements of offspring locomotion: sprint speed and endurance. As already documented, sprint speed was positively correlated with offspring body size. Although population density significantly affected female fecundity, neither the density manipulation nor the population of origin influenced offspring phenotype. Corticosterone administered during gestation decreased juvenile sprint speed but did not affect juvenile endurance. Furthermore, we observed that the motivation to run was influenced by maternal hormonal treatment. Juveniles born from corticosterone-treated mothers needed more stimuli than those born from control mothers. We conclude, therefore, that the action of corticosterone on sprint speed could be more behavioral than physiological. Offspring phenotype as measured by endurance and sprint speed appeared partly under maternal control.</style></abstract><notes><style face="normal" font="default" size="100%">Meylan, Sandrine&#xD;Clobert, Jean&#xD;Comparative Study&#xD;Journal Article&#xD;Research Support, Non-U.S. Gov&apos;t&#xD;United States&#xD;Physiol Biochem Zool. 2004 May-Jun;77(3):450-8. doi: 10.1086/383508.</style></notes><urls></urls><electronic-resource-num><style face="normal" font="default" size="100%">10.1086/383508</style></electronic-resource-num><remote-database-provider><style face="normal" font="default" size="100%">NLM</style></remote-database-provider><language><style face="normal" font="default" size="100%">eng</style></language></record><record><database name="ESCC.enl" path="C:\Users\35387\Desktop\ESCC.enl">ESCC.enl</database><source-app name="EndNote" version="19.3">EndNote</source-app><rec-number>728</rec-number><foreign-keys><key app="EN" db-id="pxav95dxstw2e6erv585ffrpvfw29tprsttv">728</key></foreign-keys><ref-type name="Journal Article">17</ref-type><contributors><authors><author><style face="normal" font="default" size="100%">Mingoti, G. Z.</style></author><author><style face="normal" font="default" size="100%">Pereira, R. N.</style></author><author><style face="normal" font="default" size="100%">Monteiro, C. M.</style></author></authors></contributors><auth-address><style face="normal" font="default" size="100%">Departamento de Produ o e Sa de Animal, Medicina Veterin ria, Universidade Estadual Paulista, Ara atuba, SP, Brasil. gmingoti@fmva.unesp.br</style></auth-address><titles><title><style face="normal" font="default" size="100%">Fertility of male adult rats submitted to forced swimming stress</style></title><secondary-title><style face="normal" font="default" size="100%">Braz J Med Biol Res</style></secondary-title></titles><periodical><full-title><style face="normal" font="default" size="100%">Braz J Med Biol Res</style></full-title></periodical><pages><style face="normal" font="default" size="100%">677-81</style></pages><volume><style face="normal" font="default" size="100%">36</style></volume><number><style face="normal" font="default" size="100%">5</style></number><edition><style face="normal" font="default" size="100%">2003/04/26</style></edition><keywords><keyword><style face="normal" font="default" size="100%">Animals</style></keyword><keyword><style face="normal" font="default" size="100%">Body Weight</style></keyword><keyword><style face="normal" font="default" size="100%">Female</style></keyword><keyword><style face="normal" font="default" size="100%">Fertility/*physiology</style></keyword><keyword><style face="normal" font="default" size="100%">Male</style></keyword><keyword><style face="normal" font="default" size="100%">Organ Size</style></keyword><keyword><style face="normal" font="default" size="100%">Prostate</style></keyword><keyword><style face="normal" font="default" size="100%">Rats</style></keyword><keyword><style face="normal" font="default" size="100%">Rats, Wistar</style></keyword><keyword><style face="normal" font="default" size="100%">Seminal Vesicles</style></keyword><keyword><style face="normal" font="default" size="100%">Sperm Count</style></keyword><keyword><style face="normal" font="default" size="100%">Spermatids/*physiology</style></keyword><keyword><style face="normal" font="default" size="100%">Spermatogenesis/*physiology</style></keyword><keyword><style face="normal" font="default" size="100%">Stress, Physiological/*physiopathology</style></keyword><keyword><style face="normal" font="default" size="100%">*Swimming</style></keyword><keyword><style face="normal" font="default" size="100%">Testis</style></keyword></keywords><dates><year><style face="normal" font="default" size="100%">2003</style></year><pub-dates><date><style face="normal" font="default" size="100%">May</style></date></pub-dates></dates><isbn><style face="normal" font="default" size="100%">0100-879X (Print)&#xD;0100-879x</style></isbn><accession-num><style face="normal" font="default" size="100%">12715088</style></accession-num><abstract><style face="normal" font="default" size="100%">We investigated whether stress interferes with fertility during adulthood. Male Wistar rats (weighing 220 g in the beginning of the experiment) were forced to swim for 3 min in water at 32 degrees C daily for 15 days. Stress was assessed by the hot-plate test after the last stressing session. To assess fertility, control and stressed males (N = 15 per group) were mated with sexually mature normal females. Males were sacrificed after copulation. Stress caused by forced swimming was demonstrated by a significant increase in the latency of the pain response in the hot-plate test (14.6 +/- 1.25 s for control males vs 26.0 +/- 1.53 s for stressed males, P = 0.0004). No changes were observed in body weight, testicular weight, seminal vesicle weight, ventral prostate weight or gross histological features of the testes of stressed males. Similarly, no changes were observed in fertility rate, measured by counting live fetuses in the uterus of normal females mated with control and stressed males; no dead or incompletely developed fetuses were observed in the uterus of either group. In contrast, there was a statistically significant decrease in spermatid production demonstrated by histometric evaluation (154.96 +/- 5.41 vs 127.02 +/- 3.95 spermatids per tubular section for control and stressed rats, respectively, P = 0.001). These data demonstrate that 15 days of forced swimming stress applied to adult male rats did not impair fertility, but significantly decreased spermatid production. This suggests that the effect of stress on fertility should not be assessed before at least the time required for one cycle of spermatogenesis.</style></abstract><notes><style face="normal" font="default" size="100%">Mingoti, G Z&#xD;Pereira, R N&#xD;Monteiro, C M R&#xD;Journal Article&#xD;Research Support, Non-U.S. Gov&apos;t&#xD;Brazil&#xD;Braz J Med Biol Res. 2003 May;36(5):677-81. doi: 10.1590/s0100-879x2003000500016. Epub 2003 Apr 22.</style></notes><urls></urls><electronic-resource-num><style face="normal" font="default" size="100%">10.1590/s0100-879x2003000500016</style></electronic-resource-num><remote-database-provider><style face="normal" font="default" size="100%">NLM</style></remote-database-provider><language><style face="normal" font="default" size="100%">eng</style></language></record><record><database name="ESCC.enl" path="C:\Users\35387\Desktop\ESCC.enl">ESCC.enl</database><source-app name="EndNote" version="19.3">EndNote</source-app><rec-number>669</rec-number><foreign-keys><key app="EN" db-id="pxav95dxstw2e6erv585ffrpvfw29tprsttv">669</key></foreign-keys><ref-type name="Journal Article">17</ref-type><contributors><authors><author><style face="normal" font="default" size="100%">Mirasoglu, B.</style></author><author><style face="normal" font="default" size="100%">Aktas, S.</style></author></authors></contributors><auth-address><style face="normal" font="default" size="100%">Istanbul Faculty of Medicine, Underwater and Hyperbaric Medicine Department.&#xD;Istanbul Tip Fakultesi, Sualti Hekimligi ve Hiperbarik Tip Anabilim Dali, Capa⁄Fatih, 34093 Istanbul, Turkey, bengusu.mirasoglu@istanbul.edu.tr.</style></auth-address><titles><title><style face="normal" font="default" size="100%">Turkish recreational divers: a comparative study of their demographics, diving habits, health and attitudes towards safety</style></title><secondary-title><style face="normal" font="default" size="100%">Diving Hyperb Med</style></secondary-title></titles><periodical><full-title><style face="normal" font="default" size="100%">Diving Hyperb Med</style></full-title></periodical><pages><style face="normal" font="default" size="100%">173-179</style></pages><volume><style face="normal" font="default" size="100%">47</style></volume><number><style face="normal" font="default" size="100%">3</style></number><edition><style face="normal" font="default" size="100%">2017/09/05</style></edition><keywords><keyword><style face="normal" font="default" size="100%">Adolescent</style></keyword><keyword><style face="normal" font="default" size="100%">Adult</style></keyword><keyword><style face="normal" font="default" size="100%">Aged</style></keyword><keyword><style face="normal" font="default" size="100%">*Attitude</style></keyword><keyword><style face="normal" font="default" size="100%">Body Mass Index</style></keyword><keyword><style face="normal" font="default" size="100%">Certification/statistics &amp; numerical data</style></keyword><keyword><style face="normal" font="default" size="100%">Decompression/statistics &amp; numerical data</style></keyword><keyword><style face="normal" font="default" size="100%">Decompression Sickness/epidemiology</style></keyword><keyword><style face="normal" font="default" size="100%">*Diving/psychology/standards/statistics &amp; numerical data</style></keyword><keyword><style face="normal" font="default" size="100%">Female</style></keyword><keyword><style face="normal" font="default" size="100%">*Health Status</style></keyword><keyword><style face="normal" font="default" size="100%">High Pressure Neurological Syndrome/epidemiology</style></keyword><keyword><style face="normal" font="default" size="100%">Humans</style></keyword><keyword><style face="normal" font="default" size="100%">Male</style></keyword><keyword><style face="normal" font="default" size="100%">Middle Aged</style></keyword><keyword><style face="normal" font="default" size="100%">Prescription Drugs/therapeutic use</style></keyword><keyword><style face="normal" font="default" size="100%">Recreation</style></keyword><keyword><style face="normal" font="default" size="100%">*Safety</style></keyword><keyword><style face="normal" font="default" size="100%">*Sex Factors</style></keyword><keyword><style face="normal" font="default" size="100%">Sex Ratio</style></keyword><keyword><style face="normal" font="default" size="100%">Surveys and Questionnaires</style></keyword><keyword><style face="normal" font="default" size="100%">Turkey/epidemiology</style></keyword><keyword><style face="normal" font="default" size="100%">Decompression sickness</style></keyword><keyword><style face="normal" font="default" size="100%">Medical conditions</style></keyword><keyword><style face="normal" font="default" size="100%">Menstruation</style></keyword><keyword><style face="normal" font="default" size="100%">Pregnancy</style></keyword><keyword><style face="normal" font="default" size="100%">Scuba diving</style></keyword><keyword><style face="normal" font="default" size="100%">Sex</style></keyword><keyword><style face="normal" font="default" size="100%">Survey</style></keyword></keywords><dates><year><style face="normal" font="default" size="100%">2017</style></year><pub-dates><date><style face="normal" font="default" size="100%">Sep</style></date></pub-dates></dates><isbn><style face="normal" font="default" size="100%">1833-3516 (Print)&#xD;1833-3516</style></isbn><accession-num><style face="normal" font="default" size="100%">28868598</style></accession-num><abstract><style face="normal" font="default" size="100%">INTRODUCTION: In Turkey, scuba diving has become more popular and accessible in the past decade and there has been a commensurate rise in the number of certified divers. This new generation of recreational divers has not been described in detail previously. The aim of this study was to profile this group, while investigating any gender differences and making comparisons with the global diving community. METHODS: Turkish dive club members and diving forum⁄blog readers were invited to complete an online questionnaire investigating their demography, medical issues and diving history and habits. RESULTS: The questionnaire was completed by 303 female and 363 male divers. Significant differences were found between the sexes in terms of demographics, diving experience and attitudes toward safety. Previous or ongoing medical conditions were reported by 100 female divers and 141 males. Only 29% of females and 22% of males had been examined by a physician trained to conduct assessments of fitness to dive. Female divers did not report problems while diving during menstruation or while taking oral contraceptives. There was no significant difference in the occurrence of decompression sickness (DCS) and DCS-like symptoms between the sexes. CONCLUSION: This is the largest study to date conducted on recreational divers in Turkey and so carries some value. It profiles their physical and behavioral attributes as well as differences in diving practices between the sexes in Turkey. Our findings should have implications for medical screening and dive training standards.</style></abstract><notes><style face="normal" font="default" size="100%">2209-1491&#xD;Mirasoglu, Bengusu&#xD;Aktas, Samil&#xD;Comparative Study&#xD;Journal Article&#xD;Diving Hyperb Med. 2017 Sep;47(3):173-179. doi: 10.28920/dhm47.3.173-179.</style></notes><urls></urls><custom2><style face="normal" font="default" size="100%">PMC6159611</style></custom2><electronic-resource-num><style face="normal" font="default" size="100%">10.28920/dhm47.3.173-179</style></electronic-resource-num><remote-database-provider><style face="normal" font="default" size="100%">NLM</style></remote-database-provider><language><style face="normal" font="default" size="100%">eng</style></language></record><record><database name="ESCC.enl" path="C:\Users\35387\Desktop\ESCC.enl">ESCC.enl</database><source-app name="EndNote" version="19.3">EndNote</source-app><rec-number>720</rec-number><foreign-keys><key app="EN" db-id="pxav95dxstw2e6erv585ffrpvfw29tprsttv">720</key></foreign-keys><ref-type name="Journal Article">17</ref-type><contributors><authors><author><style face="normal" font="default" size="100%">Nakayama, K.</style></author><author><style face="normal" font="default" size="100%">Oshima, Y.</style></author><author><style face="normal" font="default" size="100%">Nagafuchi, K.</style></author><author><style face="normal" font="default" size="100%">Hano, T.</style></author><author><style face="normal" font="default" size="100%">Shimasaki, Y.</style></author><author><style face="normal" font="default" size="100%">Honjo, T.</style></author></authors></contributors><auth-address><style face="normal" font="default" size="100%">Center for Marine Environmental Studies, Ehime University, 2-5 Bunkyo-cho, Matsuyama 790-8577, Japan.</style></auth-address><titles><title><style face="normal" font="default" size="100%">Early-life-stage toxicity in offspring from exposed parent medaka, Oryzias latipes, to mixtures of tributyltin and polychlorinated biphenyls</style></title><secondary-title><style face="normal" font="default" size="100%">Environ Toxicol Chem</style></secondary-title></titles><periodical><full-title><style face="normal" font="default" size="100%">Environ Toxicol Chem</style></full-title></periodical><pages><style face="normal" font="default" size="100%">591-6</style></pages><volume><style face="normal" font="default" size="100%">24</style></volume><number><style face="normal" font="default" size="100%">3</style></number><edition><style face="normal" font="default" size="100%">2005/03/23</style></edition><keywords><keyword><style face="normal" font="default" size="100%">Animals</style></keyword><keyword><style face="normal" font="default" size="100%">Drug Synergism</style></keyword><keyword><style face="normal" font="default" size="100%">Embryo, Nonmammalian/*drug effects</style></keyword><keyword><style face="normal" font="default" size="100%">Eye Abnormalities/chemically induced</style></keyword><keyword><style face="normal" font="default" size="100%">Fertility/*drug effects</style></keyword><keyword><style face="normal" font="default" size="100%">*Oryzias/abnormalities/physiology</style></keyword><keyword><style face="normal" font="default" size="100%">Ovum/chemistry</style></keyword><keyword><style face="normal" font="default" size="100%">Polychlorinated Biphenyls/*toxicity</style></keyword><keyword><style face="normal" font="default" size="100%">Swimming</style></keyword><keyword><style face="normal" font="default" size="100%">Trialkyltin Compounds/*toxicity</style></keyword></keywords><dates><year><style face="normal" font="default" size="100%">2005</style></year><pub-dates><date><style face="normal" font="default" size="100%">Mar</style></date></pub-dates></dates><isbn><style face="normal" font="default" size="100%">0730-7268 (Print)&#xD;0730-7268</style></isbn><accession-num><style face="normal" font="default" size="100%">15779758</style></accession-num><abstract><style face="normal" font="default" size="100%">The present study examined the effects of tributyltin (TBT), polychlorinated biphenyls (PCBs), and mixtures of both chemicals on reproduction in Japanese medaka, Oryzias latipes. For 21 d we gave groups of medaka freeze-dried brine shrimp flakes contaminated with a mixture of either 0, 1, 5, or 25 microg TBT g(-1) plus 0 or 25 .micro PCBs g(-1). We measured the fecundity and fertility of the parent fish and assessed the deformity, hatchability, time-to-hatching, and swim-up failure rate of the next generation. Fertilization success in the third week of the administration period was significantly decreased by administration of 25 microg TBT g(-1) (77%) compared with the control group (87%). Both TBT and PCBs were transferred maternally into the eggs of the next generation, causing early life-stage toxicity. Administration of 1 microg TBT g (-1) was not toxic to embryological development, but abnormal eye development (i.e., small eyes or no eyes) occurred when TBT at the same concentration was mixed with PCBs (6.4%). Administration of TBT alone significantly decreased hatchability and increased swim-up failure, and administration of PCBs alone significantly increased time-to-hatching. Statistical analysis by two-way analysis of variance detected an interaction between TBT and PCBs in these three parameters. TBT induces abnormal development of the eyes, reduced hatchability, and increased swim-up failure, whereas PCBs delay time-to-hatching. Administration of mixtures of TBT and PCBs has more adverse effects on the developmental stage of medaka than does that of each chemical alone.</style></abstract><notes><style face="normal" font="default" size="100%">Nakayama, Kei&#xD;Oshima, Yuji&#xD;Nagafuchi, Ken&#xD;Hano, Takeshi&#xD;Shimasaki, Yohei&#xD;Honjo, Tsuneo&#xD;Journal Article&#xD;Research Support, Non-U.S. Gov&apos;t&#xD;United States&#xD;Environ Toxicol Chem. 2005 Mar;24(3):591-6. doi: 10.1897/04-157r.1.</style></notes><urls></urls><electronic-resource-num><style face="normal" font="default" size="100%">10.1897/04-157r.1</style></electronic-resource-num><remote-database-provider><style face="normal" font="default" size="100%">NLM</style></remote-database-provider><language><style face="normal" font="default" size="100%">eng</style></language></record><record><database name="ESCC.enl" path="C:\Users\35387\Desktop\ESCC.enl">ESCC.enl</database><source-app name="EndNote" version="19.3">EndNote</source-app><rec-number>756</rec-number><foreign-keys><key app="EN" db-id="pxav95dxstw2e6erv585ffrpvfw29tprsttv">756</key></foreign-keys><ref-type name="Journal Article">17</ref-type><contributors><authors><author><style face="normal" font="default" size="100%">Nebert, D. W.</style></author><author><style face="normal" font="default" size="100%">Brown, D. D.</style></author><author><style face="normal" font="default" size="100%">Towne, D. W.</style></author><author><style face="normal" font="default" size="100%">Eisen, H. J.</style></author></authors></contributors><titles><title><style face="normal" font="default" size="100%">Association of fertility, fitness and longevity with the murine Ah locus among (C57BL/6N) (C3H/HeN) recombinant inbred lines</style></title><secondary-title><style face="normal" font="default" size="100%">Biol Reprod</style></secondary-title></titles><periodical><full-title><style face="normal" font="default" size="100%">Biol Reprod</style></full-title></periodical><pages><style face="normal" font="default" size="100%">363-73</style></pages><volume><style face="normal" font="default" size="100%">30</style></volume><number><style face="normal" font="default" size="100%">2</style></number><edition><style face="normal" font="default" size="100%">1984/03/01</style></edition><keywords><keyword><style face="normal" font="default" size="100%">Animals</style></keyword><keyword><style face="normal" font="default" size="100%">Aryl Hydrocarbon Hydroxylases/biosynthesis</style></keyword><keyword><style face="normal" font="default" size="100%">Cytosol/metabolism</style></keyword><keyword><style face="normal" font="default" size="100%">Female</style></keyword><keyword><style face="normal" font="default" size="100%">*Fertility</style></keyword><keyword><style face="normal" font="default" size="100%">Longevity</style></keyword><keyword><style face="normal" font="default" size="100%">Male</style></keyword><keyword><style face="normal" font="default" size="100%">Mice</style></keyword><keyword><style face="normal" font="default" size="100%">Mice, Inbred Strains/*genetics</style></keyword><keyword><style face="normal" font="default" size="100%">Physical Fitness</style></keyword><keyword><style face="normal" font="default" size="100%">Receptors, Drug/*genetics/metabolism</style></keyword><keyword><style face="normal" font="default" size="100%">Zoxazolamine/toxicity</style></keyword></keywords><dates><year><style face="normal" font="default" size="100%">1984</style></year><pub-dates><date><style face="normal" font="default" size="100%">Mar</style></date></pub-dates></dates><isbn><style face="normal" font="default" size="100%">0006-3363 (Print)&#xD;0006-3363</style></isbn><accession-num><style face="normal" font="default" size="100%">6704471</style></accession-num><abstract><style face="normal" font="default" size="100%">The Ah locus encodes a cytosolic receptor which controls the induction of enzymes that metabolize drugs, chemical carcinogens, and other environmental pollutants. B6NXC3N recombinant inbred lines have been developed from the progenitors C57BL/6N and C3H/HeN inbred mouse strains. Ah phenotyping at each generation has resulted in the establishment of some lines containing high levels of the high-affinity Ah receptor; other lines, very low levels. A genetic model involving two unlinked loci is offered to explain the distribution of Ah receptor levels among (C57BL/6N) (C3H/HeN)F2 individuals. Between generations 7 and 13, individual females and males from the B6NXC3N recombinant inbred lines were crossed with DBA/2N males and females. Presence of high levels of the high-affinity Ah receptor in both female and male B6NXC3N mice was found to be associated with greater fertility, fitness, and longer life span. The data suggest that these parameters are correlated with the Ah locus or a closely segregating gene.</style></abstract><notes><style face="normal" font="default" size="100%">Nebert, D W&#xD;Brown, D D&#xD;Towne, D W&#xD;Eisen, H J&#xD;Comparative Study&#xD;Journal Article&#xD;United States&#xD;Biol Reprod. 1984 Mar;30(2):363-73. doi: 10.1095/biolreprod30.2.363.</style></notes><urls></urls><electronic-resource-num><style face="normal" font="default" size="100%">10.1095/biolreprod30.2.363</style></electronic-resource-num><remote-database-provider><style face="normal" font="default" size="100%">NLM</style></remote-database-provider><language><style face="normal" font="default" size="100%">eng</style></language></record><record><database name="ESCC.enl" path="C:\Users\35387\Desktop\ESCC.enl">ESCC.enl</database><source-app name="EndNote" version="19.3">EndNote</source-app><rec-number>691</rec-number><foreign-keys><key app="EN" db-id="pxav95dxstw2e6erv585ffrpvfw29tprsttv">691</key></foreign-keys><ref-type name="Journal Article">17</ref-type><contributors><authors><author><style face="normal" font="default" size="100%">Palomares, A. R.</style></author><author><style face="normal" font="default" size="100%">Lendinez Ramirez, A. M.</style></author><author><style face="normal" font="default" size="100%">Ruiz-Galdon, M.</style></author><author><style face="normal" font="default" size="100%">Reyes-Engel, A.</style></author></authors></contributors><auth-address><style face="normal" font="default" size="100%">Instituto de Fertilidad Clínica Rincón, Málaga, Spain.</style></auth-address><titles><title><style face="normal" font="default" size="100%">Low sex ratio in children of professional basketball players in Spain</style></title><secondary-title><style face="normal" font="default" size="100%">Andrologia</style></secondary-title></titles><periodical><full-title><style face="normal" font="default" size="100%">Andrologia</style></full-title></periodical><pages><style face="normal" font="default" size="100%">471-3</style></pages><volume><style face="normal" font="default" size="100%">44 Suppl 1</style></volume><edition><style face="normal" font="default" size="100%">2011/08/03</style></edition><keywords><keyword><style face="normal" font="default" size="100%">*Basketball</style></keyword><keyword><style face="normal" font="default" size="100%">Child</style></keyword><keyword><style face="normal" font="default" size="100%">Cross-Sectional Studies</style></keyword><keyword><style face="normal" font="default" size="100%">Female</style></keyword><keyword><style face="normal" font="default" size="100%">Humans</style></keyword><keyword><style face="normal" font="default" size="100%">Male</style></keyword><keyword><style face="normal" font="default" size="100%">Retrospective Studies</style></keyword><keyword><style face="normal" font="default" size="100%">*Sex Ratio</style></keyword><keyword><style face="normal" font="default" size="100%">Spain</style></keyword><keyword><style face="normal" font="default" size="100%">Surveys and Questionnaires</style></keyword></keywords><dates><year><style face="normal" font="default" size="100%">2012</style></year><pub-dates><date><style face="normal" font="default" size="100%">May</style></date></pub-dates></dates><isbn><style face="normal" font="default" size="100%">0303-4569</style></isbn><accession-num><style face="normal" font="default" size="100%">21806664</style></accession-num><abstract><style face="normal" font="default" size="100%">The aim of this study was to ascertain the variations in the reproductive sex ratio (number of men to number of women) among male professional basketball players in Spain. This retrospective, cross-sectional study is based on a survey conducted in the Spanish professional basketball leagues during the season 2009-2010. A total of 172 professional basketball players completed an anonymous survey. Forty-seven of the respondents had offspring, with a total of 61 children: 70% girls and 30% boys, with a sex ratio value of 0.42. Thirty-three basketball players were Caucasian (CAU), with 44 children, nine boys and 35 girls (sex ratio = 0.26). Fourteen were black, of African heritage (AFR), with 17 children, nine boys and eight girls, (sex ratio = 1.12). Differences (P &lt; 0.01) were found in offspring sex ratio values for all basketball players (sex ratio = 0.42) and for CAU group (sex ratio = 0.26) when compared with the general Spanish population (sex ratio = 1.06). Moreover, a significant seasonal variation was observed in CAU offspring sex ratio during the first quarter compared with the rest of the year (0.66 versus 0.12) (P &lt; 0.03). In conclusion, a significant increase in the sex ratio value in favour of female offspring was observed in the group of CAU professional basketball players.</style></abstract><notes><style face="normal" font="default" size="100%">1439-0272&#xD;Palomares, A R&#xD;Lendinez Ramirez, A M&#xD;Ruiz-Galdon, M&#xD;Reyes-Engel, A&#xD;Journal Article&#xD;Research Support, Non-U.S. Gov&apos;t&#xD;Germany&#xD;Andrologia. 2012 May;44 Suppl 1:471-3. doi: 10.1111/j.1439-0272.2011.01209.x. Epub 2011 Aug 1.</style></notes><urls></urls><electronic-resource-num><style face="normal" font="default" size="100%">10.1111/j.1439-0272.2011.01209.x</style></electronic-resource-num><remote-database-provider><style face="normal" font="default" size="100%">NLM</style></remote-database-provider><language><style face="normal" font="default" size="100%">eng</style></language></record><record><database name="ESCC.enl" path="C:\Users\35387\Desktop\ESCC.enl">ESCC.enl</database><source-app name="EndNote" version="19.3">EndNote</source-app><rec-number>712</rec-number><foreign-keys><key app="EN" db-id="pxav95dxstw2e6erv585ffrpvfw29tprsttv">712</key></foreign-keys><ref-type name="Journal Article">17</ref-type><contributors><authors><author><style face="normal" font="default" size="100%">Penn, D. J.</style></author><author><style face="normal" font="default" size="100%">Smith, K. R.</style></author></authors></contributors><auth-address><style face="normal" font="default" size="100%">Konrad Lorenz Institute for Ethology, Austrian Academy of Sciences, Savoyenstrasse 1a, A-1160 Vienna, Austria. d.penn@klivv.oeaw.ac.at</style></auth-address><titles><title><style face="normal" font="default" size="100%">Differential fitness costs of reproduction between the sexes</style></title><secondary-title><style face="normal" font="default" size="100%">Proc Natl Acad Sci U S A</style></secondary-title></titles><periodical><full-title><style face="normal" font="default" size="100%">Proc Natl Acad Sci U S A</style></full-title></periodical><pages><style face="normal" font="default" size="100%">553-8</style></pages><volume><style face="normal" font="default" size="100%">104</style></volume><number><style face="normal" font="default" size="100%">2</style></number><edition><style face="normal" font="default" size="100%">2006/12/29</style></edition><keywords><keyword><style face="normal" font="default" size="100%">Adolescent</style></keyword><keyword><style face="normal" font="default" size="100%">Adult</style></keyword><keyword><style face="normal" font="default" size="100%">Anthropology</style></keyword><keyword><style face="normal" font="default" size="100%">Biological Evolution</style></keyword><keyword><style face="normal" font="default" size="100%">Child</style></keyword><keyword><style face="normal" font="default" size="100%">Child, Preschool</style></keyword><keyword><style face="normal" font="default" size="100%">Fathers</style></keyword><keyword><style face="normal" font="default" size="100%">Female</style></keyword><keyword><style face="normal" font="default" size="100%">Fertility</style></keyword><keyword><style face="normal" font="default" size="100%">Genealogy and Heraldry</style></keyword><keyword><style face="normal" font="default" size="100%">History, 19th Century</style></keyword><keyword><style face="normal" font="default" size="100%">History, 20th Century</style></keyword><keyword><style face="normal" font="default" size="100%">Humans</style></keyword><keyword><style face="normal" font="default" size="100%">Infant</style></keyword><keyword><style face="normal" font="default" size="100%">Infant, Newborn</style></keyword><keyword><style face="normal" font="default" size="100%">Male</style></keyword><keyword><style face="normal" font="default" size="100%">Menopause</style></keyword><keyword><style face="normal" font="default" size="100%">Middle Aged</style></keyword><keyword><style face="normal" font="default" size="100%">Mothers</style></keyword><keyword><style face="normal" font="default" size="100%">Parity</style></keyword><keyword><style face="normal" font="default" size="100%">Physical Fitness/physiology</style></keyword><keyword><style face="normal" font="default" size="100%">Pregnancy</style></keyword><keyword><style face="normal" font="default" size="100%">Reproduction/*physiology</style></keyword><keyword><style face="normal" font="default" size="100%">Sex Characteristics</style></keyword><keyword><style face="normal" font="default" size="100%">Survival Rate</style></keyword><keyword><style face="normal" font="default" size="100%">Utah/epidemiology</style></keyword></keywords><dates><year><style face="normal" font="default" size="100%">2007</style></year><pub-dates><date><style face="normal" font="default" size="100%">Jan 9</style></date></pub-dates></dates><isbn><style face="normal" font="default" size="100%">0027-8424 (Print)&#xD;0027-8424</style></isbn><accession-num><style face="normal" font="default" size="100%">17192400</style></accession-num><abstract><style face="normal" font="default" size="100%">Natural selection does not necessarily favor maximal reproduction because reproduction imposes fitness costs, reducing parental survival, and offspring quality. Here, we show that parents in a preindustrial population in North America incurred fitness costs from reproduction, and women incurred greater costs than men. We examined the survivorship and reproductive success (Darwinian fitness) of 21,684 couples married between 1860 and 1895 identified in the Utah Population Database. We found that increasing number of offspring (parity) and rates of reproduction were associated with reduced parental survivorship, and significantly more for mothers than fathers. Parental mortality resulted in reduced survival and reproduction of offspring, and the mothers&apos; mortality was more detrimental to offspring than the fathers&apos;. Increasing family size was associated with lower offspring survival, primarily for later-born children, indicating a tradeoff between offspring quantity versus quality. Also, we found that the costs of reproduction increased with age more for women than men. Our findings help to explain some puzzling aspects of human reproductive physiology and behavior, including the evolution of menopause and fertility declines associated with improvements in women&apos;s status (demographic transitions).</style></abstract><notes><style face="normal" font="default" size="100%">1091-6490&#xD;Penn, Dustin J&#xD;Smith, Ken R&#xD;R01 AG022095/AG/NIA NIH HHS/United States&#xD;AG022095/AG/NIA NIH HHS/United States&#xD;Comparative Study&#xD;Historical Article&#xD;Journal Article&#xD;Research Support, N.I.H., Extramural&#xD;Proc Natl Acad Sci U S A. 2007 Jan 9;104(2):553-8. doi: 10.1073/pnas.0609301103. Epub 2006 Dec 27.</style></notes><urls></urls><custom2><style face="normal" font="default" size="100%">PMC1766423</style></custom2><electronic-resource-num><style face="normal" font="default" size="100%">10.1073/pnas.0609301103</style></electronic-resource-num><remote-database-provider><style face="normal" font="default" size="100%">NLM</style></remote-database-provider><language><style face="normal" font="default" size="100%">eng</style></language></record><record><database name="ESCC.enl" path="C:\Users\35387\Desktop\ESCC.enl">ESCC.enl</database><source-app name="EndNote" version="19.3">EndNote</source-app><rec-number>767</rec-number><foreign-keys><key app="EN" db-id="pxav95dxstw2e6erv585ffrpvfw29tprsttv">767</key></foreign-keys><ref-type name="Journal Article">17</ref-type><contributors><authors><author><style face="normal" font="default" size="100%">Pfeifer, W. A.</style></author></authors></contributors><titles><title><style face="normal" font="default" size="100%">[Recent studies on the constitution, fertility and course of labor in champion female athletes]</style></title><secondary-title><style face="normal" font="default" size="100%">Zentralbl Gynakol</style></secondary-title></titles><periodical><full-title><style face="normal" font="default" size="100%">Zentralbl Gynakol</style></full-title></periodical><pages><style face="normal" font="default" size="100%">17-23</style></pages><volume><style face="normal" font="default" size="100%">73</style></volume><number><style face="normal" font="default" size="100%">1</style></number><edition><style face="normal" font="default" size="100%">1951/01/01</style></edition><keywords><keyword><style face="normal" font="default" size="100%">*Athletes</style></keyword><keyword><style face="normal" font="default" size="100%">*Constitution and Bylaws</style></keyword><keyword><style face="normal" font="default" size="100%">Female</style></keyword><keyword><style face="normal" font="default" size="100%">*Fertility</style></keyword><keyword><style face="normal" font="default" size="100%">Humans</style></keyword><keyword><style face="normal" font="default" size="100%">*Labor, Obstetric</style></keyword><keyword><style face="normal" font="default" size="100%">Pregnancy</style></keyword><keyword><style face="normal" font="default" size="100%">*Sports</style></keyword><keyword><style face="normal" font="default" size="100%">*Work</style></keyword><keyword><style face="normal" font="default" size="100%">*athletics</style></keyword><keyword><style face="normal" font="default" size="100%">*constitution</style></keyword><keyword><style face="normal" font="default" size="100%">*labor</style></keyword></keywords><dates><year><style face="normal" font="default" size="100%">1951</style></year></dates><orig-pub><style face="normal" font="default" size="100%">Neuere Untersuchungen über Geburtsverlauf, Fertilität und Konstitution bei Spitzenkönnerinnen der Leichtathletik.</style></orig-pub><isbn><style face="normal" font="default" size="100%">0044-4197 (Print)&#xD;0044-4197</style></isbn><accession-num><style face="normal" font="default" size="100%">14837363</style></accession-num><notes><style face="normal" font="default" size="100%">Pfeifer, w a&#xD;Journal Article&#xD;Germany&#xD;Zentralbl Gynakol. 1951;73(1):17-23.</style></notes><urls></urls><remote-database-provider><style face="normal" font="default" size="100%">NLM</style></remote-database-provider><language><style face="normal" font="default" size="100%">und</style></language></record><record><database name="ESCC.enl" path="C:\Users\35387\Desktop\ESCC.enl">ESCC.enl</database><source-app name="EndNote" version="19.3">EndNote</source-app><rec-number>673</rec-number><foreign-keys><key app="EN" db-id="pxav95dxstw2e6erv585ffrpvfw29tprsttv">673</key></foreign-keys><ref-type name="Journal Article">17</ref-type><contributors><authors><author><style face="normal" font="default" size="100%">Plank, M. J.</style></author><author><style face="normal" font="default" size="100%">Pitchford, J. W.</style></author><author><style face="normal" font="default" size="100%">James, A.</style></author></authors></contributors><auth-address><style face="normal" font="default" size="100%">School of Mathematics and Statistics, University of Canterbury, Christchurch, 8140, New Zealand. michael.plank@canterbury.ac.nz.&#xD;Te Pũnaha Matatini, a New Zealand Centre of Research Excellence, Auckland, New Zealand. michael.plank@canterbury.ac.nz.&#xD;York Centre for Complex Systems Analysis, University of York, York, UK. jon.pitchford@york.ac.uk.&#xD;School of Mathematics and Statistics, University of Canterbury, Christchurch, 8140, New Zealand. alex.james@canterbury.ac.nz.&#xD;Te Pũnaha Matatini, a New Zealand Centre of Research Excellence, Auckland, New Zealand. alex.james@canterbury.ac.nz.</style></auth-address><titles><title><style face="normal" font="default" size="100%">Evolutionarily Stable Strategies for Fecundity and Swimming Speed of Fish</style></title><secondary-title><style face="normal" font="default" size="100%">Bull Math Biol</style></secondary-title></titles><periodical><full-title><style face="normal" font="default" size="100%">Bull Math Biol</style></full-title></periodical><pages><style face="normal" font="default" size="100%">280-92</style></pages><volume><style face="normal" font="default" size="100%">78</style></volume><number><style face="normal" font="default" size="100%">2</style></number><edition><style face="normal" font="default" size="100%">2016/01/29</style></edition><keywords><keyword><style face="normal" font="default" size="100%">Algorithms</style></keyword><keyword><style face="normal" font="default" size="100%">Animals</style></keyword><keyword><style face="normal" font="default" size="100%">*Biological Evolution</style></keyword><keyword><style face="normal" font="default" size="100%">Fertility</style></keyword><keyword><style face="normal" font="default" size="100%">Fishes/genetics/growth &amp; development/*physiology</style></keyword><keyword><style face="normal" font="default" size="100%">Food Chain</style></keyword><keyword><style face="normal" font="default" size="100%">Genetic Fitness</style></keyword><keyword><style face="normal" font="default" size="100%">Larva/growth &amp; development/physiology</style></keyword><keyword><style face="normal" font="default" size="100%">Mathematical Concepts</style></keyword><keyword><style face="normal" font="default" size="100%">*Models, Biological</style></keyword><keyword><style face="normal" font="default" size="100%">Swimming</style></keyword><keyword><style face="normal" font="default" size="100%">First passage time</style></keyword><keyword><style face="normal" font="default" size="100%">Fish egg size</style></keyword><keyword><style face="normal" font="default" size="100%">Fish growth rate</style></keyword><keyword><style face="normal" font="default" size="100%">Genetic algorithm</style></keyword><keyword><style face="normal" font="default" size="100%">Patchiness</style></keyword><keyword><style face="normal" font="default" size="100%">Stochastic growth</style></keyword></keywords><dates><year><style face="normal" font="default" size="100%">2016</style></year><pub-dates><date><style face="normal" font="default" size="100%">Feb</style></date></pub-dates></dates><isbn><style face="normal" font="default" size="100%">0092-8240</style></isbn><accession-num><style face="normal" font="default" size="100%">26817756</style></accession-num><abstract><style face="normal" font="default" size="100%">Many pelagic fish species have a life history that involves producing a large number of small eggs. This is the result of a trade-off between fecundity and larval survival probability. There are also trade-offs involving other traits, such as larval swimming speed. Swimming faster increases the average food encounter rate but also increases the metabolic cost. Here we introduce an evolutionary model comprising fecundity and swimming speed as heritable traits. We show that there can be two evolutionary stable strategies. In environments where there is little noise in the food encounter rate, the stable strategy is a low-fecundity strategy with a swimming speed that minimises the mean time taken to reach reproductive maturity. However, in noisy environments, for example where the prey distribution is patchy or the water is turbulent, strategies that optimise mean outcomes are often outperformed by strategies that increase inter-individual variance. We show that, when larval growth rates are unpredictable, a high-fecundity strategy is evolutionarily stable. In a population following this strategy, the swimming speed is higher than would be anticipated by maximising the mean growth rate.</style></abstract><notes><style face="normal" font="default" size="100%">1522-9602&#xD;Plank, Michael J&#xD;Pitchford, Jonathan W&#xD;James, Alex&#xD;Journal Article&#xD;United States&#xD;Bull Math Biol. 2016 Feb;78(2):280-92. doi: 10.1007/s11538-016-0143-7. Epub 2016 Jan 27.</style></notes><urls></urls><electronic-resource-num><style face="normal" font="default" size="100%">10.1007/s11538-016-0143-7</style></electronic-resource-num><remote-database-provider><style face="normal" font="default" size="100%">NLM</style></remote-database-provider><language><style face="normal" font="default" size="100%">eng</style></language></record><record><database name="ESCC.enl" path="C:\Users\35387\Desktop\ESCC.enl">ESCC.enl</database><source-app name="EndNote" version="19.3">EndNote</source-app><rec-number>684</rec-number><foreign-keys><key app="EN" db-id="pxav95dxstw2e6erv585ffrpvfw29tprsttv">684</key></foreign-keys><ref-type name="Journal Article">17</ref-type><contributors><authors><author><style face="normal" font="default" size="100%">Potti, J.</style></author><author><style face="normal" font="default" size="100%">Canal, D.</style></author><author><style face="normal" font="default" size="100%">Serrano, D.</style></author></authors></contributors><auth-address><style face="normal" font="default" size="100%">Department of Evolutionary Ecology, Estación Biológica de Doñana - CSIC, Seville, Spain. jpotti@ebd.csic.es</style></auth-address><titles><title><style face="normal" font="default" size="100%">Lifetime fitness and age-related female ornament signalling: evidence for survival and fecundity selection in the pied flycatcher</style></title><secondary-title><style face="normal" font="default" size="100%">J Evol Biol</style></secondary-title></titles><periodical><full-title><style face="normal" font="default" size="100%">J Evol Biol</style></full-title></periodical><pages><style face="normal" font="default" size="100%">1445-57</style></pages><volume><style face="normal" font="default" size="100%">26</style></volume><number><style face="normal" font="default" size="100%">7</style></number><edition><style face="normal" font="default" size="100%">2013/05/04</style></edition><keywords><keyword><style face="normal" font="default" size="100%">Age Factors</style></keyword><keyword><style face="normal" font="default" size="100%">Animals</style></keyword><keyword><style face="normal" font="default" size="100%">Biological Evolution</style></keyword><keyword><style face="normal" font="default" size="100%">Clutch Size</style></keyword><keyword><style face="normal" font="default" size="100%">Female</style></keyword><keyword><style face="normal" font="default" size="100%">*Fertility</style></keyword><keyword><style face="normal" font="default" size="100%">Passeriformes/*physiology</style></keyword><keyword><style face="normal" font="default" size="100%">Physical Fitness</style></keyword><keyword><style face="normal" font="default" size="100%">Selection, Genetic</style></keyword><keyword><style face="normal" font="default" size="100%">*Sexual Behavior, Animal</style></keyword><keyword><style face="normal" font="default" size="100%">Spain</style></keyword><keyword><style face="normal" font="default" size="100%">Survival</style></keyword><keyword><style face="normal" font="default" size="100%">Ficedula hypoleuca</style></keyword><keyword><style face="normal" font="default" size="100%">age-related expression</style></keyword><keyword><style face="normal" font="default" size="100%">fecundity</style></keyword><keyword><style face="normal" font="default" size="100%">lifetime reproductive success</style></keyword><keyword><style face="normal" font="default" size="100%">multistate models</style></keyword><keyword><style face="normal" font="default" size="100%">sexual conflict</style></keyword><keyword><style face="normal" font="default" size="100%">sexual selection</style></keyword></keywords><dates><year><style face="normal" font="default" size="100%">2013</style></year><pub-dates><date><style face="normal" font="default" size="100%">Jul</style></date></pub-dates></dates><isbn><style face="normal" font="default" size="100%">1010-061x</style></isbn><accession-num><style face="normal" font="default" size="100%">23638705</style></accession-num><abstract><style face="normal" font="default" size="100%">Ornaments displayed by females have often been denied evolutionary interest due to their frequently reduced expression relative to males, habitually attributed to a genetic correlation between the sexes. We estimated annual and lifetime reproductive success of female pied flycatchers (Ficedula hypoleuca) and applied capture-mark-recapture models to analyse annual survival rates in relation to the patterns of expression (absence/presence) of an ornament displayed by all males and a fraction of females. Overall, the likelihood of expressing the ornament increased nonlinearly with female age and was due to within-individual variation, not to the selective appearance or disappearance of ornament-related expression of phenotypes in the population. Accordingly, expressing the forehead patch in a given year did not influence survival probability. However, those females expressing the ornament at early ages (1-2 years old) enjoyed survival advantages throughout lifetime. Although ornamented females had higher lifetime fecundity and fledging success, their yearly reproductive performance, in terms of fledging productivity, decreased as they aged so that, late in life, ornamented females reared fewer offspring than nonexpressing females of the same age. In addition, both strategies (expressing vs. not expressing the trait) returned similar fitness payoffs in terms of recruited offspring. Our results support the hypothesis that fecundity and survival selection are involved in the displaying of this &apos;male&apos; ornament by females.</style></abstract><notes><style face="normal" font="default" size="100%">1420-9101&#xD;Potti, J&#xD;Canal, D&#xD;Serrano, D&#xD;Journal Article&#xD;Research Support, Non-U.S. Gov&apos;t&#xD;Switzerland&#xD;J Evol Biol. 2013 Jul;26(7):1445-57. doi: 10.1111/jeb.12145. Epub 2013 May 2.</style></notes><urls></urls><electronic-resource-num><style face="normal" font="default" size="100%">10.1111/jeb.12145</style></electronic-resource-num><remote-database-provider><style face="normal" font="default" size="100%">NLM</style></remote-database-provider><language><style face="normal" font="default" size="100%">eng</style></language></record><record><database name="ESCC.enl" path="C:\Users\35387\Desktop\ESCC.enl">ESCC.enl</database><source-app name="EndNote" version="19.3">EndNote</source-app><rec-number>765</rec-number><foreign-keys><key app="EN" db-id="pxav95dxstw2e6erv585ffrpvfw29tprsttv">765</key></foreign-keys><ref-type name="Journal Article">17</ref-type><contributors><authors><author><style face="normal" font="default" size="100%">Potts, D. M.</style></author><author><style face="normal" font="default" size="100%">Swyer, G. I.</style></author></authors></contributors><titles><title><style face="normal" font="default" size="100%">Effectiveness and risks of birth-control methods</style></title><secondary-title><style face="normal" font="default" size="100%">Br Med Bull</style></secondary-title></titles><periodical><full-title><style face="normal" font="default" size="100%">Br Med Bull</style></full-title></periodical><pages><style face="normal" font="default" size="100%">26-32</style></pages><volume><style face="normal" font="default" size="100%">26</style></volume><number><style face="normal" font="default" size="100%">1</style></number><edition><style face="normal" font="default" size="100%">1970/01/01</style></edition><keywords><keyword><style face="normal" font="default" size="100%">Abortion, Legal/adverse effects</style></keyword><keyword><style face="normal" font="default" size="100%">Accidents</style></keyword><keyword><style face="normal" font="default" size="100%">Adult</style></keyword><keyword><style face="normal" font="default" size="100%">Birth Rate</style></keyword><keyword><style face="normal" font="default" size="100%">*Contraception/adverse effects</style></keyword><keyword><style face="normal" font="default" size="100%">Contraceptives, Oral/adverse effects</style></keyword><keyword><style face="normal" font="default" size="100%">Family Planning Services</style></keyword><keyword><style face="normal" font="default" size="100%">Female</style></keyword><keyword><style face="normal" font="default" size="100%">Humans</style></keyword><keyword><style face="normal" font="default" size="100%">Intrauterine Devices/adverse effects</style></keyword><keyword><style face="normal" font="default" size="100%">Male</style></keyword><keyword><style face="normal" font="default" size="100%">Maternal Mortality</style></keyword><keyword><style face="normal" font="default" size="100%">Mortality</style></keyword><keyword><style face="normal" font="default" size="100%">Smoking/mortality</style></keyword><keyword><style face="normal" font="default" size="100%">Sports</style></keyword><keyword><style face="normal" font="default" size="100%">Statistics as Topic</style></keyword><keyword><style face="normal" font="default" size="100%">Sterilization, Reproductive/adverse effects</style></keyword><keyword><style face="normal" font="default" size="100%">United Kingdom</style></keyword></keywords><dates><year><style face="normal" font="default" size="100%">1970</style></year><pub-dates><date><style face="normal" font="default" size="100%">Jan</style></date></pub-dates></dates><isbn><style face="normal" font="default" size="100%">0007-1420 (Print)&#xD;0007-1420</style></isbn><accession-num><style face="normal" font="default" size="100%">4904683</style></accession-num><notes><style face="normal" font="default" size="100%">Potts, D M&#xD;Swyer, G I&#xD;Journal Article&#xD;Review&#xD;England&#xD;Br Med Bull. 1970 Jan;26(1):26-32. doi: 10.1093/oxfordjournals.bmb.a070738.</style></notes><urls></urls><electronic-resource-num><style face="normal" font="default" size="100%">10.1093/oxfordjournals.bmb.a070738</style></electronic-resource-num><remote-database-provider><style face="normal" font="default" size="100%">NLM</style></remote-database-provider><language><style face="normal" font="default" size="100%">eng</style></language></record><record><database name="ESCC.enl" path="C:\Users\35387\Desktop\ESCC.enl">ESCC.enl</database><source-app name="EndNote" version="19.3">EndNote</source-app><rec-number>680</rec-number><foreign-keys><key app="EN" db-id="pxav95dxstw2e6erv585ffrpvfw29tprsttv">680</key></foreign-keys><ref-type name="Journal Article">17</ref-type><contributors><authors><author><style face="normal" font="default" size="100%">Rauschenbach, I. Y.</style></author><author><style face="normal" font="default" size="100%">Karpova, E. K.</style></author><author><style face="normal" font="default" size="100%">Alekseev, A. A.</style></author><author><style face="normal" font="default" size="100%">Adonyeva, N. V.</style></author><author><style face="normal" font="default" size="100%">Shumnaya, L. V.</style></author><author><style face="normal" font="default" size="100%">Gruntenko, N. E.</style></author></authors></contributors><auth-address><style face="normal" font="default" size="100%">Institute of Cytology and Genetics, Siberian Branch, Russian Academy of Sciences, pr. Akademika Lavrent&apos;eva 10, Novosibirsk, 630090, Russia, nataly@bionet.nsc.ru.</style></auth-address><titles><title><style face="normal" font="default" size="100%">Interplay of insulin and dopamine signaling pathways in the control of Drosophila melanogaster fitness</style></title><secondary-title><style face="normal" font="default" size="100%">Dokl Biochem Biophys</style></secondary-title></titles><periodical><full-title><style face="normal" font="default" size="100%">Dokl Biochem Biophys</style></full-title></periodical><pages><style face="normal" font="default" size="100%">135-8</style></pages><volume><style face="normal" font="default" size="100%">461</style></volume><edition><style face="normal" font="default" size="100%">2015/05/06</style></edition><keywords><keyword><style face="normal" font="default" size="100%">Animals</style></keyword><keyword><style face="normal" font="default" size="100%">Animals, Genetically Modified</style></keyword><keyword><style face="normal" font="default" size="100%">Corpora Allata/drug effects/metabolism</style></keyword><keyword><style face="normal" font="default" size="100%">Dopamine/*metabolism</style></keyword><keyword><style face="normal" font="default" size="100%">Dopamine Agents/pharmacology</style></keyword><keyword><style face="normal" font="default" size="100%">Drosophila Proteins/genetics/*metabolism</style></keyword><keyword><style face="normal" font="default" size="100%">Drosophila melanogaster/drug effects/*physiology</style></keyword><keyword><style face="normal" font="default" size="100%">Female</style></keyword><keyword><style face="normal" font="default" size="100%">Fertility/physiology</style></keyword><keyword><style face="normal" font="default" size="100%">Gene Knockdown Techniques</style></keyword><keyword><style face="normal" font="default" size="100%">Insulin/*metabolism</style></keyword><keyword><style face="normal" font="default" size="100%">Levodopa/pharmacology</style></keyword><keyword><style face="normal" font="default" size="100%">Male</style></keyword><keyword><style face="normal" font="default" size="100%">Physical Fitness/physiology</style></keyword><keyword><style face="normal" font="default" size="100%">Receptor Protein-Tyrosine Kinases/genetics/*metabolism</style></keyword><keyword><style face="normal" font="default" size="100%">Sex Characteristics</style></keyword><keyword><style face="normal" font="default" size="100%">Signal Transduction/drug effects/physiology</style></keyword><keyword><style face="normal" font="default" size="100%">Starvation/physiopathology</style></keyword><keyword><style face="normal" font="default" size="100%">Survival Analysis</style></keyword></keywords><dates><year><style face="normal" font="default" size="100%">2015</style></year></dates><isbn><style face="normal" font="default" size="100%">1607-6729</style></isbn><accession-num><style face="normal" font="default" size="100%">25937233</style></accession-num><notes><style face="normal" font="default" size="100%">1608-3091&#xD;Rauschenbach, I Yu&#xD;Karpova, E K&#xD;Alekseev, A A&#xD;Adonyeva, N V&#xD;Shumnaya, L V&#xD;Gruntenko, N E&#xD;Journal Article&#xD;Research Support, Non-U.S. Gov&apos;t&#xD;United States&#xD;Dokl Biochem Biophys. 2015;461:135-8. doi: 10.1134/S1607672915020179. Epub 2015 May 5.</style></notes><urls></urls><electronic-resource-num><style face="normal" font="default" size="100%">10.1134/s1607672915020179</style></electronic-resource-num><remote-database-provider><style face="normal" font="default" size="100%">NLM</style></remote-database-provider><language><style face="normal" font="default" size="100%">eng</style></language></record><record><database name="ESCC.enl" path="C:\Users\35387\Desktop\ESCC.enl">ESCC.enl</database><source-app name="EndNote" version="19.3">EndNote</source-app><rec-number>659</rec-number><foreign-keys><key app="EN" db-id="pxav95dxstw2e6erv585ffrpvfw29tprsttv">659</key></foreign-keys><ref-type name="Journal Article">17</ref-type><contributors><authors><author><style face="normal" font="default" size="100%">Rebelo, D.</style></author><author><style face="normal" font="default" size="100%">Correia, A. T.</style></author><author><style face="normal" font="default" size="100%">Nunes, B.</style></author></authors></contributors><auth-address><style face="normal" font="default" size="100%">Departamento de Biologia, Universidade de Aveiro, Campus de Santiago, 3810-193, Aveiro, Portugal; Centro de Estudos do Ambiente e do Mar (CESAM), Universidade de Aveiro, Campus de Santiago, 3810-193, Aveiro, Portugal.&#xD;Centro Interdisciplinar de Investigação Marinha e Ambiental (CIIMAR/CIMAR), Terminal de Cruzeiros do Porto de Leixões, Avenida General Norton de Matos S/N, 4550-208, Matosinhos, Portugal; Faculdade de Ciências da Saúde, Universidade Fernando Pessoa (UFP), Rua Carlos da Maia 296, 4200-150, Porto, Portugal.&#xD;Departamento de Biologia, Universidade de Aveiro, Campus de Santiago, 3810-193, Aveiro, Portugal; Centro de Estudos do Ambiente e do Mar (CESAM), Universidade de Aveiro, Campus de Santiago, 3810-193, Aveiro, Portugal. Electronic address: nunes.b@ua.pt.</style></auth-address><titles><title><style face="normal" font="default" size="100%">Acute and chronic effects of environmental realistic concentrations of simvastatin in danio rerio: evidences of oxidative alterations and endocrine disruptive activity</style></title><secondary-title><style face="normal" font="default" size="100%">Environ Toxicol Pharmacol</style></secondary-title></titles><periodical><full-title><style face="normal" font="default" size="100%">Environ Toxicol Pharmacol</style></full-title></periodical><pages><style face="normal" font="default" size="100%">103522</style></pages><volume><style face="normal" font="default" size="100%">81</style></volume><edition><style face="normal" font="default" size="100%">2020/11/05</style></edition><keywords><keyword><style face="normal" font="default" size="100%">Animals</style></keyword><keyword><style face="normal" font="default" size="100%">Behavior, Animal/drug effects</style></keyword><keyword><style face="normal" font="default" size="100%">Embryo, Nonmammalian</style></keyword><keyword><style face="normal" font="default" size="100%">Embryonic Development</style></keyword><keyword><style face="normal" font="default" size="100%">Female</style></keyword><keyword><style face="normal" font="default" size="100%">Male</style></keyword><keyword><style face="normal" font="default" size="100%">Oocytes/drug effects/growth &amp; development</style></keyword><keyword><style face="normal" font="default" size="100%">Oxidative Stress/drug effects</style></keyword><keyword><style face="normal" font="default" size="100%">Sex Ratio</style></keyword><keyword><style face="normal" font="default" size="100%">Simvastatin/*toxicity</style></keyword><keyword><style face="normal" font="default" size="100%">Spermatogenesis/drug effects</style></keyword><keyword><style face="normal" font="default" size="100%">Swimming</style></keyword><keyword><style face="normal" font="default" size="100%">Water Pollutants, Chemical/*toxicity</style></keyword><keyword><style face="normal" font="default" size="100%">Zebrafish</style></keyword><keyword><style face="normal" font="default" size="100%">Antihyperlipidemic</style></keyword><keyword><style face="normal" font="default" size="100%">Behaviour</style></keyword><keyword><style face="normal" font="default" size="100%">Biomarkers</style></keyword><keyword><style face="normal" font="default" size="100%">Histology</style></keyword><keyword><style face="normal" font="default" size="100%">Reproductive disruptors</style></keyword></keywords><dates><year><style face="normal" font="default" size="100%">2021</style></year><pub-dates><date><style face="normal" font="default" size="100%">Jan</style></date></pub-dates></dates><isbn><style face="normal" font="default" size="100%">1382-6689</style></isbn><accession-num><style face="normal" font="default" size="100%">33144098</style></accession-num><abstract><style face="normal" font="default" size="100%">Due to their wide use, pharmaceuticals can be discarded, metabolized and excreted into the environment, potentially affecting aquatic organisms. Lipid-regulating drugs are among the most prescribed medications around the world, to control human cholesterol levels, in more than 20 million patients. Despite this massive use of lipid-regulating drugs, particularly simvastatin, the role of these drugs is not fully characterized and understood in terms of its potential toxicological effects at the environmental level. This work intended to characterize the toxicity of an acute (120 h post-fertilization) and chronic (60 days) exposure to the antihyperlipidemic drug simvastatin (in concentrations of 92.45, 184.9, 369.8, 739.6 and 1479.2 ng L(-1)), in the freshwater species zebrafish (Danio rerio). The concentrations hereby mentioned were implemented in both exposures, and were based on levels found in wastewater treatment plant influents (11.7 ± 3.2 μg L(-1)), effluents (2.65 ± 0.8 μg L(-1)) and Apies River (1.585 ± 0.3 μg L(-1)), located in Pretoria, South Africa and, particularly in the maximum levels found in effluents from wastewater treatment plants in Portugal (369.8 ng L(-1)). The acute effects were analysed focusing on behavioural endpoints (erratic and purposeful swimming), total distance travelled and swimming time), biomarkers of oxidative stress (the activities of the enzymes superoxide dismutase, catalase, glutathione peroxidase), biotransformation (the activity of glutathione S-transferases) and lipid peroxidation (levels of thiobarbituric acid reactive substances). Animals chronically exposed were also histologically analysed for sex determination and gonadal developmental stages identification. In terms of acute exposure, significant alterations were reported in terms of behavioural alterations (hyperactivity), followed by a general reduction in all tested biomarkers. Also, the analysis of chronically exposed fish evidenced no alterations in sex ratio and maturation stages. In addition, the analysis of chronically exposed fish evidenced no alterations in terms of sexual characteristics, suggesting that the chronic exposure of Danio rerio to simvastatin does not alter the sex ratio and maturation stages of individuals. This assumption suggests that simvastatin did not act as an endocrine disruptor. Moreover, the metabolism, neuronal interactions and the antioxidant properties of SIM seem to have modulated the hereby-mentioned results of toxicity. Results from this assay allow inferring that simvastatin can have an ecologically relevant impact in living organisms.</style></abstract><notes><style face="normal" font="default" size="100%">1872-7077&#xD;Rebelo, D&#xD;Correia, A T&#xD;Nunes, B&#xD;Journal Article&#xD;Netherlands&#xD;Environ Toxicol Pharmacol. 2021 Jan;81:103522. doi: 10.1016/j.etap.2020.103522. Epub 2020 Nov 2.</style></notes><urls></urls><electronic-resource-num><style face="normal" font="default" size="100%">10.1016/j.etap.2020.103522</style></electronic-resource-num><remote-database-provider><style face="normal" font="default" size="100%">NLM</style></remote-database-provider><language><style face="normal" font="default" size="100%">eng</style></language></record><record><database name="ESCC.enl" path="C:\Users\35387\Desktop\ESCC.enl">ESCC.enl</database><source-app name="EndNote" version="19.3">EndNote</source-app><rec-number>702</rec-number><foreign-keys><key app="EN" db-id="pxav95dxstw2e6erv585ffrpvfw29tprsttv">702</key></foreign-keys><ref-type name="Journal Article">17</ref-type><contributors><authors><author><style face="normal" font="default" size="100%">Ropert-Coudert, Y.</style></author><author><style face="normal" font="default" size="100%">Kato, A.</style></author><author><style face="normal" font="default" size="100%">Chiaradia, A.</style></author></authors></contributors><auth-address><style face="normal" font="default" size="100%">Institut Pluridisciplinaire Hubert Curien UMR7178 CNRS, 23 rue Becquerel, 67087 Strasbourg, France. yan.ropert-coudert@c-strasbourg.fr</style></auth-address><titles><title><style face="normal" font="default" size="100%">Impact of small-scale environmental perturbations on local marine food resources: a case study of a predator, the little penguin</style></title><secondary-title><style face="normal" font="default" size="100%">Proc Biol Sci</style></secondary-title></titles><periodical><full-title><style face="normal" font="default" size="100%">Proc Biol Sci</style></full-title></periodical><pages><style face="normal" font="default" size="100%">4105-9</style></pages><volume><style face="normal" font="default" size="100%">276</style></volume><number><style face="normal"
[truncated: 180,272 more chars]
